# Supplementary material for: Phosphoproteome profiling uncovers a key role for CDKs in TNF signaling
Source: Nat Commun. 2021 Oct 18;12:6053. doi: 10.1038/s41467-021-26289-6 (PMC8523534; doi:10.1038/s41467-021-26289-6)
Supplement: Supplementary file 4 — Supplementary Data 1 [file 41467_2021_26289_MOESM4_ESM.xlsx]

## Sheet: Supplementary Table 1
PTM_collapse_key	PG.UniProtIds	Student's T-test q-value TNF vs UT U937	Student's T-test Difference (Log2 fold change) TNF vs UT U937	Student's T-test q-value TNF vs UT A549	Student's T-test Difference (Log2 fold change) TNF vs UT A549	Student's T-test q-value TNF vs UT HT29	Student's T-test Difference (Log2 fold change) TNF vs UT HT29	Student's T-test q-value TNF U2OS	Student's T-test Difference (Log2 fold change) TNF vs UT U2OS	Student's T-test Significant TNF vs UT U937	Student's T-test Significant TNF vs UT A549	Student's T-test Significant TNF vs UT HT29	Student's T-test Significant TNF vs UT U2OS	Gene names	Protein names
;CTAGE5_S1071_M1	G3V599;O15320;O15320-10;O15320-3;O15320-4;O15320-5;O15320-6;O15320-8	0.973811	-0.0137281	0.147587	0.70115	0.825587	0.0706925	0.757564	-0.230312					;CTAGE5;;CTAGE5;;CTAGE5;;CTAGE5;;CTAGE5;;CTAGE5;;CTAGE5;;CTAGE5	G3V599_HUMAN;CTGE5_HUMAN;G3V599_HUMAN;CTGE5_HUMAN;G3V599_HUMAN;CTGE5_HUMAN;G3V599_HUMAN;CTGE5_HUMAN;G3V599_HUMAN;CTGE5_HUMAN;G3V599_HUMAN;CTGE5_HUMAN;G3V599_HUMAN;CTGE5_HUMAN;G3V599_HUMAN;CTGE5_HUMAN
;CTAGE5_S1071_M2	G3V599;O15320;O15320-10;O15320-3;O15320-4;O15320-5;O15320-6;O15320-8	0.336963	-0.895089	0.2629	-0.661613	0.921444	0.0924425	0.908921	-0.251461					;CTAGE5;;CTAGE5;;CTAGE5;;CTAGE5;;CTAGE5;;CTAGE5;;CTAGE5;;CTAGE5	G3V599_HUMAN;CTGE5_HUMAN;G3V599_HUMAN;CTGE5_HUMAN;G3V599_HUMAN;CTGE5_HUMAN;G3V599_HUMAN;CTGE5_HUMAN;G3V599_HUMAN;CTGE5_HUMAN;G3V599_HUMAN;CTGE5_HUMAN;G3V599_HUMAN;CTGE5_HUMAN;G3V599_HUMAN;CTGE5_HUMAN
;CTAGE5_S1083_M1	G3V599;O15320;O15320-10;O15320-3;O15320-4;O15320-5;O15320-6;O15320-8	1	0	0.182199	-0.481099	0.154933	-1.06696	0.416671	0.424345					;CTAGE5;;CTAGE5;;CTAGE5;;CTAGE5;;CTAGE5;;CTAGE5;;CTAGE5;;CTAGE5	G3V599_HUMAN;CTGE5_HUMAN;G3V599_HUMAN;CTGE5_HUMAN;G3V599_HUMAN;CTGE5_HUMAN;G3V599_HUMAN;CTGE5_HUMAN;G3V599_HUMAN;CTGE5_HUMAN;G3V599_HUMAN;CTGE5_HUMAN;G3V599_HUMAN;CTGE5_HUMAN;G3V599_HUMAN;CTGE5_HUMAN
;CTAGE5_S1083_M2	G3V599;O15320;O15320-10;O15320-3;O15320-4;O15320-5;O15320-6;O15320-8	0.327877	-0.880275	0.289542	-0.614254	0.972649	0.0331292	0.627398	0.721918					;CTAGE5;;CTAGE5;;CTAGE5;;CTAGE5;;CTAGE5;;CTAGE5;;CTAGE5;;CTAGE5	G3V599_HUMAN;CTGE5_HUMAN;G3V599_HUMAN;CTGE5_HUMAN;G3V599_HUMAN;CTGE5_HUMAN;G3V599_HUMAN;CTGE5_HUMAN;G3V599_HUMAN;CTGE5_HUMAN;G3V599_HUMAN;CTGE5_HUMAN;G3V599_HUMAN;CTGE5_HUMAN;G3V599_HUMAN;CTGE5_HUMAN
;CTAGE5_S1094_M1	G3V599;O15320;O15320-10;O15320-3;O15320-4;O15320-5;O15320-6;O15320-8	0.633425	-0.336134	0.0727348	-0.975526	0.117005	-1.36898	0.437609	0.446569					;CTAGE5;;CTAGE5;;CTAGE5;;CTAGE5;;CTAGE5;;CTAGE5;;CTAGE5;;CTAGE5	G3V599_HUMAN;CTGE5_HUMAN;G3V599_HUMAN;CTGE5_HUMAN;G3V599_HUMAN;CTGE5_HUMAN;G3V599_HUMAN;CTGE5_HUMAN;G3V599_HUMAN;CTGE5_HUMAN;G3V599_HUMAN;CTGE5_HUMAN;G3V599_HUMAN;CTGE5_HUMAN;G3V599_HUMAN;CTGE5_HUMAN
;CTAGE5_S1170_M1	G3V599;O15320;O15320-10;O15320-3;O15320-4;O15320-5;O15320-6;O15320-8	0.947583	-0.0250602	0.211113	-0.452564	0.0766074	-0.4396	0.870109	0.0861344					;CTAGE5;;CTAGE5;;CTAGE5;;CTAGE5;;CTAGE5;;CTAGE5;;CTAGE5;;CTAGE5	G3V599_HUMAN;CTGE5_HUMAN;G3V599_HUMAN;CTGE5_HUMAN;G3V599_HUMAN;CTGE5_HUMAN;G3V599_HUMAN;CTGE5_HUMAN;G3V599_HUMAN;CTGE5_HUMAN;G3V599_HUMAN;CTGE5_HUMAN;G3V599_HUMAN;CTGE5_HUMAN;G3V599_HUMAN;CTGE5_HUMAN
;CTAGE5_S1182_M1	G3V599;O15320;O15320-10;O15320-3;O15320-4;O15320-5;O15320-6;O15320-8	1	0	0.068289	1.2998	0.537	0.448881	1	0					;CTAGE5;;CTAGE5;;CTAGE5;;CTAGE5;;CTAGE5;;CTAGE5;;CTAGE5;;CTAGE5	G3V599_HUMAN;CTGE5_HUMAN;G3V599_HUMAN;CTGE5_HUMAN;G3V599_HUMAN;CTGE5_HUMAN;G3V599_HUMAN;CTGE5_HUMAN;G3V599_HUMAN;CTGE5_HUMAN;G3V599_HUMAN;CTGE5_HUMAN;G3V599_HUMAN;CTGE5_HUMAN;G3V599_HUMAN;CTGE5_HUMAN
;CTAGE5_T1074_M2	G3V599;O15320;O15320-10;O15320-3;O15320-4;O15320-5;O15320-6;O15320-8	0.322575	-0.816744	0.981027	0.0402963	0.984015	0.0218518	0.478127	0.760073					;CTAGE5;;CTAGE5;;CTAGE5;;CTAGE5;;CTAGE5;;CTAGE5;;CTAGE5;;CTAGE5	G3V599_HUMAN;CTGE5_HUMAN;G3V599_HUMAN;CTGE5_HUMAN;G3V599_HUMAN;CTGE5_HUMAN;G3V599_HUMAN;CTGE5_HUMAN;G3V599_HUMAN;CTGE5_HUMAN;G3V599_HUMAN;CTGE5_HUMAN;G3V599_HUMAN;CTGE5_HUMAN;G3V599_HUMAN;CTGE5_HUMAN
;ITFG3_S21_M1	B4DGG1;C9IYB9;C9J1M4;C9J3Y6;C9J8V3;C9JJN3;C9JP72;C9JR71;C9JTF7;C9K0C5;Q9H0X4;Q9H0X4-2	0.89777	0.0908637	0.574771	0.152665	0.816777	-0.0681729	0.75413	0.156882					;ITFG3	B4DGG1_HUMAN;C9IYB9_HUMAN;C9J1M4_HUMAN;C9J3Y6_HUMAN;C9J8V3_HUMAN;C9JJN3_HUMAN;C9JP72_HUMAN;C9JR71_HUMAN;C9JTF7_HUMAN;C9K0C5_HUMAN;ITFG3_HUMAN
;SPATA13_S254_M1	A0A0A0MRY4;Q96N96-6	0.553169	0.22396	1	0	0.834745	0.306234	1	0					;SPATA13;;SPATA13;;SPATA13	A0A0A0MRY4_HUMAN;SPT13_HUMAN;A0A0A0MRY4_HUMAN;SPT13_HUMAN;A0A0A0MRY4_HUMAN;SPT13_HUMAN
;SPATA13_T255_M1	A0A0A0MRY4;Q96N96-6	1	0	0.952297	-0.0781317	1	0	0.727678	0.33636					;SPATA13;;SPATA13;;SPATA13	A0A0A0MRY4_HUMAN;SPT13_HUMAN;A0A0A0MRY4_HUMAN;SPT13_HUMAN;A0A0A0MRY4_HUMAN;SPT13_HUMAN
;SPATA13_T271_M1	A0A0A0MRY4;Q96N96-6	1	0	1	0	0.191431	1.38813	1	0					;SPATA13;;SPATA13;;SPATA13	A0A0A0MRY4_HUMAN;SPT13_HUMAN;A0A0A0MRY4_HUMAN;SPT13_HUMAN;A0A0A0MRY4_HUMAN;SPT13_HUMAN
;TATDN2_S80_M1	H7C1D0;H7C1W4;Q93075	0.353135	0.301546	1	0	1	0	1	0					;TATDN2;;TATDN2	H7C1D0_HUMAN;H7C1W4_HUMAN;TATD2_HUMAN;H7C1D0_HUMAN;H7C1W4_HUMAN;TATD2_HUMAN
;TATDN2_S98_M1	H7C1D0;H7C1W4;Q93075	1	0	1	0	0.925679	0.0587726	0.817132	0.223885					;TATDN2;;TATDN2	H7C1D0_HUMAN;H7C1W4_HUMAN;TATD2_HUMAN;H7C1D0_HUMAN;H7C1W4_HUMAN;TATD2_HUMAN
;TPD52_S144_M1	F5H0B0;H0YC42;P55327;P55327-5;P55327-6;P55327-7	1	0	1	0	0.117107	0.605793	1	0					;TPD52;;TPD52;;TPD52;;TPD52	F5H0B0_HUMAN;H0YC42_HUMAN;TPD52_HUMAN;F5H0B0_HUMAN;H0YC42_HUMAN;TPD52_HUMAN;F5H0B0_HUMAN;H0YC42_HUMAN;TPD52_HUMAN;F5H0B0_HUMAN;H0YC42_HUMAN;TPD52_HUMAN
;TPD52_S36_M2	F5H0B0;H0YC42;P55327;P55327-5;P55327-6;P55327-7	1	0	1	0	0.552791	-1.52913	1	0					;TPD52;;TPD52;;TPD52;;TPD52	F5H0B0_HUMAN;H0YC42_HUMAN;TPD52_HUMAN;F5H0B0_HUMAN;H0YC42_HUMAN;TPD52_HUMAN;F5H0B0_HUMAN;H0YC42_HUMAN;TPD52_HUMAN;F5H0B0_HUMAN;H0YC42_HUMAN;TPD52_HUMAN
;TPD52_S40_M2	F5H0B0;H0YC42;P55327;P55327-5;P55327-6;P55327-7	0.83014	-0.599871	1	0	1	0	0.701664	0.273423					;TPD52;;TPD52;;TPD52;;TPD52	F5H0B0_HUMAN;H0YC42_HUMAN;TPD52_HUMAN;F5H0B0_HUMAN;H0YC42_HUMAN;TPD52_HUMAN;F5H0B0_HUMAN;H0YC42_HUMAN;TPD52_HUMAN;F5H0B0_HUMAN;H0YC42_HUMAN;TPD52_HUMAN
;TPD52_T42_M2	F5H0B0;H0YC42;P55327;P55327-5;P55327-6;P55327-7	0.720419	-1.2495	1	0	0.144096	-3.10915	0.758228	0.699195					;TPD52;;TPD52;;TPD52;;TPD52	F5H0B0_HUMAN;H0YC42_HUMAN;TPD52_HUMAN;F5H0B0_HUMAN;H0YC42_HUMAN;TPD52_HUMAN;F5H0B0_HUMAN;H0YC42_HUMAN;TPD52_HUMAN;F5H0B0_HUMAN;H0YC42_HUMAN;TPD52_HUMAN
AAAS_S371_M1	F8VZ44;Q9NRG9;Q9NRG9-2	0.820892	-0.0860987	0.784274	-0.0682883	0.486557	-0.14058	0.858384	0.0650821					AAAS	F8VZ44_HUMAN;AAAS_HUMAN
AAGAB_S310_M2	Q6PD74;Q6PD74-2	1	0	0.84208	-0.0987053	0.973937	0.0160313	0.672189	-0.553325					AAGAB;AAGAB	AAGAB_HUMAN;AAGAB_HUMAN
AAGAB_S311_M2	Q6PD74;Q6PD74-2	1	0	0.842037	-0.0987053	0.973895	0.0160313	0.939415	0.0515442					AAGAB;AAGAB	AAGAB_HUMAN;AAGAB_HUMAN
AAK1_S26_M1	Q2M2I8	0.114431	-4.08324	0.331983	-2.36928	1	0	0.595707	1.36102					AAK1;AAK1;AAK1;AAK1;AAK1;AAK1;AAK1;AAK1;AAK1;AAK1;AAK1;AAK1;AAK1;AAK1;AAK1;AAK1;AAK1;AAK1;AAK1;AAK1;AAK1;AAK1;AAK1	AAK1_HUMAN;AAK1_HUMAN;AAK1_HUMAN;AAK1_HUMAN;AAK1_HUMAN;AAK1_HUMAN;AAK1_HUMAN;AAK1_HUMAN;AAK1_HUMAN;AAK1_HUMAN;AAK1_HUMAN;AAK1_HUMAN;AAK1_HUMAN;AAK1_HUMAN;AAK1_HUMAN;AAK1_HUMAN;AAK1_HUMAN;AAK1_HUMAN;AAK1_HUMAN;AAK1_HUMAN;AAK1_HUMAN;AAK1_HUMAN;AAK1_HUMAN
AAK1_S618_M2	Q2M2I8	0.145939	-5.90705	1	0	0.163774	-3.91913	1	0					AAK1;AAK1;AAK1;AAK1;AAK1;AAK1;AAK1;AAK1;AAK1;AAK1;AAK1;AAK1;AAK1;AAK1;AAK1;AAK1;AAK1;AAK1;AAK1;AAK1;AAK1;AAK1;AAK1	AAK1_HUMAN;AAK1_HUMAN;AAK1_HUMAN;AAK1_HUMAN;AAK1_HUMAN;AAK1_HUMAN;AAK1_HUMAN;AAK1_HUMAN;AAK1_HUMAN;AAK1_HUMAN;AAK1_HUMAN;AAK1_HUMAN;AAK1_HUMAN;AAK1_HUMAN;AAK1_HUMAN;AAK1_HUMAN;AAK1_HUMAN;AAK1_HUMAN;AAK1_HUMAN;AAK1_HUMAN;AAK1_HUMAN;AAK1_HUMAN;AAK1_HUMAN
AAK1_S618_M3	Q2M2I8	0.778058	-1.4002	0.917089	-0.0860538	0.98806	0.0182972	0.633767	-0.451078					AAK1;AAK1;AAK1;AAK1;AAK1;AAK1;AAK1;AAK1;AAK1;AAK1;AAK1;AAK1;AAK1;AAK1;AAK1;AAK1;AAK1;AAK1;AAK1;AAK1;AAK1;AAK1;AAK1	AAK1_HUMAN;AAK1_HUMAN;AAK1_HUMAN;AAK1_HUMAN;AAK1_HUMAN;AAK1_HUMAN;AAK1_HUMAN;AAK1_HUMAN;AAK1_HUMAN;AAK1_HUMAN;AAK1_HUMAN;AAK1_HUMAN;AAK1_HUMAN;AAK1_HUMAN;AAK1_HUMAN;AAK1_HUMAN;AAK1_HUMAN;AAK1_HUMAN;AAK1_HUMAN;AAK1_HUMAN;AAK1_HUMAN;AAK1_HUMAN;AAK1_HUMAN
AAK1_S623_M2	Q2M2I8	0.810356	-2.4191	0.882351	1.3705	0.920808	-0.710227	0.0659195	9.83134					AAK1;AAK1;AAK1;AAK1;AAK1;AAK1;AAK1;AAK1;AAK1;AAK1;AAK1;AAK1;AAK1;AAK1;AAK1;AAK1;AAK1;AAK1;AAK1;AAK1;AAK1;AAK1;AAK1	AAK1_HUMAN;AAK1_HUMAN;AAK1_HUMAN;AAK1_HUMAN;AAK1_HUMAN;AAK1_HUMAN;AAK1_HUMAN;AAK1_HUMAN;AAK1_HUMAN;AAK1_HUMAN;AAK1_HUMAN;AAK1_HUMAN;AAK1_HUMAN;AAK1_HUMAN;AAK1_HUMAN;AAK1_HUMAN;AAK1_HUMAN;AAK1_HUMAN;AAK1_HUMAN;AAK1_HUMAN;AAK1_HUMAN;AAK1_HUMAN;AAK1_HUMAN
AAK1_S623_M3	Q2M2I8	1	0	0.255944	-2.67143	0.314917	2.34555	0.428464	2.35653					AAK1;AAK1;AAK1;AAK1;AAK1;AAK1;AAK1;AAK1;AAK1;AAK1;AAK1;AAK1;AAK1;AAK1;AAK1;AAK1;AAK1;AAK1;AAK1;AAK1;AAK1;AAK1;AAK1	AAK1_HUMAN;AAK1_HUMAN;AAK1_HUMAN;AAK1_HUMAN;AAK1_HUMAN;AAK1_HUMAN;AAK1_HUMAN;AAK1_HUMAN;AAK1_HUMAN;AAK1_HUMAN;AAK1_HUMAN;AAK1_HUMAN;AAK1_HUMAN;AAK1_HUMAN;AAK1_HUMAN;AAK1_HUMAN;AAK1_HUMAN;AAK1_HUMAN;AAK1_HUMAN;AAK1_HUMAN;AAK1_HUMAN;AAK1_HUMAN;AAK1_HUMAN
AAK1_S624_M2	Q2M2I8	0.89841	0.0689664	0.218258	-0.41896	0.429233	2.87576	0.788799	0.129234					AAK1;AAK1;AAK1;AAK1;AAK1;AAK1;AAK1;AAK1;AAK1;AAK1;AAK1;AAK1;AAK1;AAK1;AAK1;AAK1;AAK1;AAK1;AAK1;AAK1;AAK1;AAK1;AAK1	AAK1_HUMAN;AAK1_HUMAN;AAK1_HUMAN;AAK1_HUMAN;AAK1_HUMAN;AAK1_HUMAN;AAK1_HUMAN;AAK1_HUMAN;AAK1_HUMAN;AAK1_HUMAN;AAK1_HUMAN;AAK1_HUMAN;AAK1_HUMAN;AAK1_HUMAN;AAK1_HUMAN;AAK1_HUMAN;AAK1_HUMAN;AAK1_HUMAN;AAK1_HUMAN;AAK1_HUMAN;AAK1_HUMAN;AAK1_HUMAN;AAK1_HUMAN
AAK1_S624_M3	Q2M2I8	1	0	0.682145	1.57458	0.574121	-1.36388	0.308063	-4.13602					AAK1;AAK1;AAK1;AAK1;AAK1;AAK1;AAK1;AAK1;AAK1;AAK1;AAK1;AAK1;AAK1;AAK1;AAK1;AAK1;AAK1;AAK1;AAK1;AAK1;AAK1;AAK1;AAK1	AAK1_HUMAN;AAK1_HUMAN;AAK1_HUMAN;AAK1_HUMAN;AAK1_HUMAN;AAK1_HUMAN;AAK1_HUMAN;AAK1_HUMAN;AAK1_HUMAN;AAK1_HUMAN;AAK1_HUMAN;AAK1_HUMAN;AAK1_HUMAN;AAK1_HUMAN;AAK1_HUMAN;AAK1_HUMAN;AAK1_HUMAN;AAK1_HUMAN;AAK1_HUMAN;AAK1_HUMAN;AAK1_HUMAN;AAK1_HUMAN;AAK1_HUMAN
AAK1_S637_M1	Q2M2I8	0.0117686	-1.37183	0.382654	-0.27651	0.113937	-0.495822	0.288958	0.334254	+				AAK1;AAK1;AAK1;AAK1;AAK1;AAK1;AAK1;AAK1;AAK1;AAK1;AAK1;AAK1;AAK1;AAK1;AAK1;AAK1;AAK1;AAK1;AAK1;AAK1;AAK1;AAK1;AAK1	AAK1_HUMAN;AAK1_HUMAN;AAK1_HUMAN;AAK1_HUMAN;AAK1_HUMAN;AAK1_HUMAN;AAK1_HUMAN;AAK1_HUMAN;AAK1_HUMAN;AAK1_HUMAN;AAK1_HUMAN;AAK1_HUMAN;AAK1_HUMAN;AAK1_HUMAN;AAK1_HUMAN;AAK1_HUMAN;AAK1_HUMAN;AAK1_HUMAN;AAK1_HUMAN;AAK1_HUMAN;AAK1_HUMAN;AAK1_HUMAN;AAK1_HUMAN
AAK1_S652_M1	Q2M2I8	0.337173	-1.53387	1	0	1	0	0.256377	-1.24249					AAK1;AAK1;AAK1;AAK1;AAK1;AAK1;AAK1;AAK1;AAK1;AAK1;AAK1;AAK1;AAK1;AAK1;AAK1;AAK1;AAK1;AAK1;AAK1;AAK1;AAK1;AAK1;AAK1	AAK1_HUMAN;AAK1_HUMAN;AAK1_HUMAN;AAK1_HUMAN;AAK1_HUMAN;AAK1_HUMAN;AAK1_HUMAN;AAK1_HUMAN;AAK1_HUMAN;AAK1_HUMAN;AAK1_HUMAN;AAK1_HUMAN;AAK1_HUMAN;AAK1_HUMAN;AAK1_HUMAN;AAK1_HUMAN;AAK1_HUMAN;AAK1_HUMAN;AAK1_HUMAN;AAK1_HUMAN;AAK1_HUMAN;AAK1_HUMAN;AAK1_HUMAN
AAK1_S678_M1	Q2M2I8	0.336652	-2.51049	0.0953333	1.08637	0.517573	0.413359	0.661189	-0.321476					AAK1;AAK1;AAK1;AAK1;AAK1;AAK1;AAK1;AAK1;AAK1;AAK1;AAK1;AAK1;AAK1;AAK1;AAK1;AAK1;AAK1;AAK1;AAK1;AAK1;AAK1;AAK1;AAK1	AAK1_HUMAN;AAK1_HUMAN;AAK1_HUMAN;AAK1_HUMAN;AAK1_HUMAN;AAK1_HUMAN;AAK1_HUMAN;AAK1_HUMAN;AAK1_HUMAN;AAK1_HUMAN;AAK1_HUMAN;AAK1_HUMAN;AAK1_HUMAN;AAK1_HUMAN;AAK1_HUMAN;AAK1_HUMAN;AAK1_HUMAN;AAK1_HUMAN;AAK1_HUMAN;AAK1_HUMAN;AAK1_HUMAN;AAK1_HUMAN;AAK1_HUMAN
AAK1_S678_M2	Q2M2I8	0.907585	-0.116226	0.159345	0.529395	0.809381	-0.0889969	0.424522	-0.548716					AAK1;AAK1;AAK1;AAK1;AAK1;AAK1;AAK1;AAK1;AAK1;AAK1;AAK1;AAK1;AAK1;AAK1;AAK1;AAK1;AAK1;AAK1;AAK1;AAK1;AAK1;AAK1;AAK1	AAK1_HUMAN;AAK1_HUMAN;AAK1_HUMAN;AAK1_HUMAN;AAK1_HUMAN;AAK1_HUMAN;AAK1_HUMAN;AAK1_HUMAN;AAK1_HUMAN;AAK1_HUMAN;AAK1_HUMAN;AAK1_HUMAN;AAK1_HUMAN;AAK1_HUMAN;AAK1_HUMAN;AAK1_HUMAN;AAK1_HUMAN;AAK1_HUMAN;AAK1_HUMAN;AAK1_HUMAN;AAK1_HUMAN;AAK1_HUMAN;AAK1_HUMAN
AAK1_S79_M1	A0A096LNZ0	0.446558	-0.251843	0.280585	-1.47154	0.250464	-0.682881	0.499335	-0.150926					AAK1;AAK1	A0A096LNZ0_HUMAN;A0A096LNZ0_HUMAN
AAK1_S82_M1	A0A096LNZ0	1	0	0.893013	0.321667	1	0	0.209775	-2.70957					AAK1;AAK1	A0A096LNZ0_HUMAN;A0A096LNZ0_HUMAN
AAK1_S846_M1	Q2M2I8	0.0361587	3.9682	0.0207876	3.45505	0.00330159	3.73811	0.0266872	2.4565	+	+	+	+	AAK1;AAK1;AAK1;AAK1;AAK1;AAK1;AAK1;AAK1;AAK1;AAK1;AAK1;AAK1;AAK1;AAK1;AAK1;AAK1;AAK1;AAK1;AAK1;AAK1;AAK1;AAK1;AAK1	AAK1_HUMAN;AAK1_HUMAN;AAK1_HUMAN;AAK1_HUMAN;AAK1_HUMAN;AAK1_HUMAN;AAK1_HUMAN;AAK1_HUMAN;AAK1_HUMAN;AAK1_HUMAN;AAK1_HUMAN;AAK1_HUMAN;AAK1_HUMAN;AAK1_HUMAN;AAK1_HUMAN;AAK1_HUMAN;AAK1_HUMAN;AAK1_HUMAN;AAK1_HUMAN;AAK1_HUMAN;AAK1_HUMAN;AAK1_HUMAN;AAK1_HUMAN
AAK1_T27_M1	Q2M2I8	1	0	0.0765995	-3.00356	0.598406	-1.43472	1	0					AAK1;AAK1;AAK1;AAK1;AAK1;AAK1;AAK1;AAK1;AAK1;AAK1;AAK1;AAK1;AAK1;AAK1;AAK1;AAK1;AAK1;AAK1;AAK1;AAK1;AAK1;AAK1;AAK1	AAK1_HUMAN;AAK1_HUMAN;AAK1_HUMAN;AAK1_HUMAN;AAK1_HUMAN;AAK1_HUMAN;AAK1_HUMAN;AAK1_HUMAN;AAK1_HUMAN;AAK1_HUMAN;AAK1_HUMAN;AAK1_HUMAN;AAK1_HUMAN;AAK1_HUMAN;AAK1_HUMAN;AAK1_HUMAN;AAK1_HUMAN;AAK1_HUMAN;AAK1_HUMAN;AAK1_HUMAN;AAK1_HUMAN;AAK1_HUMAN;AAK1_HUMAN
AAK1_T605_M1	Q2M2I8	1	0	0.708059	-0.274556	0.766492	0.485584	1	0					AAK1;AAK1;AAK1;AAK1;AAK1;AAK1;AAK1;AAK1;AAK1;AAK1;AAK1;AAK1;AAK1;AAK1;AAK1;AAK1;AAK1;AAK1;AAK1;AAK1;AAK1;AAK1;AAK1	AAK1_HUMAN;AAK1_HUMAN;AAK1_HUMAN;AAK1_HUMAN;AAK1_HUMAN;AAK1_HUMAN;AAK1_HUMAN;AAK1_HUMAN;AAK1_HUMAN;AAK1_HUMAN;AAK1_HUMAN;AAK1_HUMAN;AAK1_HUMAN;AAK1_HUMAN;AAK1_HUMAN;AAK1_HUMAN;AAK1_HUMAN;AAK1_HUMAN;AAK1_HUMAN;AAK1_HUMAN;AAK1_HUMAN;AAK1_HUMAN;AAK1_HUMAN
AAK1_T606_M1	Q2M2I8	0.876433	0.0784512	0.545863	-0.169123	0.156869	-0.336218	0.381231	-0.211871					AAK1;AAK1;AAK1;AAK1;AAK1;AAK1;AAK1;AAK1;AAK1;AAK1;AAK1;AAK1;AAK1;AAK1;AAK1;AAK1;AAK1;AAK1;AAK1;AAK1;AAK1;AAK1;AAK1	AAK1_HUMAN;AAK1_HUMAN;AAK1_HUMAN;AAK1_HUMAN;AAK1_HUMAN;AAK1_HUMAN;AAK1_HUMAN;AAK1_HUMAN;AAK1_HUMAN;AAK1_HUMAN;AAK1_HUMAN;AAK1_HUMAN;AAK1_HUMAN;AAK1_HUMAN;AAK1_HUMAN;AAK1_HUMAN;AAK1_HUMAN;AAK1_HUMAN;AAK1_HUMAN;AAK1_HUMAN;AAK1_HUMAN;AAK1_HUMAN;AAK1_HUMAN
AAK1_T620_M2	Q2M2I8	0.893396	-0.244146	0.834341	0.134109	0.28986	0.745499	0.577606	-0.43397					AAK1;AAK1;AAK1;AAK1;AAK1;AAK1;AAK1;AAK1;AAK1;AAK1;AAK1;AAK1;AAK1;AAK1;AAK1;AAK1;AAK1;AAK1;AAK1;AAK1;AAK1;AAK1;AAK1	AAK1_HUMAN;AAK1_HUMAN;AAK1_HUMAN;AAK1_HUMAN;AAK1_HUMAN;AAK1_HUMAN;AAK1_HUMAN;AAK1_HUMAN;AAK1_HUMAN;AAK1_HUMAN;AAK1_HUMAN;AAK1_HUMAN;AAK1_HUMAN;AAK1_HUMAN;AAK1_HUMAN;AAK1_HUMAN;AAK1_HUMAN;AAK1_HUMAN;AAK1_HUMAN;AAK1_HUMAN;AAK1_HUMAN;AAK1_HUMAN;AAK1_HUMAN
AAK1_T620_M3	Q2M2I8	0.787145	-1.14329	0.988104	-0.0119715	0.962368	-0.0601416	0.610474	-0.457756					AAK1;AAK1;AAK1;AAK1;AAK1;AAK1;AAK1;AAK1;AAK1;AAK1;AAK1;AAK1;AAK1;AAK1;AAK1;AAK1;AAK1;AAK1;AAK1;AAK1;AAK1;AAK1;AAK1	AAK1_HUMAN;AAK1_HUMAN;AAK1_HUMAN;AAK1_HUMAN;AAK1_HUMAN;AAK1_HUMAN;AAK1_HUMAN;AAK1_HUMAN;AAK1_HUMAN;AAK1_HUMAN;AAK1_HUMAN;AAK1_HUMAN;AAK1_HUMAN;AAK1_HUMAN;AAK1_HUMAN;AAK1_HUMAN;AAK1_HUMAN;AAK1_HUMAN;AAK1_HUMAN;AAK1_HUMAN;AAK1_HUMAN;AAK1_HUMAN;AAK1_HUMAN
AAK1_T653_M1	Q2M2I8	0.370757	-0.973104	1	0	1	0	0.421379	0.552058					AAK1;AAK1;AAK1;AAK1;AAK1;AAK1;AAK1;AAK1;AAK1;AAK1;AAK1;AAK1;AAK1;AAK1;AAK1;AAK1;AAK1;AAK1;AAK1;AAK1;AAK1;AAK1;AAK1	AAK1_HUMAN;AAK1_HUMAN;AAK1_HUMAN;AAK1_HUMAN;AAK1_HUMAN;AAK1_HUMAN;AAK1_HUMAN;AAK1_HUMAN;AAK1_HUMAN;AAK1_HUMAN;AAK1_HUMAN;AAK1_HUMAN;AAK1_HUMAN;AAK1_HUMAN;AAK1_HUMAN;AAK1_HUMAN;AAK1_HUMAN;AAK1_HUMAN;AAK1_HUMAN;AAK1_HUMAN;AAK1_HUMAN;AAK1_HUMAN;AAK1_HUMAN
AAK1_T672_M2	Q2M2I8	1	0	1	0	1	0	0.689002	-1.62195					AAK1;AAK1;AAK1;AAK1;AAK1;AAK1;AAK1;AAK1;AAK1;AAK1;AAK1;AAK1;AAK1;AAK1;AAK1;AAK1;AAK1;AAK1;AAK1;AAK1;AAK1;AAK1;AAK1	AAK1_HUMAN;AAK1_HUMAN;AAK1_HUMAN;AAK1_HUMAN;AAK1_HUMAN;AAK1_HUMAN;AAK1_HUMAN;AAK1_HUMAN;AAK1_HUMAN;AAK1_HUMAN;AAK1_HUMAN;AAK1_HUMAN;AAK1_HUMAN;AAK1_HUMAN;AAK1_HUMAN;AAK1_HUMAN;AAK1_HUMAN;AAK1_HUMAN;AAK1_HUMAN;AAK1_HUMAN;AAK1_HUMAN;AAK1_HUMAN;AAK1_HUMAN
AAK1_T672_M3	Q2M2I8	1	0	1	0	1	0	0.803581	-1.01493					AAK1;AAK1;AAK1;AAK1;AAK1;AAK1;AAK1;AAK1;AAK1;AAK1;AAK1;AAK1;AAK1;AAK1;AAK1;AAK1;AAK1;AAK1;AAK1;AAK1;AAK1;AAK1;AAK1	AAK1_HUMAN;AAK1_HUMAN;AAK1_HUMAN;AAK1_HUMAN;AAK1_HUMAN;AAK1_HUMAN;AAK1_HUMAN;AAK1_HUMAN;AAK1_HUMAN;AAK1_HUMAN;AAK1_HUMAN;AAK1_HUMAN;AAK1_HUMAN;AAK1_HUMAN;AAK1_HUMAN;AAK1_HUMAN;AAK1_HUMAN;AAK1_HUMAN;AAK1_HUMAN;AAK1_HUMAN;AAK1_HUMAN;AAK1_HUMAN;AAK1_HUMAN
AAK1_T674_M2	Q2M2I8	0.975934	-0.0985146	0.425592	0.276672	0.957828	-0.0177064	0.435837	-0.516216					AAK1;AAK1;AAK1;AAK1;AAK1;AAK1;AAK1;AAK1;AAK1;AAK1;AAK1;AAK1;AAK1;AAK1;AAK1;AAK1;AAK1;AAK1;AAK1;AAK1;AAK1;AAK1;AAK1	AAK1_HUMAN;AAK1_HUMAN;AAK1_HUMAN;AAK1_HUMAN;AAK1_HUMAN;AAK1_HUMAN;AAK1_HUMAN;AAK1_HUMAN;AAK1_HUMAN;AAK1_HUMAN;AAK1_HUMAN;AAK1_HUMAN;AAK1_HUMAN;AAK1_HUMAN;AAK1_HUMAN;AAK1_HUMAN;AAK1_HUMAN;AAK1_HUMAN;AAK1_HUMAN;AAK1_HUMAN;AAK1_HUMAN;AAK1_HUMAN;AAK1_HUMAN
AAK1_T674_M3	Q2M2I8	1	0	0.772389	-0.261965	1	0	0.450897	-2.57917					AAK1;AAK1;AAK1;AAK1;AAK1;AAK1;AAK1;AAK1;AAK1;AAK1;AAK1;AAK1;AAK1;AAK1;AAK1;AAK1;AAK1;AAK1;AAK1;AAK1;AAK1;AAK1;AAK1	AAK1_HUMAN;AAK1_HUMAN;AAK1_HUMAN;AAK1_HUMAN;AAK1_HUMAN;AAK1_HUMAN;AAK1_HUMAN;AAK1_HUMAN;AAK1_HUMAN;AAK1_HUMAN;AAK1_HUMAN;AAK1_HUMAN;AAK1_HUMAN;AAK1_HUMAN;AAK1_HUMAN;AAK1_HUMAN;AAK1_HUMAN;AAK1_HUMAN;AAK1_HUMAN;AAK1_HUMAN;AAK1_HUMAN;AAK1_HUMAN;AAK1_HUMAN
AAK1_Y34_M1	Q2M2I8	0.00392547	7.38556	0.797732	-0.810901	0.00378182	6.84809	0.259427	-0.307164	+		+		AAK1;AAK1;AAK1;AAK1;AAK1;AAK1;AAK1;AAK1;AAK1;AAK1;AAK1;AAK1;AAK1;AAK1;AAK1;AAK1;AAK1;AAK1;AAK1;AAK1;AAK1;AAK1;AAK1	AAK1_HUMAN;AAK1_HUMAN;AAK1_HUMAN;AAK1_HUMAN;AAK1_HUMAN;AAK1_HUMAN;AAK1_HUMAN;AAK1_HUMAN;AAK1_HUMAN;AAK1_HUMAN;AAK1_HUMAN;AAK1_HUMAN;AAK1_HUMAN;AAK1_HUMAN;AAK1_HUMAN;AAK1_HUMAN;AAK1_HUMAN;AAK1_HUMAN;AAK1_HUMAN;AAK1_HUMAN;AAK1_HUMAN;AAK1_HUMAN;AAK1_HUMAN
AARS_S484_M1	P49588;P49588-2	1	0	1	0	1	0	0.414657	-2.24915					AARS	SYAC_HUMAN
AATF_S203_M1	Q9NY61	0.215028	-1.77689	0.623137	-0.228961	0.790738	0.15411	0.527184	0.838062					AATF;AATF;AATF;AATF;AATF;AATF;AATF;AATF;AATF;AATF;AATF	AATF_HUMAN;AATF_HUMAN;AATF_HUMAN;AATF_HUMAN;AATF_HUMAN;AATF_HUMAN;AATF_HUMAN;AATF_HUMAN;AATF_HUMAN;AATF_HUMAN;AATF_HUMAN
AATF_S203_M3	Q9NY61	0.657904	0.340394	0.00237456	-6.34645	0.721325	-0.175189	0.275563	1.71716		+			AATF;AATF;AATF;AATF;AATF;AATF;AATF;AATF;AATF;AATF;AATF	AATF_HUMAN;AATF_HUMAN;AATF_HUMAN;AATF_HUMAN;AATF_HUMAN;AATF_HUMAN;AATF_HUMAN;AATF_HUMAN;AATF_HUMAN;AATF_HUMAN;AATF_HUMAN
AATF_S213_M3	Q9NY61	0.657837	0.340394	0.0023662	-6.34645	0.721283	-0.175189	0.275513	1.71716		+			AATF;AATF;AATF;AATF;AATF;AATF;AATF;AATF;AATF;AATF;AATF	AATF_HUMAN;AATF_HUMAN;AATF_HUMAN;AATF_HUMAN;AATF_HUMAN;AATF_HUMAN;AATF_HUMAN;AATF_HUMAN;AATF_HUMAN;AATF_HUMAN;AATF_HUMAN
AATF_S214_M3	Q9NY61	0.657771	0.340394	0.0023579	-6.34645	0.721242	-0.175189	0.275462	1.71716		+			AATF;AATF;AATF;AATF;AATF;AATF;AATF;AATF;AATF;AATF;AATF	AATF_HUMAN;AATF_HUMAN;AATF_HUMAN;AATF_HUMAN;AATF_HUMAN;AATF_HUMAN;AATF_HUMAN;AATF_HUMAN;AATF_HUMAN;AATF_HUMAN;AATF_HUMAN
AATF_S316_M3	Q9NY61	0.570293	-2.12862	0.302334	0.52039	0.0546012	1.21963	0.379588	-0.44123					AATF;AATF;AATF;AATF;AATF;AATF;AATF;AATF;AATF;AATF;AATF	AATF_HUMAN;AATF_HUMAN;AATF_HUMAN;AATF_HUMAN;AATF_HUMAN;AATF_HUMAN;AATF_HUMAN;AATF_HUMAN;AATF_HUMAN;AATF_HUMAN;AATF_HUMAN
AATF_S320_M2	Q9NY61	0.88072	-0.0901623	0.823482	0.192405	0.918229	-0.0524411	0.818988	-0.102193					AATF;AATF;AATF;AATF;AATF;AATF;AATF;AATF;AATF;AATF;AATF	AATF_HUMAN;AATF_HUMAN;AATF_HUMAN;AATF_HUMAN;AATF_HUMAN;AATF_HUMAN;AATF_HUMAN;AATF_HUMAN;AATF_HUMAN;AATF_HUMAN;AATF_HUMAN
AATF_S320_M3	Q9NY61	0.957328	0.052814	0.290805	0.450327	0.556861	0.289064	0.364494	-0.479617					AATF;AATF;AATF;AATF;AATF;AATF;AATF;AATF;AATF;AATF;AATF	AATF_HUMAN;AATF_HUMAN;AATF_HUMAN;AATF_HUMAN;AATF_HUMAN;AATF_HUMAN;AATF_HUMAN;AATF_HUMAN;AATF_HUMAN;AATF_HUMAN;AATF_HUMAN
AATF_S321_M2	Q9NY61	0.817983	0.178819	0.615852	-1.25213	0.524284	-0.256171	0.533501	1.13165					AATF;AATF;AATF;AATF;AATF;AATF;AATF;AATF;AATF;AATF;AATF	AATF_HUMAN;AATF_HUMAN;AATF_HUMAN;AATF_HUMAN;AATF_HUMAN;AATF_HUMAN;AATF_HUMAN;AATF_HUMAN;AATF_HUMAN;AATF_HUMAN;AATF_HUMAN
AATF_S321_M3	Q9NY61	0.527568	-1.79732	0.31188	0.428403	0.696377	0.186171	0.366263	-0.503059					AATF;AATF;AATF;AATF;AATF;AATF;AATF;AATF;AATF;AATF;AATF	AATF_HUMAN;AATF_HUMAN;AATF_HUMAN;AATF_HUMAN;AATF_HUMAN;AATF_HUMAN;AATF_HUMAN;AATF_HUMAN;AATF_HUMAN;AATF_HUMAN;AATF_HUMAN
AATF_T211_M3	Q9NY61	0.657705	0.340394	0.00234965	-6.34645	0.7212	-0.175189	0.275412	1.71716		+			AATF;AATF;AATF;AATF;AATF;AATF;AATF;AATF;AATF;AATF;AATF	AATF_HUMAN;AATF_HUMAN;AATF_HUMAN;AATF_HUMAN;AATF_HUMAN;AATF_HUMAN;AATF_HUMAN;AATF_HUMAN;AATF_HUMAN;AATF_HUMAN;AATF_HUMAN
AATF_Y305_M3	Q9NY61	0.405876	3.2116	0.511269	-1.60116	0.0534239	-6.17583	0.486332	-2.71042					AATF;AATF;AATF;AATF;AATF;AATF;AATF;AATF;AATF;AATF;AATF	AATF_HUMAN;AATF_HUMAN;AATF_HUMAN;AATF_HUMAN;AATF_HUMAN;AATF_HUMAN;AATF_HUMAN;AATF_HUMAN;AATF_HUMAN;AATF_HUMAN;AATF_HUMAN
ABCA2_S1327_M2	A0A087WXK5;H0Y8C9;H0Y8D6;J3QSS3;Q9BZC7;Q9BZC7-2;Q9BZC7-3	1	0	1	0	0.643211	0.194333	0.933814	-0.0684366					ABCA2;ABCA2	A0A087WXK5_HUMAN;H0Y8C9_HUMAN;H0Y8D6_HUMAN;J3QSS3_HUMAN;ABCA2_HUMAN;A0A087WXK5_HUMAN;H0Y8C9_HUMAN;H0Y8D6_HUMAN;J3QSS3_HUMAN;ABCA2_HUMAN
ABCA2_S1331_M2	A0A087WXK5;H0Y8C9;H0Y8D6;J3QSS3;Q9BZC7;Q9BZC7-2;Q9BZC7-3	1	0	1	0	0.64317	0.194333	0.933769	-0.0684366					ABCA2;ABCA2	A0A087WXK5_HUMAN;H0Y8C9_HUMAN;H0Y8D6_HUMAN;J3QSS3_HUMAN;ABCA2_HUMAN;A0A087WXK5_HUMAN;H0Y8C9_HUMAN;H0Y8D6_HUMAN;J3QSS3_HUMAN;ABCA2_HUMAN
ABCC1_S915_M1	A0A0A0MS99;I3L4X2;P33527;P33527-2;P33527-3;P33527-4;P33527-5;P33527-6;P33527-7;P33527-8;P33527-9	0.677294	-1.0635	0.0705457	3.97293	0.124908	2.35535	0.899663	-0.251429					ABCC1;ABCC1;ABCC1;ABCC1;ABCC1;ABCC1;ABCC1;ABCC1;ABCC1;ABCC1;ABCC1;ABCC1;ABCC1;ABCC1;ABCC1;ABCC1;ABCC1;ABCC1;ABCC1;ABCC1;ABCC1	A0A0A0MS99_HUMAN;I3L4X2_HUMAN;MRP1_HUMAN;A0A0A0MS99_HUMAN;I3L4X2_HUMAN;MRP1_HUMAN;A0A0A0MS99_HUMAN;I3L4X2_HUMAN;MRP1_HUMAN;A0A0A0MS99_HUMAN;I3L4X2_HUMAN;MRP1_HUMAN;A0A0A0MS99_HUMAN;I3L4X2_HUMAN;MRP1_HUMAN;A0A0A0MS99_HUMAN;I3L4X2_HUMAN;MRP1_HUMAN;A0A0A0MS99_HUMAN;I3L4X2_HUMAN;MRP1_HUMAN;A0A0A0MS99_HUMAN;I3L4X2_HUMAN;MRP1_HUMAN;A0A0A0MS99_HUMAN;I3L4X2_HUMAN;MRP1_HUMAN;A0A0A0MS99_HUMAN;I3L4X2_HUMAN;…
ABCC1_S915_M2	A0A0A0MS99;I3L4X2;P33527;P33527-2;P33527-3;P33527-4;P33527-5;P33527-6;P33527-7;P33527-8;P33527-9	0.640729	0.561069	0.056432	4.51551	0.384509	-1.78952	0.362585	-1.30728					ABCC1;ABCC1;ABCC1;ABCC1;ABCC1;ABCC1;ABCC1;ABCC1;ABCC1;ABCC1;ABCC1;ABCC1;ABCC1;ABCC1;ABCC1;ABCC1;ABCC1;ABCC1;ABCC1;ABCC1;ABCC1	A0A0A0MS99_HUMAN;I3L4X2_HUMAN;MRP1_HUMAN;A0A0A0MS99_HUMAN;I3L4X2_HUMAN;MRP1_HUMAN;A0A0A0MS99_HUMAN;I3L4X2_HUMAN;MRP1_HUMAN;A0A0A0MS99_HUMAN;I3L4X2_HUMAN;MRP1_HUMAN;A0A0A0MS99_HUMAN;I3L4X2_HUMAN;MRP1_HUMAN;A0A0A0MS99_HUMAN;I3L4X2_HUMAN;MRP1_HUMAN;A0A0A0MS99_HUMAN;I3L4X2_HUMAN;MRP1_HUMAN;A0A0A0MS99_HUMAN;I3L4X2_HUMAN;MRP1_HUMAN;A0A0A0MS99_HUMAN;I3L4X2_HUMAN;MRP1_HUMAN;A0A0A0MS99_HUMAN;I3L4X2_HUMAN;…
ABCC1_S915_M3	A0A0A0MS99;I3L4X2;P33527;P33527-2;P33527-3;P33527-4;P33527-5;P33527-6;P33527-7;P33527-8;P33527-9	0.879782	0.748741	0.0700101	-1.57083	0.0673161	1.6206	0.784885	0.294239					ABCC1;ABCC1;ABCC1;ABCC1;ABCC1;ABCC1;ABCC1;ABCC1;ABCC1;ABCC1;ABCC1;ABCC1;ABCC1;ABCC1;ABCC1;ABCC1;ABCC1;ABCC1;ABCC1;ABCC1;ABCC1	A0A0A0MS99_HUMAN;I3L4X2_HUMAN;MRP1_HUMAN;A0A0A0MS99_HUMAN;I3L4X2_HUMAN;MRP1_HUMAN;A0A0A0MS99_HUMAN;I3L4X2_HUMAN;MRP1_HUMAN;A0A0A0MS99_HUMAN;I3L4X2_HUMAN;MRP1_HUMAN;A0A0A0MS99_HUMAN;I3L4X2_HUMAN;MRP1_HUMAN;A0A0A0MS99_HUMAN;I3L4X2_HUMAN;MRP1_HUMAN;A0A0A0MS99_HUMAN;I3L4X2_HUMAN;MRP1_HUMAN;A0A0A0MS99_HUMAN;I3L4X2_HUMAN;MRP1_HUMAN;A0A0A0MS99_HUMAN;I3L4X2_HUMAN;MRP1_HUMAN;A0A0A0MS99_HUMAN;I3L4X2_HUMAN;…
ABCC1_S916_M2	A0A0A0MS99;I3L4X2;P33527;P33527-2;P33527-3;P33527-4;P33527-5;P33527-6;P33527-7;P33527-8;P33527-9	0.277186	1.4612	0.724198	-1.54801	0.86293	0.5325	0.53158	-0.989132					ABCC1;ABCC1;ABCC1;ABCC1;ABCC1;ABCC1;ABCC1;ABCC1;ABCC1;ABCC1;ABCC1;ABCC1;ABCC1;ABCC1;ABCC1;ABCC1;ABCC1;ABCC1;ABCC1;ABCC1;ABCC1	A0A0A0MS99_HUMAN;I3L4X2_HUMAN;MRP1_HUMAN;A0A0A0MS99_HUMAN;I3L4X2_HUMAN;MRP1_HUMAN;A0A0A0MS99_HUMAN;I3L4X2_HUMAN;MRP1_HUMAN;A0A0A0MS99_HUMAN;I3L4X2_HUMAN;MRP1_HUMAN;A0A0A0MS99_HUMAN;I3L4X2_HUMAN;MRP1_HUMAN;A0A0A0MS99_HUMAN;I3L4X2_HUMAN;MRP1_HUMAN;A0A0A0MS99_HUMAN;I3L4X2_HUMAN;MRP1_HUMAN;A0A0A0MS99_HUMAN;I3L4X2_HUMAN;MRP1_HUMAN;A0A0A0MS99_HUMAN;I3L4X2_HUMAN;MRP1_HUMAN;A0A0A0MS99_HUMAN;I3L4X2_HUMAN;…
ABCC1_S916_M3	A0A0A0MS99;I3L4X2;P33527;P33527-2;P33527-3;P33527-4;P33527-5;P33527-6;P33527-7;P33527-8;P33527-9	0.469272	2.96861	0.0142834	-2.25244	0.133736	2.39869	1	0		+			ABCC1;ABCC1;ABCC1;ABCC1;ABCC1;ABCC1;ABCC1;ABCC1;ABCC1;ABCC1;ABCC1;ABCC1;ABCC1;ABCC1;ABCC1;ABCC1;ABCC1;ABCC1;ABCC1;ABCC1;ABCC1	A0A0A0MS99_HUMAN;I3L4X2_HUMAN;MRP1_HUMAN;A0A0A0MS99_HUMAN;I3L4X2_HUMAN;MRP1_HUMAN;A0A0A0MS99_HUMAN;I3L4X2_HUMAN;MRP1_HUMAN;A0A0A0MS99_HUMAN;I3L4X2_HUMAN;MRP1_HUMAN;A0A0A0MS99_HUMAN;I3L4X2_HUMAN;MRP1_HUMAN;A0A0A0MS99_HUMAN;I3L4X2_HUMAN;MRP1_HUMAN;A0A0A0MS99_HUMAN;I3L4X2_HUMAN;MRP1_HUMAN;A0A0A0MS99_HUMAN;I3L4X2_HUMAN;MRP1_HUMAN;A0A0A0MS99_HUMAN;I3L4X2_HUMAN;MRP1_HUMAN;A0A0A0MS99_HUMAN;I3L4X2_HUMAN;…
ABCC1_S917_M2	A0A0A0MS99;I3L4X2;P33527;P33527-2;P33527-3;P33527-4;P33527-5;P33527-6;P33527-7;P33527-8;P33527-9	0.664583	-1.94268	0.468669	2.31317	0.753509	-1.3662	1	0					ABCC1;ABCC1;ABCC1;ABCC1;ABCC1;ABCC1;ABCC1;ABCC1;ABCC1;ABCC1;ABCC1;ABCC1;ABCC1;ABCC1;ABCC1;ABCC1;ABCC1;ABCC1;ABCC1;ABCC1;ABCC1	A0A0A0MS99_HUMAN;I3L4X2_HUMAN;MRP1_HUMAN;A0A0A0MS99_HUMAN;I3L4X2_HUMAN;MRP1_HUMAN;A0A0A0MS99_HUMAN;I3L4X2_HUMAN;MRP1_HUMAN;A0A0A0MS99_HUMAN;I3L4X2_HUMAN;MRP1_HUMAN;A0A0A0MS99_HUMAN;I3L4X2_HUMAN;MRP1_HUMAN;A0A0A0MS99_HUMAN;I3L4X2_HUMAN;MRP1_HUMAN;A0A0A0MS99_HUMAN;I3L4X2_HUMAN;MRP1_HUMAN;A0A0A0MS99_HUMAN;I3L4X2_HUMAN;MRP1_HUMAN;A0A0A0MS99_HUMAN;I3L4X2_HUMAN;MRP1_HUMAN;A0A0A0MS99_HUMAN;I3L4X2_HUMAN;…
ABCC1_S917_M3	A0A0A0MS99;I3L4X2;P33527;P33527-2;P33527-3;P33527-4;P33527-5;P33527-6;P33527-7;P33527-8;P33527-9	0.0972596	4.75547	0.477442	3.11511	0.968757	0.159109	0.324667	1.99999					ABCC1;ABCC1;ABCC1;ABCC1;ABCC1;ABCC1;ABCC1;ABCC1;ABCC1;ABCC1;ABCC1;ABCC1;ABCC1;ABCC1;ABCC1;ABCC1;ABCC1;ABCC1;ABCC1;ABCC1;ABCC1	A0A0A0MS99_HUMAN;I3L4X2_HUMAN;MRP1_HUMAN;A0A0A0MS99_HUMAN;I3L4X2_HUMAN;MRP1_HUMAN;A0A0A0MS99_HUMAN;I3L4X2_HUMAN;MRP1_HUMAN;A0A0A0MS99_HUMAN;I3L4X2_HUMAN;MRP1_HUMAN;A0A0A0MS99_HUMAN;I3L4X2_HUMAN;MRP1_HUMAN;A0A0A0MS99_HUMAN;I3L4X2_HUMAN;MRP1_HUMAN;A0A0A0MS99_HUMAN;I3L4X2_HUMAN;MRP1_HUMAN;A0A0A0MS99_HUMAN;I3L4X2_HUMAN;MRP1_HUMAN;A0A0A0MS99_HUMAN;I3L4X2_HUMAN;MRP1_HUMAN;A0A0A0MS99_HUMAN;I3L4X2_HUMAN;…
ABCC1_S918_M2	A0A0A0MS99;I3L4X2;P33527;P33527-2;P33527-3;P33527-4;P33527-5;P33527-6;P33527-7;P33527-8;P33527-9	0.161813	-3.71141	0.665137	-1.86888	0.283549	3.60066	0.960987	-0.246612					ABCC1;ABCC1;ABCC1;ABCC1;ABCC1;ABCC1;ABCC1;ABCC1;ABCC1;ABCC1;ABCC1;ABCC1;ABCC1;ABCC1;ABCC1;ABCC1;ABCC1;ABCC1;ABCC1;ABCC1;ABCC1	A0A0A0MS99_HUMAN;I3L4X2_HUMAN;MRP1_HUMAN;A0A0A0MS99_HUMAN;I3L4X2_HUMAN;MRP1_HUMAN;A0A0A0MS99_HUMAN;I3L4X2_HUMAN;MRP1_HUMAN;A0A0A0MS99_HUMAN;I3L4X2_HUMAN;MRP1_HUMAN;A0A0A0MS99_HUMAN;I3L4X2_HUMAN;MRP1_HUMAN;A0A0A0MS99_HUMAN;I3L4X2_HUMAN;MRP1_HUMAN;A0A0A0MS99_HUMAN;I3L4X2_HUMAN;MRP1_HUMAN;A0A0A0MS99_HUMAN;I3L4X2_HUMAN;MRP1_HUMAN;A0A0A0MS99_HUMAN;I3L4X2_HUMAN;MRP1_HUMAN;A0A0A0MS99_HUMAN;I3L4X2_HUMAN;…
ABCC1_S918_M3	A0A0A0MS99;I3L4X2;P33527;P33527-2;P33527-3;P33527-4;P33527-5;P33527-6;P33527-7;P33527-8;P33527-9	0.110473	2.58698	1	0	1	0	1	0					ABCC1;ABCC1;ABCC1;ABCC1;ABCC1;ABCC1;ABCC1;ABCC1;ABCC1;ABCC1;ABCC1;ABCC1;ABCC1;ABCC1;ABCC1;ABCC1;ABCC1;ABCC1;ABCC1;ABCC1;ABCC1	A0A0A0MS99_HUMAN;I3L4X2_HUMAN;MRP1_HUMAN;A0A0A0MS99_HUMAN;I3L4X2_HUMAN;MRP1_HUMAN;A0A0A0MS99_HUMAN;I3L4X2_HUMAN;MRP1_HUMAN;A0A0A0MS99_HUMAN;I3L4X2_HUMAN;MRP1_HUMAN;A0A0A0MS99_HUMAN;I3L4X2_HUMAN;MRP1_HUMAN;A0A0A0MS99_HUMAN;I3L4X2_HUMAN;MRP1_HUMAN;A0A0A0MS99_HUMAN;I3L4X2_HUMAN;MRP1_HUMAN;A0A0A0MS99_HUMAN;I3L4X2_HUMAN;MRP1_HUMAN;A0A0A0MS99_HUMAN;I3L4X2_HUMAN;MRP1_HUMAN;A0A0A0MS99_HUMAN;I3L4X2_HUMAN;…
ABCC1_S919_M1	A0A0A0MS99;I3L4X2;P33527;P33527-2;P33527-3;P33527-4;P33527-5;P33527-6;P33527-7;P33527-8;P33527-9	1	0	0.105376	-3.90271	1	0	1	0					ABCC1;ABCC1;ABCC1;ABCC1;ABCC1;ABCC1;ABCC1;ABCC1;ABCC1;ABCC1;ABCC1;ABCC1;ABCC1;ABCC1;ABCC1;ABCC1;ABCC1;ABCC1;ABCC1;ABCC1;ABCC1	A0A0A0MS99_HUMAN;I3L4X2_HUMAN;MRP1_HUMAN;A0A0A0MS99_HUMAN;I3L4X2_HUMAN;MRP1_HUMAN;A0A0A0MS99_HUMAN;I3L4X2_HUMAN;MRP1_HUMAN;A0A0A0MS99_HUMAN;I3L4X2_HUMAN;MRP1_HUMAN;A0A0A0MS99_HUMAN;I3L4X2_HUMAN;MRP1_HUMAN;A0A0A0MS99_HUMAN;I3L4X2_HUMAN;MRP1_HUMAN;A0A0A0MS99_HUMAN;I3L4X2_HUMAN;MRP1_HUMAN;A0A0A0MS99_HUMAN;I3L4X2_HUMAN;MRP1_HUMAN;A0A0A0MS99_HUMAN;I3L4X2_HUMAN;MRP1_HUMAN;A0A0A0MS99_HUMAN;I3L4X2_HUMAN;…
ABCC1_S919_M3	A0A0A0MS99;I3L4X2;P33527;P33527-2;P33527-3;P33527-4;P33527-5;P33527-6;P33527-7;P33527-8;P33527-9	1	0	0.0550069	-4.99527	1	0	0.21891	-3.11726					ABCC1;ABCC1;ABCC1;ABCC1;ABCC1;ABCC1;ABCC1;ABCC1;ABCC1;ABCC1;ABCC1;ABCC1;ABCC1;ABCC1;ABCC1;ABCC1;ABCC1;ABCC1;ABCC1;ABCC1;ABCC1	A0A0A0MS99_HUMAN;I3L4X2_HUMAN;MRP1_HUMAN;A0A0A0MS99_HUMAN;I3L4X2_HUMAN;MRP1_HUMAN;A0A0A0MS99_HUMAN;I3L4X2_HUMAN;MRP1_HUMAN;A0A0A0MS99_HUMAN;I3L4X2_HUMAN;MRP1_HUMAN;A0A0A0MS99_HUMAN;I3L4X2_HUMAN;MRP1_HUMAN;A0A0A0MS99_HUMAN;I3L4X2_HUMAN;MRP1_HUMAN;A0A0A0MS99_HUMAN;I3L4X2_HUMAN;MRP1_HUMAN;A0A0A0MS99_HUMAN;I3L4X2_HUMAN;MRP1_HUMAN;A0A0A0MS99_HUMAN;I3L4X2_HUMAN;MRP1_HUMAN;A0A0A0MS99_HUMAN;I3L4X2_HUMAN;…
ABCC1_S921_M1	A0A0A0MS99;I3L4X2;P33527;P33527-2;P33527-3;P33527-4;P33527-5;P33527-6;P33527-7;P33527-8;P33527-9	1	0	1	0	0.33049	-2.20485	1	0					ABCC1;ABCC1;ABCC1;ABCC1;ABCC1;ABCC1;ABCC1;ABCC1;ABCC1;ABCC1;ABCC1;ABCC1;ABCC1;ABCC1;ABCC1;ABCC1;ABCC1;ABCC1;ABCC1;ABCC1;ABCC1	A0A0A0MS99_HUMAN;I3L4X2_HUMAN;MRP1_HUMAN;A0A0A0MS99_HUMAN;I3L4X2_HUMAN;MRP1_HUMAN;A0A0A0MS99_HUMAN;I3L4X2_HUMAN;MRP1_HUMAN;A0A0A0MS99_HUMAN;I3L4X2_HUMAN;MRP1_HUMAN;A0A0A0MS99_HUMAN;I3L4X2_HUMAN;MRP1_HUMAN;A0A0A0MS99_HUMAN;I3L4X2_HUMAN;MRP1_HUMAN;A0A0A0MS99_HUMAN;I3L4X2_HUMAN;MRP1_HUMAN;A0A0A0MS99_HUMAN;I3L4X2_HUMAN;MRP1_HUMAN;A0A0A0MS99_HUMAN;I3L4X2_HUMAN;MRP1_HUMAN;A0A0A0MS99_HUMAN;I3L4X2_HUMAN;…
ABCC1_S921_M2	A0A0A0MS99;I3L4X2;P33527;P33527-2;P33527-3;P33527-4;P33527-5;P33527-6;P33527-7;P33527-8;P33527-9	0.514848	-1.87218	0.461551	-0.513448	0.421897	-2.57536	0.286406	2.74887					ABCC1;ABCC1;ABCC1;ABCC1;ABCC1;ABCC1;ABCC1;ABCC1;ABCC1;ABCC1;ABCC1;ABCC1;ABCC1;ABCC1;ABCC1;ABCC1;ABCC1;ABCC1;ABCC1;ABCC1;ABCC1	A0A0A0MS99_HUMAN;I3L4X2_HUMAN;MRP1_HUMAN;A0A0A0MS99_HUMAN;I3L4X2_HUMAN;MRP1_HUMAN;A0A0A0MS99_HUMAN;I3L4X2_HUMAN;MRP1_HUMAN;A0A0A0MS99_HUMAN;I3L4X2_HUMAN;MRP1_HUMAN;A0A0A0MS99_HUMAN;I3L4X2_HUMAN;MRP1_HUMAN;A0A0A0MS99_HUMAN;I3L4X2_HUMAN;MRP1_HUMAN;A0A0A0MS99_HUMAN;I3L4X2_HUMAN;MRP1_HUMAN;A0A0A0MS99_HUMAN;I3L4X2_HUMAN;MRP1_HUMAN;A0A0A0MS99_HUMAN;I3L4X2_HUMAN;MRP1_HUMAN;A0A0A0MS99_HUMAN;I3L4X2_HUMAN;…
ABCC1_S921_M3	A0A0A0MS99;I3L4X2;P33527;P33527-2;P33527-3;P33527-4;P33527-5;P33527-6;P33527-7;P33527-8;P33527-9	0.425962	-2.59386	0.0301069	-5.48407	0.335861	-2.20003	0.260655	-2.99355		+			ABCC1;ABCC1;ABCC1;ABCC1;ABCC1;ABCC1;ABCC1;ABCC1;ABCC1;ABCC1;ABCC1;ABCC1;ABCC1;ABCC1;ABCC1;ABCC1;ABCC1;ABCC1;ABCC1;ABCC1;ABCC1	A0A0A0MS99_HUMAN;I3L4X2_HUMAN;MRP1_HUMAN;A0A0A0MS99_HUMAN;I3L4X2_HUMAN;MRP1_HUMAN;A0A0A0MS99_HUMAN;I3L4X2_HUMAN;MRP1_HUMAN;A0A0A0MS99_HUMAN;I3L4X2_HUMAN;MRP1_HUMAN;A0A0A0MS99_HUMAN;I3L4X2_HUMAN;MRP1_HUMAN;A0A0A0MS99_HUMAN;I3L4X2_HUMAN;MRP1_HUMAN;A0A0A0MS99_HUMAN;I3L4X2_HUMAN;MRP1_HUMAN;A0A0A0MS99_HUMAN;I3L4X2_HUMAN;MRP1_HUMAN;A0A0A0MS99_HUMAN;I3L4X2_HUMAN;MRP1_HUMAN;A0A0A0MS99_HUMAN;I3L4X2_HUMAN;…
ABCC1_S925_M1	A0A0A0MS99;I3L4X2;P33527;P33527-2;P33527-3;P33527-4;P33527-5;P33527-6;P33527-7;P33527-8;P33527-9	1	0	0.111998	2.3851	1	0	0.586349	1.37206					ABCC1;ABCC1;ABCC1;ABCC1;ABCC1;ABCC1;ABCC1;ABCC1;ABCC1;ABCC1;ABCC1;ABCC1;ABCC1;ABCC1;ABCC1;ABCC1;ABCC1;ABCC1;ABCC1;ABCC1;ABCC1	A0A0A0MS99_HUMAN;I3L4X2_HUMAN;MRP1_HUMAN;A0A0A0MS99_HUMAN;I3L4X2_HUMAN;MRP1_HUMAN;A0A0A0MS99_HUMAN;I3L4X2_HUMAN;MRP1_HUMAN;A0A0A0MS99_HUMAN;I3L4X2_HUMAN;MRP1_HUMAN;A0A0A0MS99_HUMAN;I3L4X2_HUMAN;MRP1_HUMAN;A0A0A0MS99_HUMAN;I3L4X2_HUMAN;MRP1_HUMAN;A0A0A0MS99_HUMAN;I3L4X2_HUMAN;MRP1_HUMAN;A0A0A0MS99_HUMAN;I3L4X2_HUMAN;MRP1_HUMAN;A0A0A0MS99_HUMAN;I3L4X2_HUMAN;MRP1_HUMAN;A0A0A0MS99_HUMAN;I3L4X2_HUMAN;…
ABCC1_S930_M1	A0A0A0MS99;I3L4X2;P33527;P33527-2;P33527-3;P33527-4;P33527-5;P33527-6;P33527-7;P33527-8;P33527-9	0.995178	0.0143421	0.0499119	0.44586	0.361299	0.259361	0.700358	-0.216592		+			ABCC1;ABCC1;ABCC1;ABCC1;ABCC1;ABCC1;ABCC1;ABCC1;ABCC1;ABCC1;ABCC1;ABCC1;ABCC1;ABCC1;ABCC1;ABCC1;ABCC1;ABCC1;ABCC1;ABCC1;ABCC1	A0A0A0MS99_HUMAN;I3L4X2_HUMAN;MRP1_HUMAN;A0A0A0MS99_HUMAN;I3L4X2_HUMAN;MRP1_HUMAN;A0A0A0MS99_HUMAN;I3L4X2_HUMAN;MRP1_HUMAN;A0A0A0MS99_HUMAN;I3L4X2_HUMAN;MRP1_HUMAN;A0A0A0MS99_HUMAN;I3L4X2_HUMAN;MRP1_HUMAN;A0A0A0MS99_HUMAN;I3L4X2_HUMAN;MRP1_HUMAN;A0A0A0MS99_HUMAN;I3L4X2_HUMAN;MRP1_HUMAN;A0A0A0MS99_HUMAN;I3L4X2_HUMAN;MRP1_HUMAN;A0A0A0MS99_HUMAN;I3L4X2_HUMAN;MRP1_HUMAN;A0A0A0MS99_HUMAN;I3L4X2_HUMAN;…
ABCC1_S930_M2	A0A0A0MS99;I3L4X2;P33527;P33527-2;P33527-3;P33527-4;P33527-5;P33527-6;P33527-7;P33527-8;P33527-9	1	0	0.244112	0.550318	0.177363	-0.542661	1	0					ABCC1;ABCC1;ABCC1;ABCC1;ABCC1;ABCC1;ABCC1;ABCC1;ABCC1;ABCC1;ABCC1;ABCC1;ABCC1;ABCC1;ABCC1;ABCC1;ABCC1;ABCC1;ABCC1;ABCC1;ABCC1	A0A0A0MS99_HUMAN;I3L4X2_HUMAN;MRP1_HUMAN;A0A0A0MS99_HUMAN;I3L4X2_HUMAN;MRP1_HUMAN;A0A0A0MS99_HUMAN;I3L4X2_HUMAN;MRP1_HUMAN;A0A0A0MS99_HUMAN;I3L4X2_HUMAN;MRP1_HUMAN;A0A0A0MS99_HUMAN;I3L4X2_HUMAN;MRP1_HUMAN;A0A0A0MS99_HUMAN;I3L4X2_HUMAN;MRP1_HUMAN;A0A0A0MS99_HUMAN;I3L4X2_HUMAN;MRP1_HUMAN;A0A0A0MS99_HUMAN;I3L4X2_HUMAN;MRP1_HUMAN;A0A0A0MS99_HUMAN;I3L4X2_HUMAN;MRP1_HUMAN;A0A0A0MS99_HUMAN;I3L4X2_HUMAN;…
ABCC1_T931_M2	A0A0A0MS99;I3L4X2;P33527;P33527-2;P33527-3;P33527-4;P33527-5;P33527-6;P33527-7;P33527-8;P33527-9	1	0	0.242102	0.571795	0.916692	-0.0755978	1	0					ABCC1;ABCC1;ABCC1;ABCC1;ABCC1;ABCC1;ABCC1;ABCC1;ABCC1;ABCC1;ABCC1;ABCC1;ABCC1;ABCC1;ABCC1;ABCC1;ABCC1;ABCC1;ABCC1;ABCC1;ABCC1	A0A0A0MS99_HUMAN;I3L4X2_HUMAN;MRP1_HUMAN;A0A0A0MS99_HUMAN;I3L4X2_HUMAN;MRP1_HUMAN;A0A0A0MS99_HUMAN;I3L4X2_HUMAN;MRP1_HUMAN;A0A0A0MS99_HUMAN;I3L4X2_HUMAN;MRP1_HUMAN;A0A0A0MS99_HUMAN;I3L4X2_HUMAN;MRP1_HUMAN;A0A0A0MS99_HUMAN;I3L4X2_HUMAN;MRP1_HUMAN;A0A0A0MS99_HUMAN;I3L4X2_HUMAN;MRP1_HUMAN;A0A0A0MS99_HUMAN;I3L4X2_HUMAN;MRP1_HUMAN;A0A0A0MS99_HUMAN;I3L4X2_HUMAN;MRP1_HUMAN;A0A0A0MS99_HUMAN;I3L4X2_HUMAN;…
ABCC1_Y920_M1	A0A0A0MS99;I3L4X2;P33527;P33527-2;P33527-3;P33527-4;P33527-5;P33527-6;P33527-7;P33527-8;P33527-9	1	0	1	0	1	0	0.897188	0.224675					ABCC1;ABCC1;ABCC1;ABCC1;ABCC1;ABCC1;ABCC1;ABCC1;ABCC1;ABCC1;ABCC1;ABCC1;ABCC1;ABCC1;ABCC1;ABCC1;ABCC1;ABCC1;ABCC1;ABCC1;ABCC1	A0A0A0MS99_HUMAN;I3L4X2_HUMAN;MRP1_HUMAN;A0A0A0MS99_HUMAN;I3L4X2_HUMAN;MRP1_HUMAN;A0A0A0MS99_HUMAN;I3L4X2_HUMAN;MRP1_HUMAN;A0A0A0MS99_HUMAN;I3L4X2_HUMAN;MRP1_HUMAN;A0A0A0MS99_HUMAN;I3L4X2_HUMAN;MRP1_HUMAN;A0A0A0MS99_HUMAN;I3L4X2_HUMAN;MRP1_HUMAN;A0A0A0MS99_HUMAN;I3L4X2_HUMAN;MRP1_HUMAN;A0A0A0MS99_HUMAN;I3L4X2_HUMAN;MRP1_HUMAN;A0A0A0MS99_HUMAN;I3L4X2_HUMAN;MRP1_HUMAN;A0A0A0MS99_HUMAN;I3L4X2_HUMAN;…
ABCC1_Y920_M2	A0A0A0MS99;I3L4X2;P33527;P33527-2;P33527-3;P33527-4;P33527-5;P33527-6;P33527-7;P33527-8;P33527-9	0.870347	-0.336692	0.0204909	-2.19235	0.800882	0.445453	0.546783	-1.36883		+			ABCC1;ABCC1;ABCC1;ABCC1;ABCC1;ABCC1;ABCC1;ABCC1;ABCC1;ABCC1;ABCC1;ABCC1;ABCC1;ABCC1;ABCC1;ABCC1;ABCC1;ABCC1;ABCC1;ABCC1;ABCC1	A0A0A0MS99_HUMAN;I3L4X2_HUMAN;MRP1_HUMAN;A0A0A0MS99_HUMAN;I3L4X2_HUMAN;MRP1_HUMAN;A0A0A0MS99_HUMAN;I3L4X2_HUMAN;MRP1_HUMAN;A0A0A0MS99_HUMAN;I3L4X2_HUMAN;MRP1_HUMAN;A0A0A0MS99_HUMAN;I3L4X2_HUMAN;MRP1_HUMAN;A0A0A0MS99_HUMAN;I3L4X2_HUMAN;MRP1_HUMAN;A0A0A0MS99_HUMAN;I3L4X2_HUMAN;MRP1_HUMAN;A0A0A0MS99_HUMAN;I3L4X2_HUMAN;MRP1_HUMAN;A0A0A0MS99_HUMAN;I3L4X2_HUMAN;MRP1_HUMAN;A0A0A0MS99_HUMAN;I3L4X2_HUMAN;…
ABCC1_Y920_M3	A0A0A0MS99;I3L4X2;P33527;P33527-2;P33527-3;P33527-4;P33527-5;P33527-6;P33527-7;P33527-8;P33527-9	0.649885	-0.655548	0.0981465	-1.60664	0.0245818	1.36211	0.569886	0.668321			+		ABCC1;ABCC1;ABCC1;ABCC1;ABCC1;ABCC1;ABCC1;ABCC1;ABCC1;ABCC1;ABCC1;ABCC1;ABCC1;ABCC1;ABCC1;ABCC1;ABCC1;ABCC1;ABCC1;ABCC1;ABCC1	A0A0A0MS99_HUMAN;I3L4X2_HUMAN;MRP1_HUMAN;A0A0A0MS99_HUMAN;I3L4X2_HUMAN;MRP1_HUMAN;A0A0A0MS99_HUMAN;I3L4X2_HUMAN;MRP1_HUMAN;A0A0A0MS99_HUMAN;I3L4X2_HUMAN;MRP1_HUMAN;A0A0A0MS99_HUMAN;I3L4X2_HUMAN;MRP1_HUMAN;A0A0A0MS99_HUMAN;I3L4X2_HUMAN;MRP1_HUMAN;A0A0A0MS99_HUMAN;I3L4X2_HUMAN;MRP1_HUMAN;A0A0A0MS99_HUMAN;I3L4X2_HUMAN;MRP1_HUMAN;A0A0A0MS99_HUMAN;I3L4X2_HUMAN;MRP1_HUMAN;A0A0A0MS99_HUMAN;I3L4X2_HUMAN;…
ABCC2_S283_M1	Q92887	1	0	0.435356	0.262489	1	0	1	0					ABCC2;ABCC2;ABCC2;ABCC2;ABCC2	MRP2_HUMAN;MRP2_HUMAN;MRP2_HUMAN;MRP2_HUMAN;MRP2_HUMAN
ABCC2_S926_M2	Q92887	1	0	0.306717	0.847904	1	0	1	0					ABCC2;ABCC2;ABCC2;ABCC2;ABCC2	MRP2_HUMAN;MRP2_HUMAN;MRP2_HUMAN;MRP2_HUMAN;MRP2_HUMAN
ABCC2_S930_M1	Q92887	1	0	0.799719	-0.0786514	1	0	1	0					ABCC2;ABCC2;ABCC2;ABCC2;ABCC2	MRP2_HUMAN;MRP2_HUMAN;MRP2_HUMAN;MRP2_HUMAN;MRP2_HUMAN
ABCC2_S930_M2	Q92887	1	0	0.306679	0.847904	1	0	1	0					ABCC2;ABCC2;ABCC2;ABCC2;ABCC2	MRP2_HUMAN;MRP2_HUMAN;MRP2_HUMAN;MRP2_HUMAN;MRP2_HUMAN
ABCC2_S938_M1	Q92887	1	0	0.313639	-0.214759	1	0	1	0					ABCC2;ABCC2;ABCC2;ABCC2;ABCC2	MRP2_HUMAN;MRP2_HUMAN;MRP2_HUMAN;MRP2_HUMAN;MRP2_HUMAN
ABCC3_S281_M1	O15438;O15438-2;O15438-4	1	0	0.920924	-0.0282931	0.8787	-0.0447636	0.87413	-0.218997					ABCC3;ABCC3;ABCC3;ABCC3;ABCC3;ABCC3;ABCC3;ABCC3;ABCC3;ABCC3;ABCC3;ABCC3;ABCC3;ABCC3;ABCC3;ABCC3;ABCC3;ABCC3;ABCC3;ABCC3	MRP3_HUMAN;MRP3_HUMAN;MRP3_HUMAN;MRP3_HUMAN;MRP3_HUMAN;MRP3_HUMAN;MRP3_HUMAN;MRP3_HUMAN;MRP3_HUMAN;MRP3_HUMAN;MRP3_HUMAN;MRP3_HUMAN;MRP3_HUMAN;MRP3_HUMAN;MRP3_HUMAN;MRP3_HUMAN;MRP3_HUMAN;MRP3_HUMAN;MRP3_HUMAN;MRP3_HUMAN
ABCC3_S884_M2	O15438;O15438-2;O15438-4	1	0	0.865223	0.856353	0.881269	0.192113	1	0					ABCC3;ABCC3;ABCC3;ABCC3;ABCC3;ABCC3;ABCC3;ABCC3;ABCC3;ABCC3;ABCC3;ABCC3;ABCC3;ABCC3;ABCC3;ABCC3;ABCC3;ABCC3;ABCC3;ABCC3	MRP3_HUMAN;MRP3_HUMAN;MRP3_HUMAN;MRP3_HUMAN;MRP3_HUMAN;MRP3_HUMAN;MRP3_HUMAN;MRP3_HUMAN;MRP3_HUMAN;MRP3_HUMAN;MRP3_HUMAN;MRP3_HUMAN;MRP3_HUMAN;MRP3_HUMAN;MRP3_HUMAN;MRP3_HUMAN;MRP3_HUMAN;MRP3_HUMAN;MRP3_HUMAN;MRP3_HUMAN
ABCC3_S884_M3	O15438;O15438-2;O15438-4	1	0	1	0	0.464504	-0.723628	1	0					ABCC3;ABCC3;ABCC3;ABCC3;ABCC3;ABCC3;ABCC3;ABCC3;ABCC3;ABCC3;ABCC3;ABCC3;ABCC3;ABCC3;ABCC3;ABCC3;ABCC3;ABCC3;ABCC3;ABCC3	MRP3_HUMAN;MRP3_HUMAN;MRP3_HUMAN;MRP3_HUMAN;MRP3_HUMAN;MRP3_HUMAN;MRP3_HUMAN;MRP3_HUMAN;MRP3_HUMAN;MRP3_HUMAN;MRP3_HUMAN;MRP3_HUMAN;MRP3_HUMAN;MRP3_HUMAN;MRP3_HUMAN;MRP3_HUMAN;MRP3_HUMAN;MRP3_HUMAN;MRP3_HUMAN;MRP3_HUMAN
ABCC3_S908_M1	O15438;O15438-2;O15438-4	1	0	0.281164	2.09797	0.66877	-0.595638	1	0					ABCC3;ABCC3;ABCC3;ABCC3;ABCC3;ABCC3;ABCC3;ABCC3;ABCC3;ABCC3;ABCC3;ABCC3;ABCC3;ABCC3;ABCC3;ABCC3;ABCC3;ABCC3;ABCC3;ABCC3	MRP3_HUMAN;MRP3_HUMAN;MRP3_HUMAN;MRP3_HUMAN;MRP3_HUMAN;MRP3_HUMAN;MRP3_HUMAN;MRP3_HUMAN;MRP3_HUMAN;MRP3_HUMAN;MRP3_HUMAN;MRP3_HUMAN;MRP3_HUMAN;MRP3_HUMAN;MRP3_HUMAN;MRP3_HUMAN;MRP3_HUMAN;MRP3_HUMAN;MRP3_HUMAN;MRP3_HUMAN
ABCC3_S908_M2	O15438;O15438-2;O15438-4	1	0	0.308752	0.489105	0.0239919	0.999572	0.0540519	1.13866			+		ABCC3;ABCC3;ABCC3;ABCC3;ABCC3;ABCC3;ABCC3;ABCC3;ABCC3;ABCC3;ABCC3;ABCC3;ABCC3;ABCC3;ABCC3;ABCC3;ABCC3;ABCC3;ABCC3;ABCC3	MRP3_HUMAN;MRP3_HUMAN;MRP3_HUMAN;MRP3_HUMAN;MRP3_HUMAN;MRP3_HUMAN;MRP3_HUMAN;MRP3_HUMAN;MRP3_HUMAN;MRP3_HUMAN;MRP3_HUMAN;MRP3_HUMAN;MRP3_HUMAN;MRP3_HUMAN;MRP3_HUMAN;MRP3_HUMAN;MRP3_HUMAN;MRP3_HUMAN;MRP3_HUMAN;MRP3_HUMAN
ABCC3_S908_M3	O15438;O15438-2;O15438-4	1	0	0.00232051	1.30869	0.00344751	2.16739	1	0		+	+		ABCC3;ABCC3;ABCC3;ABCC3;ABCC3;ABCC3;ABCC3;ABCC3;ABCC3;ABCC3;ABCC3;ABCC3;ABCC3;ABCC3;ABCC3;ABCC3;ABCC3;ABCC3;ABCC3;ABCC3	MRP3_HUMAN;MRP3_HUMAN;MRP3_HUMAN;MRP3_HUMAN;MRP3_HUMAN;MRP3_HUMAN;MRP3_HUMAN;MRP3_HUMAN;MRP3_HUMAN;MRP3_HUMAN;MRP3_HUMAN;MRP3_HUMAN;MRP3_HUMAN;MRP3_HUMAN;MRP3_HUMAN;MRP3_HUMAN;MRP3_HUMAN;MRP3_HUMAN;MRP3_HUMAN;MRP3_HUMAN
ABCC3_S911_M1	O15438;O15438-2;O15438-4	1	0	0.911574	-0.214675	0.030381	1.45126	1	0			+		ABCC3;ABCC3;ABCC3;ABCC3;ABCC3;ABCC3;ABCC3;ABCC3;ABCC3;ABCC3;ABCC3;ABCC3;ABCC3;ABCC3;ABCC3;ABCC3;ABCC3;ABCC3;ABCC3;ABCC3	MRP3_HUMAN;MRP3_HUMAN;MRP3_HUMAN;MRP3_HUMAN;MRP3_HUMAN;MRP3_HUMAN;MRP3_HUMAN;MRP3_HUMAN;MRP3_HUMAN;MRP3_HUMAN;MRP3_HUMAN;MRP3_HUMAN;MRP3_HUMAN;MRP3_HUMAN;MRP3_HUMAN;MRP3_HUMAN;MRP3_HUMAN;MRP3_HUMAN;MRP3_HUMAN;MRP3_HUMAN
ABCC3_S911_M2	O15438;O15438-2;O15438-4	1	0	0.957913	0.0425868	0.18579	0.870788	0.0261573	1.40611				+	ABCC3;ABCC3;ABCC3;ABCC3;ABCC3;ABCC3;ABCC3;ABCC3;ABCC3;ABCC3;ABCC3;ABCC3;ABCC3;ABCC3;ABCC3;ABCC3;ABCC3;ABCC3;ABCC3;ABCC3	MRP3_HUMAN;MRP3_HUMAN;MRP3_HUMAN;MRP3_HUMAN;MRP3_HUMAN;MRP3_HUMAN;MRP3_HUMAN;MRP3_HUMAN;MRP3_HUMAN;MRP3_HUMAN;MRP3_HUMAN;MRP3_HUMAN;MRP3_HUMAN;MRP3_HUMAN;MRP3_HUMAN;MRP3_HUMAN;MRP3_HUMAN;MRP3_HUMAN;MRP3_HUMAN;MRP3_HUMAN
ABCC3_S911_M3	O15438;O15438-2;O15438-4	1	0	0.0023131	1.30869	0.00342857	2.16739	1	0		+	+		ABCC3;ABCC3;ABCC3;ABCC3;ABCC3;ABCC3;ABCC3;ABCC3;ABCC3;ABCC3;ABCC3;ABCC3;ABCC3;ABCC3;ABCC3;ABCC3;ABCC3;ABCC3;ABCC3;ABCC3	MRP3_HUMAN;MRP3_HUMAN;MRP3_HUMAN;MRP3_HUMAN;MRP3_HUMAN;MRP3_HUMAN;MRP3_HUMAN;MRP3_HUMAN;MRP3_HUMAN;MRP3_HUMAN;MRP3_HUMAN;MRP3_HUMAN;MRP3_HUMAN;MRP3_HUMAN;MRP3_HUMAN;MRP3_HUMAN;MRP3_HUMAN;MRP3_HUMAN;MRP3_HUMAN;MRP3_HUMAN
ABCC3_S912_M2	O15438;O15438-2;O15438-4	1	0	0.497915	0.511714	0.0298652	1.20182	1	0			+		ABCC3;ABCC3;ABCC3;ABCC3;ABCC3;ABCC3;ABCC3;ABCC3;ABCC3;ABCC3;ABCC3;ABCC3;ABCC3;ABCC3;ABCC3;ABCC3;ABCC3;ABCC3;ABCC3;ABCC3	MRP3_HUMAN;MRP3_HUMAN;MRP3_HUMAN;MRP3_HUMAN;MRP3_HUMAN;MRP3_HUMAN;MRP3_HUMAN;MRP3_HUMAN;MRP3_HUMAN;MRP3_HUMAN;MRP3_HUMAN;MRP3_HUMAN;MRP3_HUMAN;MRP3_HUMAN;MRP3_HUMAN;MRP3_HUMAN;MRP3_HUMAN;MRP3_HUMAN;MRP3_HUMAN;MRP3_HUMAN
ABCC3_S912_M3	O15438;O15438-2;O15438-4	1	0	0.00230573	1.30869	0.00340984	2.16739	1	0		+	+		ABCC3;ABCC3;ABCC3;ABCC3;ABCC3;ABCC3;ABCC3;ABCC3;ABCC3;ABCC3;ABCC3;ABCC3;ABCC3;ABCC3;ABCC3;ABCC3;ABCC3;ABCC3;ABCC3;ABCC3	MRP3_HUMAN;MRP3_HUMAN;MRP3_HUMAN;MRP3_HUMAN;MRP3_HUMAN;MRP3_HUMAN;MRP3_HUMAN;MRP3_HUMAN;MRP3_HUMAN;MRP3_HUMAN;MRP3_HUMAN;MRP3_HUMAN;MRP3_HUMAN;MRP3_HUMAN;MRP3_HUMAN;MRP3_HUMAN;MRP3_HUMAN;MRP3_HUMAN;MRP3_HUMAN;MRP3_HUMAN
ABCC3_T882_M1	O15438;O15438-2;O15438-4	1	0	0.559981	-1.33733	0.392148	1.90172	1	0					ABCC3;ABCC3;ABCC3;ABCC3;ABCC3;ABCC3;ABCC3;ABCC3;ABCC3;ABCC3;ABCC3;ABCC3;ABCC3;ABCC3;ABCC3;ABCC3;ABCC3;ABCC3;ABCC3;ABCC3	MRP3_HUMAN;MRP3_HUMAN;MRP3_HUMAN;MRP3_HUMAN;MRP3_HUMAN;MRP3_HUMAN;MRP3_HUMAN;MRP3_HUMAN;MRP3_HUMAN;MRP3_HUMAN;MRP3_HUMAN;MRP3_HUMAN;MRP3_HUMAN;MRP3_HUMAN;MRP3_HUMAN;MRP3_HUMAN;MRP3_HUMAN;MRP3_HUMAN;MRP3_HUMAN;MRP3_HUMAN
ABCC3_T882_M3	O15438;O15438-2;O15438-4	1	0	1	0	0.568736	-0.892163	1	0					ABCC3;ABCC3;ABCC3;ABCC3;ABCC3;ABCC3;ABCC3;ABCC3;ABCC3;ABCC3;ABCC3;ABCC3;ABCC3;ABCC3;ABCC3;ABCC3;ABCC3;ABCC3;ABCC3;ABCC3	MRP3_HUMAN;MRP3_HUMAN;MRP3_HUMAN;MRP3_HUMAN;MRP3_HUMAN;MRP3_HUMAN;MRP3_HUMAN;MRP3_HUMAN;MRP3_HUMAN;MRP3_HUMAN;MRP3_HUMAN;MRP3_HUMAN;MRP3_HUMAN;MRP3_HUMAN;MRP3_HUMAN;MRP3_HUMAN;MRP3_HUMAN;MRP3_HUMAN;MRP3_HUMAN;MRP3_HUMAN
ABCC3_T887_M2	O15438;O15438-2;O15438-4	1	0	0.484406	2.95243	0.887417	0.607753	1	0					ABCC3;ABCC3;ABCC3;ABCC3;ABCC3;ABCC3;ABCC3;ABCC3;ABCC3;ABCC3;ABCC3;ABCC3;ABCC3;ABCC3;ABCC3;ABCC3;ABCC3;ABCC3;ABCC3;ABCC3	MRP3_HUMAN;MRP3_HUMAN;MRP3_HUMAN;MRP3_HUMAN;MRP3_HUMAN;MRP3_HUMAN;MRP3_HUMAN;MRP3_HUMAN;MRP3_HUMAN;MRP3_HUMAN;MRP3_HUMAN;MRP3_HUMAN;MRP3_HUMAN;MRP3_HUMAN;MRP3_HUMAN;MRP3_HUMAN;MRP3_HUMAN;MRP3_HUMAN;MRP3_HUMAN;MRP3_HUMAN
ABCC3_T887_M3	O15438;O15438-2;O15438-4	1	0	1	0	0.402493	-1.4482	1	0					ABCC3;ABCC3;ABCC3;ABCC3;ABCC3;ABCC3;ABCC3;ABCC3;ABCC3;ABCC3;ABCC3;ABCC3;ABCC3;ABCC3;ABCC3;ABCC3;ABCC3;ABCC3;ABCC3;ABCC3	MRP3_HUMAN;MRP3_HUMAN;MRP3_HUMAN;MRP3_HUMAN;MRP3_HUMAN;MRP3_HUMAN;MRP3_HUMAN;MRP3_HUMAN;MRP3_HUMAN;MRP3_HUMAN;MRP3_HUMAN;MRP3_HUMAN;MRP3_HUMAN;MRP3_HUMAN;MRP3_HUMAN;MRP3_HUMAN;MRP3_HUMAN;MRP3_HUMAN;MRP3_HUMAN;MRP3_HUMAN
ABCC3_T890_M2	O15438;O15438-2;O15438-4	1	0	0.206398	2.79088	1	0	0.418081	1.99051					ABCC3;ABCC3;ABCC3;ABCC3;ABCC3;ABCC3;ABCC3;ABCC3;ABCC3;ABCC3;ABCC3;ABCC3;ABCC3;ABCC3;ABCC3;ABCC3;ABCC3;ABCC3;ABCC3;ABCC3	MRP3_HUMAN;MRP3_HUMAN;MRP3_HUMAN;MRP3_HUMAN;MRP3_HUMAN;MRP3_HUMAN;MRP3_HUMAN;MRP3_HUMAN;MRP3_HUMAN;MRP3_HUMAN;MRP3_HUMAN;MRP3_HUMAN;MRP3_HUMAN;MRP3_HUMAN;MRP3_HUMAN;MRP3_HUMAN;MRP3_HUMAN;MRP3_HUMAN;MRP3_HUMAN;MRP3_HUMAN
ABCC3_T890_M3	O15438;O15438-2;O15438-4	1	0	1	0	0.667428	-0.668854	1	0					ABCC3;ABCC3;ABCC3;ABCC3;ABCC3;ABCC3;ABCC3;ABCC3;ABCC3;ABCC3;ABCC3;ABCC3;ABCC3;ABCC3;ABCC3;ABCC3;ABCC3;ABCC3;ABCC3;ABCC3	MRP3_HUMAN;MRP3_HUMAN;MRP3_HUMAN;MRP3_HUMAN;MRP3_HUMAN;MRP3_HUMAN;MRP3_HUMAN;MRP3_HUMAN;MRP3_HUMAN;MRP3_HUMAN;MRP3_HUMAN;MRP3_HUMAN;MRP3_HUMAN;MRP3_HUMAN;MRP3_HUMAN;MRP3_HUMAN;MRP3_HUMAN;MRP3_HUMAN;MRP3_HUMAN;MRP3_HUMAN
ABCC3_Y897_M1	O15438;O15438-2;O15438-4	1	0	1	0	0.456331	-1.52342	1	0					ABCC3;ABCC3;ABCC3;ABCC3;ABCC3;ABCC3;ABCC3;ABCC3;ABCC3;ABCC3;ABCC3;ABCC3;ABCC3;ABCC3;ABCC3;ABCC3;ABCC3;ABCC3;ABCC3;ABCC3	MRP3_HUMAN;MRP3_HUMAN;MRP3_HUMAN;MRP3_HUMAN;MRP3_HUMAN;MRP3_HUMAN;MRP3_HUMAN;MRP3_HUMAN;MRP3_HUMAN;MRP3_HUMAN;MRP3_HUMAN;MRP3_HUMAN;MRP3_HUMAN;MRP3_HUMAN;MRP3_HUMAN;MRP3_HUMAN;MRP3_HUMAN;MRP3_HUMAN;MRP3_HUMAN;MRP3_HUMAN
ABCC3_Y897_M2	O15438;O15438-2;O15438-4	1	0	0.491568	0.667344	0.36992	-4.39909	0.466286	2.43821					ABCC3;ABCC3;ABCC3;ABCC3;ABCC3;ABCC3;ABCC3;ABCC3;ABCC3;ABCC3;ABCC3;ABCC3;ABCC3;ABCC3;ABCC3;ABCC3;ABCC3;ABCC3;ABCC3;ABCC3	MRP3_HUMAN;MRP3_HUMAN;MRP3_HUMAN;MRP3_HUMAN;MRP3_HUMAN;MRP3_HUMAN;MRP3_HUMAN;MRP3_HUMAN;MRP3_HUMAN;MRP3_HUMAN;MRP3_HUMAN;MRP3_HUMAN;MRP3_HUMAN;MRP3_HUMAN;MRP3_HUMAN;MRP3_HUMAN;MRP3_HUMAN;MRP3_HUMAN;MRP3_HUMAN;MRP3_HUMAN
ABCC3_Y897_M3	O15438;O15438-2;O15438-4	1	0	1	0	0.840432	0.473243	1	0					ABCC3;ABCC3;ABCC3;ABCC3;ABCC3;ABCC3;ABCC3;ABCC3;ABCC3;ABCC3;ABCC3;ABCC3;ABCC3;ABCC3;ABCC3;ABCC3;ABCC3;ABCC3;ABCC3;ABCC3	MRP3_HUMAN;MRP3_HUMAN;MRP3_HUMAN;MRP3_HUMAN;MRP3_HUMAN;MRP3_HUMAN;MRP3_HUMAN;MRP3_HUMAN;MRP3_HUMAN;MRP3_HUMAN;MRP3_HUMAN;MRP3_HUMAN;MRP3_HUMAN;MRP3_HUMAN;MRP3_HUMAN;MRP3_HUMAN;MRP3_HUMAN;MRP3_HUMAN;MRP3_HUMAN;MRP3_HUMAN
ABCC4_T646_M1	O15439;O15439-2;O15439-3;O15439-4	0.320258	-0.453629	0.300397	-0.302458	0.215399	-0.33386	0.430456	-0.448593					ABCC4;ABCC4	MRP4_HUMAN;MRP4_HUMAN
ABCC4_T648_M1	O15439;O15439-2;O15439-3;O15439-4	0.00242857	6.68369	1	0	1	0	0.107134	-0.468133	+				ABCC4;ABCC4	MRP4_HUMAN;MRP4_HUMAN
ABCD3_S40_M1	P28288;P28288-2;P28288-3	0.144087	-0.628688	1	0	0.774599	0.413309	0.900019	0.0777147					ABCD3	ABCD3_HUMAN
ABCF1_S105_M1	Q8NE71	0.453707	-3.18175	0.349879	1.40336	0.982235	-0.0646174	0.908113	0.0353527					ABCF1;ABCF1;ABCF1;ABCF1;ABCF1;ABCF1;ABCF1;ABCF1;ABCF1;ABCF1;ABCF1;ABCF1;ABCF1	ABCF1_HUMAN;ABCF1_HUMAN;ABCF1_HUMAN;ABCF1_HUMAN;ABCF1_HUMAN;ABCF1_HUMAN;ABCF1_HUMAN;ABCF1_HUMAN;ABCF1_HUMAN;ABCF1_HUMAN;ABCF1_HUMAN;ABCF1_HUMAN;ABCF1_HUMAN
ABCF1_S105_M2	Q8NE71	0.70199	0.261758	0.740993	-0.165759	0.0917086	0.758369	0.600595	0.181013					ABCF1;ABCF1;ABCF1;ABCF1;ABCF1;ABCF1;ABCF1;ABCF1;ABCF1;ABCF1;ABCF1;ABCF1;ABCF1	ABCF1_HUMAN;ABCF1_HUMAN;ABCF1_HUMAN;ABCF1_HUMAN;ABCF1_HUMAN;ABCF1_HUMAN;ABCF1_HUMAN;ABCF1_HUMAN;ABCF1_HUMAN;ABCF1_HUMAN;ABCF1_HUMAN;ABCF1_HUMAN;ABCF1_HUMAN
ABCF1_S105_M3	Q8NE71	0.907758	0.054976	0.805605	0.0957193	0.768935	-0.112226	0.985646	-0.00721645					ABCF1;ABCF1;ABCF1;ABCF1;ABCF1;ABCF1;ABCF1;ABCF1;ABCF1;ABCF1;ABCF1;ABCF1;ABCF1	ABCF1_HUMAN;ABCF1_HUMAN;ABCF1_HUMAN;ABCF1_HUMAN;ABCF1_HUMAN;ABCF1_HUMAN;ABCF1_HUMAN;ABCF1_HUMAN;ABCF1_HUMAN;ABCF1_HUMAN;ABCF1_HUMAN;ABCF1_HUMAN;ABCF1_HUMAN
ABCF1_S109_M1	Q8NE71	0.927454	0.0495672	0.617574	0.199889	0.999202	0.000648022	0.665764	0.135907					ABCF1;ABCF1;ABCF1;ABCF1;ABCF1;ABCF1;ABCF1;ABCF1;ABCF1;ABCF1;ABCF1;ABCF1;ABCF1	ABCF1_HUMAN;ABCF1_HUMAN;ABCF1_HUMAN;ABCF1_HUMAN;ABCF1_HUMAN;ABCF1_HUMAN;ABCF1_HUMAN;ABCF1_HUMAN;ABCF1_HUMAN;ABCF1_HUMAN;ABCF1_HUMAN;ABCF1_HUMAN;ABCF1_HUMAN
ABCF1_S109_M2	Q8NE71	0.90433	0.0734735	0.580394	0.228537	0.967848	-0.0217352	0.91556	-0.072576					ABCF1;ABCF1;ABCF1;ABCF1;ABCF1;ABCF1;ABCF1;ABCF1;ABCF1;ABCF1;ABCF1;ABCF1;ABCF1	ABCF1_HUMAN;ABCF1_HUMAN;ABCF1_HUMAN;ABCF1_HUMAN;ABCF1_HUMAN;ABCF1_HUMAN;ABCF1_HUMAN;ABCF1_HUMAN;ABCF1_HUMAN;ABCF1_HUMAN;ABCF1_HUMAN;ABCF1_HUMAN;ABCF1_HUMAN
ABCF1_S109_M3	Q8NE71	0.907705	0.054976	0.805562	0.0957193	0.768893	-0.112226	0.985602	-0.00721645					ABCF1;ABCF1;ABCF1;ABCF1;ABCF1;ABCF1;ABCF1;ABCF1;ABCF1;ABCF1;ABCF1;ABCF1;ABCF1	ABCF1_HUMAN;ABCF1_HUMAN;ABCF1_HUMAN;ABCF1_HUMAN;ABCF1_HUMAN;ABCF1_HUMAN;ABCF1_HUMAN;ABCF1_HUMAN;ABCF1_HUMAN;ABCF1_HUMAN;ABCF1_HUMAN;ABCF1_HUMAN;ABCF1_HUMAN
ABCF1_S140_M1	Q8NE71	0.985045	-0.00856161	0.899277	0.0315337	0.141534	-0.449574	0.38078	-0.185298					ABCF1;ABCF1;ABCF1;ABCF1;ABCF1;ABCF1;ABCF1;ABCF1;ABCF1;ABCF1;ABCF1;ABCF1;ABCF1	ABCF1_HUMAN;ABCF1_HUMAN;ABCF1_HUMAN;ABCF1_HUMAN;ABCF1_HUMAN;ABCF1_HUMAN;ABCF1_HUMAN;ABCF1_HUMAN;ABCF1_HUMAN;ABCF1_HUMAN;ABCF1_HUMAN;ABCF1_HUMAN;ABCF1_HUMAN
ABCF1_S166_M1	Q8NE71	0.268575	1.74497	1	0	0.461212	0.278956	1	0					ABCF1;ABCF1;ABCF1;ABCF1;ABCF1;ABCF1;ABCF1;ABCF1;ABCF1;ABCF1;ABCF1;ABCF1;ABCF1	ABCF1_HUMAN;ABCF1_HUMAN;ABCF1_HUMAN;ABCF1_HUMAN;ABCF1_HUMAN;ABCF1_HUMAN;ABCF1_HUMAN;ABCF1_HUMAN;ABCF1_HUMAN;ABCF1_HUMAN;ABCF1_HUMAN;ABCF1_HUMAN;ABCF1_HUMAN
ABCF1_S22_M1	Q8NE71	0.922141	0.104746	1	0	1	0	1	0					ABCF1;ABCF1;ABCF1;ABCF1;ABCF1;ABCF1;ABCF1;ABCF1;ABCF1;ABCF1;ABCF1;ABCF1;ABCF1	ABCF1_HUMAN;ABCF1_HUMAN;ABCF1_HUMAN;ABCF1_HUMAN;ABCF1_HUMAN;ABCF1_HUMAN;ABCF1_HUMAN;ABCF1_HUMAN;ABCF1_HUMAN;ABCF1_HUMAN;ABCF1_HUMAN;ABCF1_HUMAN;ABCF1_HUMAN
ABCF1_S228_M1	Q8NE71	0.95106	0.0607471	0.99703	-0.00171804	0.94803	0.0279412	0.649195	-0.186767					ABCF1;ABCF1;ABCF1;ABCF1;ABCF1;ABCF1;ABCF1;ABCF1;ABCF1;ABCF1;ABCF1;ABCF1;ABCF1	ABCF1_HUMAN;ABCF1_HUMAN;ABCF1_HUMAN;ABCF1_HUMAN;ABCF1_HUMAN;ABCF1_HUMAN;ABCF1_HUMAN;ABCF1_HUMAN;ABCF1_HUMAN;ABCF1_HUMAN;ABCF1_HUMAN;ABCF1_HUMAN;ABCF1_HUMAN
ABCF1_S595_M1	Q8NE71	0.543785	-0.207294	0.913596	0.0314651	0.0364769	-0.552996	0.524704	-0.190187			+		ABCF1;ABCF1;ABCF1;ABCF1;ABCF1;ABCF1;ABCF1;ABCF1;ABCF1;ABCF1;ABCF1;ABCF1;ABCF1	ABCF1_HUMAN;ABCF1_HUMAN;ABCF1_HUMAN;ABCF1_HUMAN;ABCF1_HUMAN;ABCF1_HUMAN;ABCF1_HUMAN;ABCF1_HUMAN;ABCF1_HUMAN;ABCF1_HUMAN;ABCF1_HUMAN;ABCF1_HUMAN;ABCF1_HUMAN
ABCF1_T108_M2	Q8NE71	0.886713	0.0890503	0.587619	0.225816	0.995435	0.00346422	0.927289	-0.0623412					ABCF1;ABCF1;ABCF1;ABCF1;ABCF1;ABCF1;ABCF1;ABCF1;ABCF1;ABCF1;ABCF1;ABCF1;ABCF1	ABCF1_HUMAN;ABCF1_HUMAN;ABCF1_HUMAN;ABCF1_HUMAN;ABCF1_HUMAN;ABCF1_HUMAN;ABCF1_HUMAN;ABCF1_HUMAN;ABCF1_HUMAN;ABCF1_HUMAN;ABCF1_HUMAN;ABCF1_HUMAN;ABCF1_HUMAN
ABCF1_T108_M3	Q8NE71	0.907652	0.054976	0.805519	0.0957193	0.768851	-0.112226	0.985559	-0.00721645					ABCF1;ABCF1;ABCF1;ABCF1;ABCF1;ABCF1;ABCF1;ABCF1;ABCF1;ABCF1;ABCF1;ABCF1;ABCF1	ABCF1_HUMAN;ABCF1_HUMAN;ABCF1_HUMAN;ABCF1_HUMAN;ABCF1_HUMAN;ABCF1_HUMAN;ABCF1_HUMAN;ABCF1_HUMAN;ABCF1_HUMAN;ABCF1_HUMAN;ABCF1_HUMAN;ABCF1_HUMAN;ABCF1_HUMAN
ABHD15_S434_M1	Q6UXT9	0.955093	0.0367229	0.275232	-0.459222	0.15161	-0.34794	1	0					ABHD15	ABH15_HUMAN
ABI1_S222_M1	A0A0A0MRT6;Q8IZP0;Q8IZP0-12;Q8IZP0-2;Q8IZP0-3;Q8IZP0-4;Q8IZP0-5;Q8IZP0-6;Q8IZP0-9	0.59697	1.4488	0.693484	0.970343	0.389966	1.5285	0.74102	-1.15676					ABI1;ABI1;ABI1;ABI1;ABI1;ABI1;ABI1;ABI1;ABI1;ABI1;ABI1;ABI1;ABI1;ABI1;ABI1	A0A0A0MRT6_HUMAN;ABI1_HUMAN;A0A0A0MRT6_HUMAN;ABI1_HUMAN;A0A0A0MRT6_HUMAN;ABI1_HUMAN;A0A0A0MRT6_HUMAN;ABI1_HUMAN;A0A0A0MRT6_HUMAN;ABI1_HUMAN;A0A0A0MRT6_HUMAN;ABI1_HUMAN;A0A0A0MRT6_HUMAN;ABI1_HUMAN;A0A0A0MRT6_HUMAN;ABI1_HUMAN;A0A0A0MRT6_HUMAN;ABI1_HUMAN;A0A0A0MRT6_HUMAN;ABI1_HUMAN;A0A0A0MRT6_HUMAN;ABI1_HUMAN;A0A0A0MRT6_HUMAN;ABI1_HUMAN;A0A0A0MRT6_HUMAN;ABI1_HUMAN;A0A0A0MRT6_HUMAN;ABI1_HUMAN;A0A0A0M…
ABI1_S222_M2	A0A0A0MRT6;Q8IZP0;Q8IZP0-12;Q8IZP0-2;Q8IZP0-3;Q8IZP0-4;Q8IZP0-5;Q8IZP0-6;Q8IZP0-9	0.9797	-0.0210495	0.0218585	1.11812	0.17711	0.614775	0.14295	0.586308		+			ABI1;ABI1;ABI1;ABI1;ABI1;ABI1;ABI1;ABI1;ABI1;ABI1;ABI1;ABI1;ABI1;ABI1;ABI1	A0A0A0MRT6_HUMAN;ABI1_HUMAN;A0A0A0MRT6_HUMAN;ABI1_HUMAN;A0A0A0MRT6_HUMAN;ABI1_HUMAN;A0A0A0MRT6_HUMAN;ABI1_HUMAN;A0A0A0MRT6_HUMAN;ABI1_HUMAN;A0A0A0MRT6_HUMAN;ABI1_HUMAN;A0A0A0MRT6_HUMAN;ABI1_HUMAN;A0A0A0MRT6_HUMAN;ABI1_HUMAN;A0A0A0MRT6_HUMAN;ABI1_HUMAN;A0A0A0MRT6_HUMAN;ABI1_HUMAN;A0A0A0MRT6_HUMAN;ABI1_HUMAN;A0A0A0MRT6_HUMAN;ABI1_HUMAN;A0A0A0MRT6_HUMAN;ABI1_HUMAN;A0A0A0MRT6_HUMAN;ABI1_HUMAN;A0A0A0M…
ABI1_S225_M1	A0A0A0MRT6;Q8IZP0;Q8IZP0-12;Q8IZP0-2;Q8IZP0-3;Q8IZP0-4;Q8IZP0-5;Q8IZP0-6;Q8IZP0-9	0.550666	-0.650394	0.472335	-0.383955	0.384632	-0.258755	0.296055	-0.393944					ABI1;ABI1;ABI1;ABI1;ABI1;ABI1;ABI1;ABI1;ABI1;ABI1;ABI1;ABI1;ABI1;ABI1;ABI1	A0A0A0MRT6_HUMAN;ABI1_HUMAN;A0A0A0MRT6_HUMAN;ABI1_HUMAN;A0A0A0MRT6_HUMAN;ABI1_HUMAN;A0A0A0MRT6_HUMAN;ABI1_HUMAN;A0A0A0MRT6_HUMAN;ABI1_HUMAN;A0A0A0MRT6_HUMAN;ABI1_HUMAN;A0A0A0MRT6_HUMAN;ABI1_HUMAN;A0A0A0MRT6_HUMAN;ABI1_HUMAN;A0A0A0MRT6_HUMAN;ABI1_HUMAN;A0A0A0MRT6_HUMAN;ABI1_HUMAN;A0A0A0MRT6_HUMAN;ABI1_HUMAN;A0A0A0MRT6_HUMAN;ABI1_HUMAN;A0A0A0MRT6_HUMAN;ABI1_HUMAN;A0A0A0MRT6_HUMAN;ABI1_HUMAN;A0A0A0M…
ABI1_S225_M2	A0A0A0MRT6;Q8IZP0;Q8IZP0-12;Q8IZP0-2;Q8IZP0-3;Q8IZP0-4;Q8IZP0-5;Q8IZP0-6;Q8IZP0-9	0.97965	-0.0210495	0.0218403	1.11812	0.17707	0.614775	0.142904	0.586308		+			ABI1;ABI1;ABI1;ABI1;ABI1;ABI1;ABI1;ABI1;ABI1;ABI1;ABI1;ABI1;ABI1;ABI1;ABI1	A0A0A0MRT6_HUMAN;ABI1_HUMAN;A0A0A0MRT6_HUMAN;ABI1_HUMAN;A0A0A0MRT6_HUMAN;ABI1_HUMAN;A0A0A0MRT6_HUMAN;ABI1_HUMAN;A0A0A0MRT6_HUMAN;ABI1_HUMAN;A0A0A0MRT6_HUMAN;ABI1_HUMAN;A0A0A0MRT6_HUMAN;ABI1_HUMAN;A0A0A0MRT6_HUMAN;ABI1_HUMAN;A0A0A0MRT6_HUMAN;ABI1_HUMAN;A0A0A0MRT6_HUMAN;ABI1_HUMAN;A0A0A0MRT6_HUMAN;ABI1_HUMAN;A0A0A0MRT6_HUMAN;ABI1_HUMAN;A0A0A0MRT6_HUMAN;ABI1_HUMAN;A0A0A0MRT6_HUMAN;ABI1_HUMAN;A0A0A0M…
ABI1_S231_M1	A0A0A0MRT6;Q8IZP0;Q8IZP0-12;Q8IZP0-2;Q8IZP0-3;Q8IZP0-4;Q8IZP0-5;Q8IZP0-6;Q8IZP0-9	0.882466	-0.153889	1	0	1	0	1	0					ABI1;ABI1;ABI1;ABI1;ABI1;ABI1;ABI1;ABI1;ABI1;ABI1;ABI1;ABI1;ABI1;ABI1;ABI1	A0A0A0MRT6_HUMAN;ABI1_HUMAN;A0A0A0MRT6_HUMAN;ABI1_HUMAN;A0A0A0MRT6_HUMAN;ABI1_HUMAN;A0A0A0MRT6_HUMAN;ABI1_HUMAN;A0A0A0MRT6_HUMAN;ABI1_HUMAN;A0A0A0MRT6_HUMAN;ABI1_HUMAN;A0A0A0MRT6_HUMAN;ABI1_HUMAN;A0A0A0MRT6_HUMAN;ABI1_HUMAN;A0A0A0MRT6_HUMAN;ABI1_HUMAN;A0A0A0MRT6_HUMAN;ABI1_HUMAN;A0A0A0MRT6_HUMAN;ABI1_HUMAN;A0A0A0MRT6_HUMAN;ABI1_HUMAN;A0A0A0MRT6_HUMAN;ABI1_HUMAN;A0A0A0MRT6_HUMAN;ABI1_HUMAN;A0A0A0M…
ABI1_S323_M1	A0A0A0MRT6;Q8IZP0;Q8IZP0-12;Q8IZP0-2;Q8IZP0-3;Q8IZP0-4;Q8IZP0-5;Q8IZP0-6;Q8IZP0-9	0.847215	0.358314	0.0104599	1.12045	0.872101	0.104266	0.657246	0.27065		+			ABI1;ABI1;ABI1;ABI1;ABI1;ABI1;ABI1;ABI1;ABI1;ABI1;ABI1;ABI1;ABI1;ABI1;ABI1	A0A0A0MRT6_HUMAN;ABI1_HUMAN;A0A0A0MRT6_HUMAN;ABI1_HUMAN;A0A0A0MRT6_HUMAN;ABI1_HUMAN;A0A0A0MRT6_HUMAN;ABI1_HUMAN;A0A0A0MRT6_HUMAN;ABI1_HUMAN;A0A0A0MRT6_HUMAN;ABI1_HUMAN;A0A0A0MRT6_HUMAN;ABI1_HUMAN;A0A0A0MRT6_HUMAN;ABI1_HUMAN;A0A0A0MRT6_HUMAN;ABI1_HUMAN;A0A0A0MRT6_HUMAN;ABI1_HUMAN;A0A0A0MRT6_HUMAN;ABI1_HUMAN;A0A0A0MRT6_HUMAN;ABI1_HUMAN;A0A0A0MRT6_HUMAN;ABI1_HUMAN;A0A0A0MRT6_HUMAN;ABI1_HUMAN;A0A0A0M…
ABI1_S323_M2	A0A0A0MRT6;Q8IZP0;Q8IZP0-12;Q8IZP0-2;Q8IZP0-3;Q8IZP0-4;Q8IZP0-5;Q8IZP0-6;Q8IZP0-9	0.84828	0.846948	0.584435	1.5399	0.308303	1.18552	0.976746	0.033071					ABI1;ABI1;ABI1;ABI1;ABI1;ABI1;ABI1;ABI1;ABI1;ABI1;ABI1;ABI1;ABI1;ABI1;ABI1	A0A0A0MRT6_HUMAN;ABI1_HUMAN;A0A0A0MRT6_HUMAN;ABI1_HUMAN;A0A0A0MRT6_HUMAN;ABI1_HUMAN;A0A0A0MRT6_HUMAN;ABI1_HUMAN;A0A0A0MRT6_HUMAN;ABI1_HUMAN;A0A0A0MRT6_HUMAN;ABI1_HUMAN;A0A0A0MRT6_HUMAN;ABI1_HUMAN;A0A0A0MRT6_HUMAN;ABI1_HUMAN;A0A0A0MRT6_HUMAN;ABI1_HUMAN;A0A0A0MRT6_HUMAN;ABI1_HUMAN;A0A0A0MRT6_HUMAN;ABI1_HUMAN;A0A0A0MRT6_HUMAN;ABI1_HUMAN;A0A0A0MRT6_HUMAN;ABI1_HUMAN;A0A0A0MRT6_HUMAN;ABI1_HUMAN;A0A0A0M…
ABI1_S323_M3	A0A0A0MRT6;Q8IZP0;Q8IZP0-12;Q8IZP0-2;Q8IZP0-3;Q8IZP0-4;Q8IZP0-5;Q8IZP0-6;Q8IZP0-9	0.0118667	6.25644	0.380507	2.47949	0.0239675	5.49704	0.845456	-0.84494	+		+		ABI1;ABI1;ABI1;ABI1;ABI1;ABI1;ABI1;ABI1;ABI1;ABI1;ABI1;ABI1;ABI1;ABI1;ABI1	A0A0A0MRT6_HUMAN;ABI1_HUMAN;A0A0A0MRT6_HUMAN;ABI1_HUMAN;A0A0A0MRT6_HUMAN;ABI1_HUMAN;A0A0A0MRT6_HUMAN;ABI1_HUMAN;A0A0A0MRT6_HUMAN;ABI1_HUMAN;A0A0A0MRT6_HUMAN;ABI1_HUMAN;A0A0A0MRT6_HUMAN;ABI1_HUMAN;A0A0A0MRT6_HUMAN;ABI1_HUMAN;A0A0A0MRT6_HUMAN;ABI1_HUMAN;A0A0A0MRT6_HUMAN;ABI1_HUMAN;A0A0A0MRT6_HUMAN;ABI1_HUMAN;A0A0A0MRT6_HUMAN;ABI1_HUMAN;A0A0A0MRT6_HUMAN;ABI1_HUMAN;A0A0A0MRT6_HUMAN;ABI1_HUMAN;A0A0A0M…
ABI1_S326_M3	A0A0A0MRT6;Q8IZP0;Q8IZP0-12;Q8IZP0-2;Q8IZP0-3;Q8IZP0-4;Q8IZP0-5;Q8IZP0-6;Q8IZP0-9	0.00993488	4.95602	0.796301	0.739842	0.836984	0.735486	0.681185	1.45492	+				ABI1;ABI1;ABI1;ABI1;ABI1;ABI1;ABI1;ABI1;ABI1;ABI1;ABI1;ABI1;ABI1;ABI1;ABI1	A0A0A0MRT6_HUMAN;ABI1_HUMAN;A0A0A0MRT6_HUMAN;ABI1_HUMAN;A0A0A0MRT6_HUMAN;ABI1_HUMAN;A0A0A0MRT6_HUMAN;ABI1_HUMAN;A0A0A0MRT6_HUMAN;ABI1_HUMAN;A0A0A0MRT6_HUMAN;ABI1_HUMAN;A0A0A0MRT6_HUMAN;ABI1_HUMAN;A0A0A0MRT6_HUMAN;ABI1_HUMAN;A0A0A0MRT6_HUMAN;ABI1_HUMAN;A0A0A0MRT6_HUMAN;ABI1_HUMAN;A0A0A0MRT6_HUMAN;ABI1_HUMAN;A0A0A0MRT6_HUMAN;ABI1_HUMAN;A0A0A0MRT6_HUMAN;ABI1_HUMAN;A0A0A0MRT6_HUMAN;ABI1_HUMAN;A0A0A0M…
ABI1_S329_M2	A0A0A0MRT6;Q8IZP0;Q8IZP0-12;Q8IZP0-2;Q8IZP0-3;Q8IZP0-4;Q8IZP0-5;Q8IZP0-6;Q8IZP0-9	1	0	0.454398	-0.856015	1	0	1	0					ABI1;ABI1;ABI1;ABI1;ABI1;ABI1;ABI1;ABI1;ABI1;ABI1;ABI1;ABI1;ABI1;ABI1;ABI1	A0A0A0MRT6_HUMAN;ABI1_HUMAN;A0A0A0MRT6_HUMAN;ABI1_HUMAN;A0A0A0MRT6_HUMAN;ABI1_HUMAN;A0A0A0MRT6_HUMAN;ABI1_HUMAN;A0A0A0MRT6_HUMAN;ABI1_HUMAN;A0A0A0MRT6_HUMAN;ABI1_HUMAN;A0A0A0MRT6_HUMAN;ABI1_HUMAN;A0A0A0MRT6_HUMAN;ABI1_HUMAN;A0A0A0MRT6_HUMAN;ABI1_HUMAN;A0A0A0MRT6_HUMAN;ABI1_HUMAN;A0A0A0MRT6_HUMAN;ABI1_HUMAN;A0A0A0MRT6_HUMAN;ABI1_HUMAN;A0A0A0MRT6_HUMAN;ABI1_HUMAN;A0A0A0MRT6_HUMAN;ABI1_HUMAN;A0A0A0M…
ABI1_T324_M2	A0A0A0MRT6;Q8IZP0;Q8IZP0-12;Q8IZP0-2;Q8IZP0-3;Q8IZP0-4;Q8IZP0-5;Q8IZP0-6;Q8IZP0-9	1	0	0.478356	-1.23348	1	0	1	0					ABI1;ABI1;ABI1;ABI1;ABI1;ABI1;ABI1;ABI1;ABI1;ABI1;ABI1;ABI1;ABI1;ABI1;ABI1	A0A0A0MRT6_HUMAN;ABI1_HUMAN;A0A0A0MRT6_HUMAN;ABI1_HUMAN;A0A0A0MRT6_HUMAN;ABI1_HUMAN;A0A0A0MRT6_HUMAN;ABI1_HUMAN;A0A0A0MRT6_HUMAN;ABI1_HUMAN;A0A0A0MRT6_HUMAN;ABI1_HUMAN;A0A0A0MRT6_HUMAN;ABI1_HUMAN;A0A0A0MRT6_HUMAN;ABI1_HUMAN;A0A0A0MRT6_HUMAN;ABI1_HUMAN;A0A0A0MRT6_HUMAN;ABI1_HUMAN;A0A0A0MRT6_HUMAN;ABI1_HUMAN;A0A0A0MRT6_HUMAN;ABI1_HUMAN;A0A0A0MRT6_HUMAN;ABI1_HUMAN;A0A0A0MRT6_HUMAN;ABI1_HUMAN;A0A0A0M…
ABI1_T325_M2	A0A0A0MRT6;Q8IZP0;Q8IZP0-12;Q8IZP0-2;Q8IZP0-3;Q8IZP0-4;Q8IZP0-5;Q8IZP0-6;Q8IZP0-9	0.787542	1.17732	1	0	0.0799908	2.13853	0.471751	0.710552					ABI1;ABI1;ABI1;ABI1;ABI1;ABI1;ABI1;ABI1;ABI1;ABI1;ABI1;ABI1;ABI1;ABI1;ABI1	A0A0A0MRT6_HUMAN;ABI1_HUMAN;A0A0A0MRT6_HUMAN;ABI1_HUMAN;A0A0A0MRT6_HUMAN;ABI1_HUMAN;A0A0A0MRT6_HUMAN;ABI1_HUMAN;A0A0A0MRT6_HUMAN;ABI1_HUMAN;A0A0A0MRT6_HUMAN;ABI1_HUMAN;A0A0A0MRT6_HUMAN;ABI1_HUMAN;A0A0A0MRT6_HUMAN;ABI1_HUMAN;A0A0A0MRT6_HUMAN;ABI1_HUMAN;A0A0A0MRT6_HUMAN;ABI1_HUMAN;A0A0A0MRT6_HUMAN;ABI1_HUMAN;A0A0A0MRT6_HUMAN;ABI1_HUMAN;A0A0A0MRT6_HUMAN;ABI1_HUMAN;A0A0A0MRT6_HUMAN;ABI1_HUMAN;A0A0A0M…
ABI1_T325_M3	A0A0A0MRT6;Q8IZP0;Q8IZP0-12;Q8IZP0-2;Q8IZP0-3;Q8IZP0-4;Q8IZP0-5;Q8IZP0-6;Q8IZP0-9	0.0100893	5.52698	0.999421	-0.00141764	0.862066	0.51129	0.893478	0.482496	+				ABI1;ABI1;ABI1;ABI1;ABI1;ABI1;ABI1;ABI1;ABI1;ABI1;ABI1;ABI1;ABI1;ABI1;ABI1	A0A0A0MRT6_HUMAN;ABI1_HUMAN;A0A0A0MRT6_HUMAN;ABI1_HUMAN;A0A0A0MRT6_HUMAN;ABI1_HUMAN;A0A0A0MRT6_HUMAN;ABI1_HUMAN;A0A0A0MRT6_HUMAN;ABI1_HUMAN;A0A0A0MRT6_HUMAN;ABI1_HUMAN;A0A0A0MRT6_HUMAN;ABI1_HUMAN;A0A0A0MRT6_HUMAN;ABI1_HUMAN;A0A0A0MRT6_HUMAN;ABI1_HUMAN;A0A0A0MRT6_HUMAN;ABI1_HUMAN;A0A0A0MRT6_HUMAN;ABI1_HUMAN;A0A0A0MRT6_HUMAN;ABI1_HUMAN;A0A0A0MRT6_HUMAN;ABI1_HUMAN;A0A0A0MRT6_HUMAN;ABI1_HUMAN;A0A0A0M…
ABI1_T328_M2	A0A0A0MRT6;Q8IZP0;Q8IZP0-12;Q8IZP0-2;Q8IZP0-3;Q8IZP0-4;Q8IZP0-5;Q8IZP0-6;Q8IZP0-9	1	0	1	0	0.945803	-0.135683	1	0					ABI1;ABI1;ABI1;ABI1;ABI1;ABI1;ABI1;ABI1;ABI1;ABI1;ABI1;ABI1;ABI1;ABI1;ABI1	A0A0A0MRT6_HUMAN;ABI1_HUMAN;A0A0A0MRT6_HUMAN;ABI1_HUMAN;A0A0A0MRT6_HUMAN;ABI1_HUMAN;A0A0A0MRT6_HUMAN;ABI1_HUMAN;A0A0A0MRT6_HUMAN;ABI1_HUMAN;A0A0A0MRT6_HUMAN;ABI1_HUMAN;A0A0A0MRT6_HUMAN;ABI1_HUMAN;A0A0A0MRT6_HUMAN;ABI1_HUMAN;A0A0A0MRT6_HUMAN;ABI1_HUMAN;A0A0A0MRT6_HUMAN;ABI1_HUMAN;A0A0A0MRT6_HUMAN;ABI1_HUMAN;A0A0A0MRT6_HUMAN;ABI1_HUMAN;A0A0A0MRT6_HUMAN;ABI1_HUMAN;A0A0A0MRT6_HUMAN;ABI1_HUMAN;A0A0A0M…
ABI1_Y333_M2	A0A0A0MRT6;Q8IZP0;Q8IZP0-12;Q8IZP0-2;Q8IZP0-3;Q8IZP0-4;Q8IZP0-5;Q8IZP0-6;Q8IZP0-9	0.980603	0.129167	0.756134	1.05443	1	0	1	0					ABI1;ABI1;ABI1;ABI1;ABI1;ABI1;ABI1;ABI1;ABI1;ABI1;ABI1;ABI1;ABI1;ABI1;ABI1	A0A0A0MRT6_HUMAN;ABI1_HUMAN;A0A0A0MRT6_HUMAN;ABI1_HUMAN;A0A0A0MRT6_HUMAN;ABI1_HUMAN;A0A0A0MRT6_HUMAN;ABI1_HUMAN;A0A0A0MRT6_HUMAN;ABI1_HUMAN;A0A0A0MRT6_HUMAN;ABI1_HUMAN;A0A0A0MRT6_HUMAN;ABI1_HUMAN;A0A0A0MRT6_HUMAN;ABI1_HUMAN;A0A0A0MRT6_HUMAN;ABI1_HUMAN;A0A0A0MRT6_HUMAN;ABI1_HUMAN;A0A0A0MRT6_HUMAN;ABI1_HUMAN;A0A0A0MRT6_HUMAN;ABI1_HUMAN;A0A0A0MRT6_HUMAN;ABI1_HUMAN;A0A0A0MRT6_HUMAN;ABI1_HUMAN;A0A0A0M…
ABI2_S227_M1	A0A0C4DG21;B7Z836;E7EP65;E7EW77;F8WAL6;H0Y6B5;Q9NYB9;Q9NYB9-2;Q9NYB9-3;Q9NYB9-4	0.602851	-0.863935	0.600763	-0.250033	0.941585	0.0766268	0.721667	0.382483					ABI2;ABI2;ABI2;ABI2;ABI2	A0A0C4DG21_HUMAN;B7Z836_HUMAN;E7EP65_HUMAN;E7EW77_HUMAN;F8WAL6_HUMAN;H0Y6B5_HUMAN;ABI2_HUMAN;A0A0C4DG21_HUMAN;B7Z836_HUMAN;E7EP65_HUMAN;E7EW77_HUMAN;F8WAL6_HUMAN;H0Y6B5_HUMAN;ABI2_HUMAN;A0A0C4DG21_HUMAN;B7Z836_HUMAN;E7EP65_HUMAN;E7EW77_HUMAN;F8WAL6_HUMAN;H0Y6B5_HUMAN;ABI2_HUMAN;A0A0C4DG21_HUMAN;B7Z836_HUMAN;E7EP65_HUMAN;E7EW77_HUMAN;F8WAL6_HUMAN;H0Y6B5_HUMAN;ABI2_HUMAN;A0A0C4DG21_HUMAN;B7Z836_HUM…
ABI2_S242_M1	A0A0C4DG21;B7Z836;E7EP65;E7EW77;F8WAL6;H0Y6B5;Q9NYB9;Q9NYB9-2;Q9NYB9-3;Q9NYB9-4	1	0	0.677423	0.818512	0.137452	1.74921	1	0					ABI2;ABI2;ABI2;ABI2;ABI2	A0A0C4DG21_HUMAN;B7Z836_HUMAN;E7EP65_HUMAN;E7EW77_HUMAN;F8WAL6_HUMAN;H0Y6B5_HUMAN;ABI2_HUMAN;A0A0C4DG21_HUMAN;B7Z836_HUMAN;E7EP65_HUMAN;E7EW77_HUMAN;F8WAL6_HUMAN;H0Y6B5_HUMAN;ABI2_HUMAN;A0A0C4DG21_HUMAN;B7Z836_HUMAN;E7EP65_HUMAN;E7EW77_HUMAN;F8WAL6_HUMAN;H0Y6B5_HUMAN;ABI2_HUMAN;A0A0C4DG21_HUMAN;B7Z836_HUMAN;E7EP65_HUMAN;E7EW77_HUMAN;F8WAL6_HUMAN;H0Y6B5_HUMAN;ABI2_HUMAN;A0A0C4DG21_HUMAN;B7Z836_HUM…
ABI2_S368_M1	A0A0C4DG21;B7Z836;E7EP65;E7EW77;F8WAL6;H0Y6B5;Q9NYB9;Q9NYB9-2;Q9NYB9-3;Q9NYB9-4	1	0	0.0408329	-0.612698	1	0	0.831905	0.126781		+			ABI2;ABI2;ABI2;ABI2;ABI2	A0A0C4DG21_HUMAN;B7Z836_HUMAN;E7EP65_HUMAN;E7EW77_HUMAN;F8WAL6_HUMAN;H0Y6B5_HUMAN;ABI2_HUMAN;A0A0C4DG21_HUMAN;B7Z836_HUMAN;E7EP65_HUMAN;E7EW77_HUMAN;F8WAL6_HUMAN;H0Y6B5_HUMAN;ABI2_HUMAN;A0A0C4DG21_HUMAN;B7Z836_HUMAN;E7EP65_HUMAN;E7EW77_HUMAN;F8WAL6_HUMAN;H0Y6B5_HUMAN;ABI2_HUMAN;A0A0C4DG21_HUMAN;B7Z836_HUMAN;E7EP65_HUMAN;E7EW77_HUMAN;F8WAL6_HUMAN;H0Y6B5_HUMAN;ABI2_HUMAN;A0A0C4DG21_HUMAN;B7Z836_HUM…
ABI2_T361_M1	A0A0C4DG21;B7Z836;E7EP65;E7EW77;F8WAL6;H0Y6B5;Q9NYB9;Q9NYB9-2;Q9NYB9-3;Q9NYB9-4	1	0	1	0	0.360745	1.6554	1	0					ABI2;ABI2;ABI2;ABI2;ABI2	A0A0C4DG21_HUMAN;B7Z836_HUMAN;E7EP65_HUMAN;E7EW77_HUMAN;F8WAL6_HUMAN;H0Y6B5_HUMAN;ABI2_HUMAN;A0A0C4DG21_HUMAN;B7Z836_HUMAN;E7EP65_HUMAN;E7EW77_HUMAN;F8WAL6_HUMAN;H0Y6B5_HUMAN;ABI2_HUMAN;A0A0C4DG21_HUMAN;B7Z836_HUMAN;E7EP65_HUMAN;E7EW77_HUMAN;F8WAL6_HUMAN;H0Y6B5_HUMAN;ABI2_HUMAN;A0A0C4DG21_HUMAN;B7Z836_HUMAN;E7EP65_HUMAN;E7EW77_HUMAN;F8WAL6_HUMAN;H0Y6B5_HUMAN;ABI2_HUMAN;A0A0C4DG21_HUMAN;B7Z836_HUM…
ABI2_T364_M1	A0A0C4DG21;B7Z836;E7EP65;E7EW77;F8WAL6;H0Y6B5;Q9NYB9;Q9NYB9-2;Q9NYB9-3;Q9NYB9-4	0.153851	-0.93378	1	0	0.605713	-1.16148	1	0					ABI2;ABI2;ABI2;ABI2;ABI2	A0A0C4DG21_HUMAN;B7Z836_HUMAN;E7EP65_HUMAN;E7EW77_HUMAN;F8WAL6_HUMAN;H0Y6B5_HUMAN;ABI2_HUMAN;A0A0C4DG21_HUMAN;B7Z836_HUMAN;E7EP65_HUMAN;E7EW77_HUMAN;F8WAL6_HUMAN;H0Y6B5_HUMAN;ABI2_HUMAN;A0A0C4DG21_HUMAN;B7Z836_HUMAN;E7EP65_HUMAN;E7EW77_HUMAN;F8WAL6_HUMAN;H0Y6B5_HUMAN;ABI2_HUMAN;A0A0C4DG21_HUMAN;B7Z836_HUMAN;E7EP65_HUMAN;E7EW77_HUMAN;F8WAL6_HUMAN;H0Y6B5_HUMAN;ABI2_HUMAN;A0A0C4DG21_HUMAN;B7Z836_HUM…
ABL1_S569_M1	P00519;P00519-2	0.343982	-0.373123	0.725171	0.286835	0.613078	-0.224984	0.107117	-0.435089					ABL1;ABL1	ABL1_HUMAN;ABL1_HUMAN
ABL1_S919_M1	P00519;P00519-2	0.415787	-1.18836	1	0	1	0	0.761033	0.271568					ABL1;ABL1	ABL1_HUMAN;ABL1_HUMAN
ABL2_S602_M1	P42684;P42684-2;P42684-3;P42684-6	1	0	1	0	1	0	0.295663	-1.19283					ABL2;ABL2;ABL2;ABL2;ABL2;ABL2;ABL2;ABL2	ABL2_HUMAN;ABL2_HUMAN;ABL2_HUMAN;ABL2_HUMAN;ABL2_HUMAN;ABL2_HUMAN;ABL2_HUMAN;ABL2_HUMAN
ABL2_S620_M1	P42684;P42684-2;P42684-3;P42684-6	0.772677	0.134377	0.0154534	-0.759667	0.179789	-0.291429	0.327094	-0.280609		+			ABL2;ABL2;ABL2;ABL2;ABL2;ABL2;ABL2;ABL2	ABL2_HUMAN;ABL2_HUMAN;ABL2_HUMAN;ABL2_HUMAN;ABL2_HUMAN;ABL2_HUMAN;ABL2_HUMAN;ABL2_HUMAN
ABL2_S631_M1	P42684;P42684-2;P42684-3;P42684-6	0.340266	-0.286625	0.260591	-0.238022	0.580088	-0.152421	0.61378	0.17798					ABL2;ABL2;ABL2;ABL2;ABL2;ABL2;ABL2;ABL2	ABL2_HUMAN;ABL2_HUMAN;ABL2_HUMAN;ABL2_HUMAN;ABL2_HUMAN;ABL2_HUMAN;ABL2_HUMAN;ABL2_HUMAN
ABL2_S817_M1	P42684;P42684-2;P42684-3;P42684-6	1	0	0.0139129	1.86335	0.852763	0.23403	0.147821	2.43141		+			ABL2;ABL2;ABL2;ABL2;ABL2;ABL2;ABL2;ABL2	ABL2_HUMAN;ABL2_HUMAN;ABL2_HUMAN;ABL2_HUMAN;ABL2_HUMAN;ABL2_HUMAN;ABL2_HUMAN;ABL2_HUMAN
ABL2_S817_M2	P42684;P42684-2;P42684-3;P42684-6	0.427206	2.9651	0.402569	2.47937	0.771545	0.199115	0.933778	0.0804825					ABL2;ABL2;ABL2;ABL2;ABL2;ABL2;ABL2;ABL2	ABL2_HUMAN;ABL2_HUMAN;ABL2_HUMAN;ABL2_HUMAN;ABL2_HUMAN;ABL2_HUMAN;ABL2_HUMAN;ABL2_HUMAN
ABL2_S820_M1	P42684;P42684-2;P42684-3;P42684-6	0.0963306	1.12962	0.150043	-0.853718	1	0	0.368354	-0.435788					ABL2;ABL2;ABL2;ABL2;ABL2;ABL2;ABL2;ABL2	ABL2_HUMAN;ABL2_HUMAN;ABL2_HUMAN;ABL2_HUMAN;ABL2_HUMAN;ABL2_HUMAN;ABL2_HUMAN;ABL2_HUMAN
ABL2_S820_M2	P42684;P42684-2;P42684-3;P42684-6	0.907526	-0.7475	0.696486	0.13929	0.553719	0.379719	0.933736	0.080482					ABL2;ABL2;ABL2;ABL2;ABL2;ABL2;ABL2;ABL2	ABL2_HUMAN;ABL2_HUMAN;ABL2_HUMAN;ABL2_HUMAN;ABL2_HUMAN;ABL2_HUMAN;ABL2_HUMAN;ABL2_HUMAN
ABL2_T938_M1	P42684;P42684-2;P42684-3;P42684-6	0.172683	0.892471	0.0154691	0.525495	0.411074	-0.82179	0.889949	0.221414		+			ABL2;ABL2;ABL2;ABL2;ABL2;ABL2;ABL2;ABL2	ABL2_HUMAN;ABL2_HUMAN;ABL2_HUMAN;ABL2_HUMAN;ABL2_HUMAN;ABL2_HUMAN;ABL2_HUMAN;ABL2_HUMAN
ABLIM1_S157_M1	F6XFR5;H0Y7N6	1	0	0.259092	-0.378304	0.403478	-0.206174	0.669907	-0.151383					ABLIM1	F6XFR5_HUMAN;H0Y7N6_HUMAN
ABLIM1_S352_M1	A0A0A0MRL6;F8W8M4;O14639;O14639-2;O14639-6	1	0	0.507371	1.36674	0.815643	-0.070488	0.30081	-0.266871					ABLIM1;ABLIM1;ABLIM1;ABLIM1;ABLIM1;ABLIM1;ABLIM1;ABLIM1;ABLIM1;ABLIM1;ABLIM1;ABLIM1;ABLIM1;ABLIM1;ABLIM1;ABLIM1;ABLIM1;ABLIM1;ABLIM1;ABLIM1;ABLIM1;ABLIM1;ABLIM1;ABLIM1;ABLIM1;ABLIM1;ABLIM1;ABLIM1;ABLIM1;ABLIM1;ABLIM1;ABLIM1;ABLIM1;ABLIM1;ABLIM1;ABLIM1;ABLIM1;ABLIM1;ABLIM1;ABLIM1;ABLIM1;ABLIM1;ABLIM1;ABLIM1	A0A0A0MRL6_HUMAN;F8W8M4_HUMAN;ABLM1_HUMAN;A0A0A0MRL6_HUMAN;F8W8M4_HUMAN;ABLM1_HUMAN;A0A0A0MRL6_HUMAN;F8W8M4_HUMAN;ABLM1_HUMAN;A0A0A0MRL6_HUMAN;F8W8M4_HUMAN;ABLM1_HUMAN;A0A0A0MRL6_HUMAN;F8W8M4_HUMAN;ABLM1_HUMAN;A0A0A0MRL6_HUMAN;F8W8M4_HUMAN;ABLM1_HUMAN;A0A0A0MRL6_HUMAN;F8W8M4_HUMAN;ABLM1_HUMAN;A0A0A0MRL6_HUMAN;F8W8M4_HUMAN;ABLM1_HUMAN;A0A0A0MRL6_HUMAN;F8W8M4_HUMAN;ABLM1_HUMAN;A0A0A0MRL6_HUMAN;F8W8…
ABLIM1_S353_M2	A0A0A0MRL6;F8W8M4;O14639;O14639-2;O14639-6	1	0	1	0	1	0	0.118298	-3.919					ABLIM1;ABLIM1;ABLIM1;ABLIM1;ABLIM1;ABLIM1;ABLIM1;ABLIM1;ABLIM1;ABLIM1;ABLIM1;ABLIM1;ABLIM1;ABLIM1;ABLIM1;ABLIM1;ABLIM1;ABLIM1;ABLIM1;ABLIM1;ABLIM1;ABLIM1;ABLIM1;ABLIM1;ABLIM1;ABLIM1;ABLIM1;ABLIM1;ABLIM1;ABLIM1;ABLIM1;ABLIM1;ABLIM1;ABLIM1;ABLIM1;ABLIM1;ABLIM1;ABLIM1;ABLIM1;ABLIM1;ABLIM1;ABLIM1;ABLIM1;ABLIM1	A0A0A0MRL6_HUMAN;F8W8M4_HUMAN;ABLM1_HUMAN;A0A0A0MRL6_HUMAN;F8W8M4_HUMAN;ABLM1_HUMAN;A0A0A0MRL6_HUMAN;F8W8M4_HUMAN;ABLM1_HUMAN;A0A0A0MRL6_HUMAN;F8W8M4_HUMAN;ABLM1_HUMAN;A0A0A0MRL6_HUMAN;F8W8M4_HUMAN;ABLM1_HUMAN;A0A0A0MRL6_HUMAN;F8W8M4_HUMAN;ABLM1_HUMAN;A0A0A0MRL6_HUMAN;F8W8M4_HUMAN;ABLM1_HUMAN;A0A0A0MRL6_HUMAN;F8W8M4_HUMAN;ABLM1_HUMAN;A0A0A0MRL6_HUMAN;F8W8M4_HUMAN;ABLM1_HUMAN;A0A0A0MRL6_HUMAN;F8W8…
ABLIM1_S355_M2	A0A0A0MRL6;F8W8M4;O14639;O14639-2;O14639-6	1	0	1	0	1	0	0.904672	-0.224875					ABLIM1;ABLIM1;ABLIM1;ABLIM1;ABLIM1;ABLIM1;ABLIM1;ABLIM1;ABLIM1;ABLIM1;ABLIM1;ABLIM1;ABLIM1;ABLIM1;ABLIM1;ABLIM1;ABLIM1;ABLIM1;ABLIM1;ABLIM1;ABLIM1;ABLIM1;ABLIM1;ABLIM1;ABLIM1;ABLIM1;ABLIM1;ABLIM1;ABLIM1;ABLIM1;ABLIM1;ABLIM1;ABLIM1;ABLIM1;ABLIM1;ABLIM1;ABLIM1;ABLIM1;ABLIM1;ABLIM1;ABLIM1;ABLIM1;ABLIM1;ABLIM1	A0A0A0MRL6_HUMAN;F8W8M4_HUMAN;ABLM1_HUMAN;A0A0A0MRL6_HUMAN;F8W8M4_HUMAN;ABLM1_HUMAN;A0A0A0MRL6_HUMAN;F8W8M4_HUMAN;ABLM1_HUMAN;A0A0A0MRL6_HUMAN;F8W8M4_HUMAN;ABLM1_HUMAN;A0A0A0MRL6_HUMAN;F8W8M4_HUMAN;ABLM1_HUMAN;A0A0A0MRL6_HUMAN;F8W8M4_HUMAN;ABLM1_HUMAN;A0A0A0MRL6_HUMAN;F8W8M4_HUMAN;ABLM1_HUMAN;A0A0A0MRL6_HUMAN;F8W8M4_HUMAN;ABLM1_HUMAN;A0A0A0MRL6_HUMAN;F8W8M4_HUMAN;ABLM1_HUMAN;A0A0A0MRL6_HUMAN;F8W8…
ABLIM1_S362_M2	A0A0A0MRL6;F8W8M4;O14639;O14639-2;O14639-6	1	0	1	0	0.380549	-1.40675	1	0					ABLIM1;ABLIM1;ABLIM1;ABLIM1;ABLIM1;ABLIM1;ABLIM1;ABLIM1;ABLIM1;ABLIM1;ABLIM1;ABLIM1;ABLIM1;ABLIM1;ABLIM1;ABLIM1;ABLIM1;ABLIM1;ABLIM1;ABLIM1;ABLIM1;ABLIM1;ABLIM1;ABLIM1;ABLIM1;ABLIM1;ABLIM1;ABLIM1;ABLIM1;ABLIM1;ABLIM1;ABLIM1;ABLIM1;ABLIM1;ABLIM1;ABLIM1;ABLIM1;ABLIM1;ABLIM1;ABLIM1;ABLIM1;ABLIM1;ABLIM1;ABLIM1	A0A0A0MRL6_HUMAN;F8W8M4_HUMAN;ABLM1_HUMAN;A0A0A0MRL6_HUMAN;F8W8M4_HUMAN;ABLM1_HUMAN;A0A0A0MRL6_HUMAN;F8W8M4_HUMAN;ABLM1_HUMAN;A0A0A0MRL6_HUMAN;F8W8M4_HUMAN;ABLM1_HUMAN;A0A0A0MRL6_HUMAN;F8W8M4_HUMAN;ABLM1_HUMAN;A0A0A0MRL6_HUMAN;F8W8M4_HUMAN;ABLM1_HUMAN;A0A0A0MRL6_HUMAN;F8W8M4_HUMAN;ABLM1_HUMAN;A0A0A0MRL6_HUMAN;F8W8M4_HUMAN;ABLM1_HUMAN;A0A0A0MRL6_HUMAN;F8W8M4_HUMAN;ABLM1_HUMAN;A0A0A0MRL6_HUMAN;F8W8…
ABLIM1_S363_M2	A0A0A0MRL6;F8W8M4;O14639;O14639-2;O14639-6	1	0	1	0	0.486613	-0.547349	0.984846	0.0197687					ABLIM1;ABLIM1;ABLIM1;ABLIM1;ABLIM1;ABLIM1;ABLIM1;ABLIM1;ABLIM1;ABLIM1;ABLIM1;ABLIM1;ABLIM1;ABLIM1;ABLIM1;ABLIM1;ABLIM1;ABLIM1;ABLIM1;ABLIM1;ABLIM1;ABLIM1;ABLIM1;ABLIM1;ABLIM1;ABLIM1;ABLIM1;ABLIM1;ABLIM1;ABLIM1;ABLIM1;ABLIM1;ABLIM1;ABLIM1;ABLIM1;ABLIM1;ABLIM1;ABLIM1;ABLIM1;ABLIM1;ABLIM1;ABLIM1;ABLIM1;ABLIM1	A0A0A0MRL6_HUMAN;F8W8M4_HUMAN;ABLM1_HUMAN;A0A0A0MRL6_HUMAN;F8W8M4_HUMAN;ABLM1_HUMAN;A0A0A0MRL6_HUMAN;F8W8M4_HUMAN;ABLM1_HUMAN;A0A0A0MRL6_HUMAN;F8W8M4_HUMAN;ABLM1_HUMAN;A0A0A0MRL6_HUMAN;F8W8M4_HUMAN;ABLM1_HUMAN;A0A0A0MRL6_HUMAN;F8W8M4_HUMAN;ABLM1_HUMAN;A0A0A0MRL6_HUMAN;F8W8M4_HUMAN;ABLM1_HUMAN;A0A0A0MRL6_HUMAN;F8W8M4_HUMAN;ABLM1_HUMAN;A0A0A0MRL6_HUMAN;F8W8M4_HUMAN;ABLM1_HUMAN;A0A0A0MRL6_HUMAN;F8W8…
ABLIM1_S367_M2	A0A0A0MRL6;F8W8M4;O14639;O14639-2;O14639-6	1	0	0.588818	-1.19066	0.884436	-0.132497	0.988328	-0.00890684					ABLIM1;ABLIM1;ABLIM1;ABLIM1;ABLIM1;ABLIM1;ABLIM1;ABLIM1;ABLIM1;ABLIM1;ABLIM1;ABLIM1;ABLIM1;ABLIM1;ABLIM1;ABLIM1;ABLIM1;ABLIM1;ABLIM1;ABLIM1;ABLIM1;ABLIM1;ABLIM1;ABLIM1;ABLIM1;ABLIM1;ABLIM1;ABLIM1;ABLIM1;ABLIM1;ABLIM1;ABLIM1;ABLIM1;ABLIM1;ABLIM1;ABLIM1;ABLIM1;ABLIM1;ABLIM1;ABLIM1;ABLIM1;ABLIM1;ABLIM1;ABLIM1	A0A0A0MRL6_HUMAN;F8W8M4_HUMAN;ABLM1_HUMAN;A0A0A0MRL6_HUMAN;F8W8M4_HUMAN;ABLM1_HUMAN;A0A0A0MRL6_HUMAN;F8W8M4_HUMAN;ABLM1_HUMAN;A0A0A0MRL6_HUMAN;F8W8M4_HUMAN;ABLM1_HUMAN;A0A0A0MRL6_HUMAN;F8W8M4_HUMAN;ABLM1_HUMAN;A0A0A0MRL6_HUMAN;F8W8M4_HUMAN;ABLM1_HUMAN;A0A0A0MRL6_HUMAN;F8W8M4_HUMAN;ABLM1_HUMAN;A0A0A0MRL6_HUMAN;F8W8M4_HUMAN;ABLM1_HUMAN;A0A0A0MRL6_HUMAN;F8W8M4_HUMAN;ABLM1_HUMAN;A0A0A0MRL6_HUMAN;F8W8…
ABLIM1_S422_M1	A0A0A0MRL6;F8W8M4;O14639;O14639-2;O14639-6	1	0	0.341163	1.95282	0.880907	0.0445528	0.939596	-0.0266566					ABLIM1;ABLIM1;ABLIM1;ABLIM1;ABLIM1;ABLIM1;ABLIM1;ABLIM1;ABLIM1;ABLIM1;ABLIM1;ABLIM1;ABLIM1;ABLIM1;ABLIM1;ABLIM1;ABLIM1;ABLIM1;ABLIM1;ABLIM1;ABLIM1;ABLIM1;ABLIM1;ABLIM1;ABLIM1;ABLIM1;ABLIM1;ABLIM1;ABLIM1;ABLIM1;ABLIM1;ABLIM1;ABLIM1;ABLIM1;ABLIM1;ABLIM1;ABLIM1;ABLIM1;ABLIM1;ABLIM1;ABLIM1;ABLIM1;ABLIM1;ABLIM1	A0A0A0MRL6_HUMAN;F8W8M4_HUMAN;ABLM1_HUMAN;A0A0A0MRL6_HUMAN;F8W8M4_HUMAN;ABLM1_HUMAN;A0A0A0MRL6_HUMAN;F8W8M4_HUMAN;ABLM1_HUMAN;A0A0A0MRL6_HUMAN;F8W8M4_HUMAN;ABLM1_HUMAN;A0A0A0MRL6_HUMAN;F8W8M4_HUMAN;ABLM1_HUMAN;A0A0A0MRL6_HUMAN;F8W8M4_HUMAN;ABLM1_HUMAN;A0A0A0MRL6_HUMAN;F8W8M4_HUMAN;ABLM1_HUMAN;A0A0A0MRL6_HUMAN;F8W8M4_HUMAN;ABLM1_HUMAN;A0A0A0MRL6_HUMAN;F8W8M4_HUMAN;ABLM1_HUMAN;A0A0A0MRL6_HUMAN;F8W8…
ABLIM1_S422_M2	A0A0A0MRL6;F8W8M4;O14639;O14639-2;O14639-6	1	0	0.958653	-0.0218849	0.623329	-1.04956	0.161258	-0.553782					ABLIM1;ABLIM1;ABLIM1;ABLIM1;ABLIM1;ABLIM1;ABLIM1;ABLIM1;ABLIM1;ABLIM1;ABLIM1;ABLIM1;ABLIM1;ABLIM1;ABLIM1;ABLIM1;ABLIM1;ABLIM1;ABLIM1;ABLIM1;ABLIM1;ABLIM1;ABLIM1;ABLIM1;ABLIM1;ABLIM1;ABLIM1;ABLIM1;ABLIM1;ABLIM1;ABLIM1;ABLIM1;ABLIM1;ABLIM1;ABLIM1;ABLIM1;ABLIM1;ABLIM1;ABLIM1;ABLIM1;ABLIM1;ABLIM1;ABLIM1;ABLIM1	A0A0A0MRL6_HUMAN;F8W8M4_HUMAN;ABLM1_HUMAN;A0A0A0MRL6_HUMAN;F8W8M4_HUMAN;ABLM1_HUMAN;A0A0A0MRL6_HUMAN;F8W8M4_HUMAN;ABLM1_HUMAN;A0A0A0MRL6_HUMAN;F8W8M4_HUMAN;ABLM1_HUMAN;A0A0A0MRL6_HUMAN;F8W8M4_HUMAN;ABLM1_HUMAN;A0A0A0MRL6_HUMAN;F8W8M4_HUMAN;ABLM1_HUMAN;A0A0A0MRL6_HUMAN;F8W8M4_HUMAN;ABLM1_HUMAN;A0A0A0MRL6_HUMAN;F8W8M4_HUMAN;ABLM1_HUMAN;A0A0A0MRL6_HUMAN;F8W8M4_HUMAN;ABLM1_HUMAN;A0A0A0MRL6_HUMAN;F8W8…
ABLIM1_S426_M1	A0A0A0MRL6;F8W8M4;O14639;O14639-2;O14639-6	0.780158	-0.623896	0.262725	-0.539836	0.1321	-0.362243	0.129191	-0.519244					ABLIM1;ABLIM1;ABLIM1;ABLIM1;ABLIM1;ABLIM1;ABLIM1;ABLIM1;ABLIM1;ABLIM1;ABLIM1;ABLIM1;ABLIM1;ABLIM1;ABLIM1;ABLIM1;ABLIM1;ABLIM1;ABLIM1;ABLIM1;ABLIM1;ABLIM1;ABLIM1;ABLIM1;ABLIM1;ABLIM1;ABLIM1;ABLIM1;ABLIM1;ABLIM1;ABLIM1;ABLIM1;ABLIM1;ABLIM1;ABLIM1;ABLIM1;ABLIM1;ABLIM1;ABLIM1;ABLIM1;ABLIM1;ABLIM1;ABLIM1;ABLIM1	A0A0A0MRL6_HUMAN;F8W8M4_HUMAN;ABLM1_HUMAN;A0A0A0MRL6_HUMAN;F8W8M4_HUMAN;ABLM1_HUMAN;A0A0A0MRL6_HUMAN;F8W8M4_HUMAN;ABLM1_HUMAN;A0A0A0MRL6_HUMAN;F8W8M4_HUMAN;ABLM1_HUMAN;A0A0A0MRL6_HUMAN;F8W8M4_HUMAN;ABLM1_HUMAN;A0A0A0MRL6_HUMAN;F8W8M4_HUMAN;ABLM1_HUMAN;A0A0A0MRL6_HUMAN;F8W8M4_HUMAN;ABLM1_HUMAN;A0A0A0MRL6_HUMAN;F8W8M4_HUMAN;ABLM1_HUMAN;A0A0A0MRL6_HUMAN;F8W8M4_HUMAN;ABLM1_HUMAN;A0A0A0MRL6_HUMAN;F8W8…
ABLIM1_S426_M2	A0A0A0MRL6;F8W8M4;O14639;O14639-2;O14639-6	1	0	0.95861	-0.0218849	0.570142	-1.31639	0.161211	-0.553782					ABLIM1;ABLIM1;ABLIM1;ABLIM1;ABLIM1;ABLIM1;ABLIM1;ABLIM1;ABLIM1;ABLIM1;ABLIM1;ABLIM1;ABLIM1;ABLIM1;ABLIM1;ABLIM1;ABLIM1;ABLIM1;ABLIM1;ABLIM1;ABLIM1;ABLIM1;ABLIM1;ABLIM1;ABLIM1;ABLIM1;ABLIM1;ABLIM1;ABLIM1;ABLIM1;ABLIM1;ABLIM1;ABLIM1;ABLIM1;ABLIM1;ABLIM1;ABLIM1;ABLIM1;ABLIM1;ABLIM1;ABLIM1;ABLIM1;ABLIM1;ABLIM1	A0A0A0MRL6_HUMAN;F8W8M4_HUMAN;ABLM1_HUMAN;A0A0A0MRL6_HUMAN;F8W8M4_HUMAN;ABLM1_HUMAN;A0A0A0MRL6_HUMAN;F8W8M4_HUMAN;ABLM1_HUMAN;A0A0A0MRL6_HUMAN;F8W8M4_HUMAN;ABLM1_HUMAN;A0A0A0MRL6_HUMAN;F8W8M4_HUMAN;ABLM1_HUMAN;A0A0A0MRL6_HUMAN;F8W8M4_HUMAN;ABLM1_HUMAN;A0A0A0MRL6_HUMAN;F8W8M4_HUMAN;ABLM1_HUMAN;A0A0A0MRL6_HUMAN;F8W8M4_HUMAN;ABLM1_HUMAN;A0A0A0MRL6_HUMAN;F8W8M4_HUMAN;ABLM1_HUMAN;A0A0A0MRL6_HUMAN;F8W8…
ABLIM1_S431_M1	A0A0A0MRL6;F8W8M4;O14639;O14639-2;O14639-6	1	0	0.757858	0.0727091	0.954811	0.016664	0.885294	0.0586219					ABLIM1;ABLIM1;ABLIM1;ABLIM1;ABLIM1;ABLIM1;ABLIM1;ABLIM1;ABLIM1;ABLIM1;ABLIM1;ABLIM1;ABLIM1;ABLIM1;ABLIM1;ABLIM1;ABLIM1;ABLIM1;ABLIM1;ABLIM1;ABLIM1;ABLIM1;ABLIM1;ABLIM1;ABLIM1;ABLIM1;ABLIM1;ABLIM1;ABLIM1;ABLIM1;ABLIM1;ABLIM1;ABLIM1;ABLIM1;ABLIM1;ABLIM1;ABLIM1;ABLIM1;ABLIM1;ABLIM1;ABLIM1;ABLIM1;ABLIM1;ABLIM1	A0A0A0MRL6_HUMAN;F8W8M4_HUMAN;ABLM1_HUMAN;A0A0A0MRL6_HUMAN;F8W8M4_HUMAN;ABLM1_HUMAN;A0A0A0MRL6_HUMAN;F8W8M4_HUMAN;ABLM1_HUMAN;A0A0A0MRL6_HUMAN;F8W8M4_HUMAN;ABLM1_HUMAN;A0A0A0MRL6_HUMAN;F8W8M4_HUMAN;ABLM1_HUMAN;A0A0A0MRL6_HUMAN;F8W8M4_HUMAN;ABLM1_HUMAN;A0A0A0MRL6_HUMAN;F8W8M4_HUMAN;ABLM1_HUMAN;A0A0A0MRL6_HUMAN;F8W8M4_HUMAN;ABLM1_HUMAN;A0A0A0MRL6_HUMAN;F8W8M4_HUMAN;ABLM1_HUMAN;A0A0A0MRL6_HUMAN;F8W8…
ABLIM1_S431_M2	A0A0A0MRL6;F8W8M4;O14639;O14639-2;O14639-6	1	0	0.875878	-0.101018	0.928431	0.0729775	0.509654	-0.393166					ABLIM1;ABLIM1;ABLIM1;ABLIM1;ABLIM1;ABLIM1;ABLIM1;ABLIM1;ABLIM1;ABLIM1;ABLIM1;ABLIM1;ABLIM1;ABLIM1;ABLIM1;ABLIM1;ABLIM1;ABLIM1;ABLIM1;ABLIM1;ABLIM1;ABLIM1;ABLIM1;ABLIM1;ABLIM1;ABLIM1;ABLIM1;ABLIM1;ABLIM1;ABLIM1;ABLIM1;ABLIM1;ABLIM1;ABLIM1;ABLIM1;ABLIM1;ABLIM1;ABLIM1;ABLIM1;ABLIM1;ABLIM1;ABLIM1;ABLIM1;ABLIM1	A0A0A0MRL6_HUMAN;F8W8M4_HUMAN;ABLM1_HUMAN;A0A0A0MRL6_HUMAN;F8W8M4_HUMAN;ABLM1_HUMAN;A0A0A0MRL6_HUMAN;F8W8M4_HUMAN;ABLM1_HUMAN;A0A0A0MRL6_HUMAN;F8W8M4_HUMAN;ABLM1_HUMAN;A0A0A0MRL6_HUMAN;F8W8M4_HUMAN;ABLM1_HUMAN;A0A0A0MRL6_HUMAN;F8W8M4_HUMAN;ABLM1_HUMAN;A0A0A0MRL6_HUMAN;F8W8M4_HUMAN;ABLM1_HUMAN;A0A0A0MRL6_HUMAN;F8W8M4_HUMAN;ABLM1_HUMAN;A0A0A0MRL6_HUMAN;F8W8M4_HUMAN;ABLM1_HUMAN;A0A0A0MRL6_HUMAN;F8W8…
ABLIM1_S435_M2	A0A0A0MRL6;F8W8M4;O14639;O14639-2;O14639-6	1	0	0.582812	-0.16295	0.146904	3.21515	0.625613	-0.27288					ABLIM1;ABLIM1;ABLIM1;ABLIM1;ABLIM1;ABLIM1;ABLIM1;ABLIM1;ABLIM1;ABLIM1;ABLIM1;ABLIM1;ABLIM1;ABLIM1;ABLIM1;ABLIM1;ABLIM1;ABLIM1;ABLIM1;ABLIM1;ABLIM1;ABLIM1;ABLIM1;ABLIM1;ABLIM1;ABLIM1;ABLIM1;ABLIM1;ABLIM1;ABLIM1;ABLIM1;ABLIM1;ABLIM1;ABLIM1;ABLIM1;ABLIM1;ABLIM1;ABLIM1;ABLIM1;ABLIM1;ABLIM1;ABLIM1;ABLIM1;ABLIM1	A0A0A0MRL6_HUMAN;F8W8M4_HUMAN;ABLM1_HUMAN;A0A0A0MRL6_HUMAN;F8W8M4_HUMAN;ABLM1_HUMAN;A0A0A0MRL6_HUMAN;F8W8M4_HUMAN;ABLM1_HUMAN;A0A0A0MRL6_HUMAN;F8W8M4_HUMAN;ABLM1_HUMAN;A0A0A0MRL6_HUMAN;F8W8M4_HUMAN;ABLM1_HUMAN;A0A0A0MRL6_HUMAN;F8W8M4_HUMAN;ABLM1_HUMAN;A0A0A0MRL6_HUMAN;F8W8M4_HUMAN;ABLM1_HUMAN;A0A0A0MRL6_HUMAN;F8W8M4_HUMAN;ABLM1_HUMAN;A0A0A0MRL6_HUMAN;F8W8M4_HUMAN;ABLM1_HUMAN;A0A0A0MRL6_HUMAN;F8W8…
ABLIM1_S450_M2	A0A0A0MRL6;F8W8M4;O14639;O14639-2;O14639-6	1	0	1	0	0.00208696	6.66103	0.621273	-1.77512			+		ABLIM1;ABLIM1;ABLIM1;ABLIM1;ABLIM1;ABLIM1;ABLIM1;ABLIM1;ABLIM1;ABLIM1;ABLIM1;ABLIM1;ABLIM1;ABLIM1;ABLIM1;ABLIM1;ABLIM1;ABLIM1;ABLIM1;ABLIM1;ABLIM1;ABLIM1;ABLIM1;ABLIM1;ABLIM1;ABLIM1;ABLIM1;ABLIM1;ABLIM1;ABLIM1;ABLIM1;ABLIM1;ABLIM1;ABLIM1;ABLIM1;ABLIM1;ABLIM1;ABLIM1;ABLIM1;ABLIM1;ABLIM1;ABLIM1;ABLIM1;ABLIM1	A0A0A0MRL6_HUMAN;F8W8M4_HUMAN;ABLM1_HUMAN;A0A0A0MRL6_HUMAN;F8W8M4_HUMAN;ABLM1_HUMAN;A0A0A0MRL6_HUMAN;F8W8M4_HUMAN;ABLM1_HUMAN;A0A0A0MRL6_HUMAN;F8W8M4_HUMAN;ABLM1_HUMAN;A0A0A0MRL6_HUMAN;F8W8M4_HUMAN;ABLM1_HUMAN;A0A0A0MRL6_HUMAN;F8W8M4_HUMAN;ABLM1_HUMAN;A0A0A0MRL6_HUMAN;F8W8M4_HUMAN;ABLM1_HUMAN;A0A0A0MRL6_HUMAN;F8W8M4_HUMAN;ABLM1_HUMAN;A0A0A0MRL6_HUMAN;F8W8M4_HUMAN;ABLM1_HUMAN;A0A0A0MRL6_HUMAN;F8W8…
ABLIM1_S450_M3	A0A0A0MRL6;F8W8M4;O14639;O14639-2;O14639-6	1	0	0.00215111	-4.32383	0.0344831	4.15813	0.128976	3.06468		+	+		ABLIM1;ABLIM1;ABLIM1;ABLIM1;ABLIM1;ABLIM1;ABLIM1;ABLIM1;ABLIM1;ABLIM1;ABLIM1;ABLIM1;ABLIM1;ABLIM1;ABLIM1;ABLIM1;ABLIM1;ABLIM1;ABLIM1;ABLIM1;ABLIM1;ABLIM1;ABLIM1;ABLIM1;ABLIM1;ABLIM1;ABLIM1;ABLIM1;ABLIM1;ABLIM1;ABLIM1;ABLIM1;ABLIM1;ABLIM1;ABLIM1;ABLIM1;ABLIM1;ABLIM1;ABLIM1;ABLIM1;ABLIM1;ABLIM1;ABLIM1;ABLIM1	A0A0A0MRL6_HUMAN;F8W8M4_HUMAN;ABLM1_HUMAN;A0A0A0MRL6_HUMAN;F8W8M4_HUMAN;ABLM1_HUMAN;A0A0A0MRL6_HUMAN;F8W8M4_HUMAN;ABLM1_HUMAN;A0A0A0MRL6_HUMAN;F8W8M4_HUMAN;ABLM1_HUMAN;A0A0A0MRL6_HUMAN;F8W8M4_HUMAN;ABLM1_HUMAN;A0A0A0MRL6_HUMAN;F8W8M4_HUMAN;ABLM1_HUMAN;A0A0A0MRL6_HUMAN;F8W8M4_HUMAN;ABLM1_HUMAN;A0A0A0MRL6_HUMAN;F8W8M4_HUMAN;ABLM1_HUMAN;A0A0A0MRL6_HUMAN;F8W8M4_HUMAN;ABLM1_HUMAN;A0A0A0MRL6_HUMAN;F8W8…
ABLIM1_S452_M1	A0A0A0MRL6;F8W8M4;O14639;O14639-2;O14639-6	0.649319	1.43563	0.00825982	1.34741	0.0258573	0.928802	0.0300744	1.25863		+	+	+	ABLIM1;ABLIM1;ABLIM1;ABLIM1;ABLIM1;ABLIM1;ABLIM1;ABLIM1;ABLIM1;ABLIM1;ABLIM1;ABLIM1;ABLIM1;ABLIM1;ABLIM1;ABLIM1;ABLIM1;ABLIM1;ABLIM1;ABLIM1;ABLIM1;ABLIM1;ABLIM1;ABLIM1;ABLIM1;ABLIM1;ABLIM1;ABLIM1;ABLIM1;ABLIM1;ABLIM1;ABLIM1;ABLIM1;ABLIM1;ABLIM1;ABLIM1;ABLIM1;ABLIM1;ABLIM1;ABLIM1;ABLIM1;ABLIM1;ABLIM1;ABLIM1	A0A0A0MRL6_HUMAN;F8W8M4_HUMAN;ABLM1_HUMAN;A0A0A0MRL6_HUMAN;F8W8M4_HUMAN;ABLM1_HUMAN;A0A0A0MRL6_HUMAN;F8W8M4_HUMAN;ABLM1_HUMAN;A0A0A0MRL6_HUMAN;F8W8M4_HUMAN;ABLM1_HUMAN;A0A0A0MRL6_HUMAN;F8W8M4_HUMAN;ABLM1_HUMAN;A0A0A0MRL6_HUMAN;F8W8M4_HUMAN;ABLM1_HUMAN;A0A0A0MRL6_HUMAN;F8W8M4_HUMAN;ABLM1_HUMAN;A0A0A0MRL6_HUMAN;F8W8M4_HUMAN;ABLM1_HUMAN;A0A0A0MRL6_HUMAN;F8W8M4_HUMAN;ABLM1_HUMAN;A0A0A0MRL6_HUMAN;F8W8…
ABLIM1_S452_M2	A0A0A0MRL6;F8W8M4;O14639;O14639-2;O14639-6	1	0	0.260409	0.82396	0.379703	0.328872	0.123256	0.467595					ABLIM1;ABLIM1;ABLIM1;ABLIM1;ABLIM1;ABLIM1;ABLIM1;ABLIM1;ABLIM1;ABLIM1;ABLIM1;ABLIM1;ABLIM1;ABLIM1;ABLIM1;ABLIM1;ABLIM1;ABLIM1;ABLIM1;ABLIM1;ABLIM1;ABLIM1;ABLIM1;ABLIM1;ABLIM1;ABLIM1;ABLIM1;ABLIM1;ABLIM1;ABLIM1;ABLIM1;ABLIM1;ABLIM1;ABLIM1;ABLIM1;ABLIM1;ABLIM1;ABLIM1;ABLIM1;ABLIM1;ABLIM1;ABLIM1;ABLIM1;ABLIM1	A0A0A0MRL6_HUMAN;F8W8M4_HUMAN;ABLM1_HUMAN;A0A0A0MRL6_HUMAN;F8W8M4_HUMAN;ABLM1_HUMAN;A0A0A0MRL6_HUMAN;F8W8M4_HUMAN;ABLM1_HUMAN;A0A0A0MRL6_HUMAN;F8W8M4_HUMAN;ABLM1_HUMAN;A0A0A0MRL6_HUMAN;F8W8M4_HUMAN;ABLM1_HUMAN;A0A0A0MRL6_HUMAN;F8W8M4_HUMAN;ABLM1_HUMAN;A0A0A0MRL6_HUMAN;F8W8M4_HUMAN;ABLM1_HUMAN;A0A0A0MRL6_HUMAN;F8W8M4_HUMAN;ABLM1_HUMAN;A0A0A0MRL6_HUMAN;F8W8M4_HUMAN;ABLM1_HUMAN;A0A0A0MRL6_HUMAN;F8W8…
ABLIM1_S452_M3	A0A0A0MRL6;F8W8M4;O14639;O14639-2;O14639-6	1	0	1	0	1	0	0.294286	-2.68136					ABLIM1;ABLIM1;ABLIM1;ABLIM1;ABLIM1;ABLIM1;ABLIM1;ABLIM1;ABLIM1;ABLIM1;ABLIM1;ABLIM1;ABLIM1;ABLIM1;ABLIM1;ABLIM1;ABLIM1;ABLIM1;ABLIM1;ABLIM1;ABLIM1;ABLIM1;ABLIM1;ABLIM1;ABLIM1;ABLIM1;ABLIM1;ABLIM1;ABLIM1;ABLIM1;ABLIM1;ABLIM1;ABLIM1;ABLIM1;ABLIM1;ABLIM1;ABLIM1;ABLIM1;ABLIM1;ABLIM1;ABLIM1;ABLIM1;ABLIM1;ABLIM1	A0A0A0MRL6_HUMAN;F8W8M4_HUMAN;ABLM1_HUMAN;A0A0A0MRL6_HUMAN;F8W8M4_HUMAN;ABLM1_HUMAN;A0A0A0MRL6_HUMAN;F8W8M4_HUMAN;ABLM1_HUMAN;A0A0A0MRL6_HUMAN;F8W8M4_HUMAN;ABLM1_HUMAN;A0A0A0MRL6_HUMAN;F8W8M4_HUMAN;ABLM1_HUMAN;A0A0A0MRL6_HUMAN;F8W8M4_HUMAN;ABLM1_HUMAN;A0A0A0MRL6_HUMAN;F8W8M4_HUMAN;ABLM1_HUMAN;A0A0A0MRL6_HUMAN;F8W8M4_HUMAN;ABLM1_HUMAN;A0A0A0MRL6_HUMAN;F8W8M4_HUMAN;ABLM1_HUMAN;A0A0A0MRL6_HUMAN;F8W8…
ABLIM1_S455_M2	A0A0A0MRL6;F8W8M4;O14639;O14639-2;O14639-6	1	0	0.261377	0.455296	0.381998	0.335873	0.129269	0.412926					ABLIM1;ABLIM1;ABLIM1;ABLIM1;ABLIM1;ABLIM1;ABLIM1;ABLIM1;ABLIM1;ABLIM1;ABLIM1;ABLIM1;ABLIM1;ABLIM1;ABLIM1;ABLIM1;ABLIM1;ABLIM1;ABLIM1;ABLIM1;ABLIM1;ABLIM1;ABLIM1;ABLIM1;ABLIM1;ABLIM1;ABLIM1;ABLIM1;ABLIM1;ABLIM1;ABLIM1;ABLIM1;ABLIM1;ABLIM1;ABLIM1;ABLIM1;ABLIM1;ABLIM1;ABLIM1;ABLIM1;ABLIM1;ABLIM1;ABLIM1;ABLIM1	A0A0A0MRL6_HUMAN;F8W8M4_HUMAN;ABLM1_HUMAN;A0A0A0MRL6_HUMAN;F8W8M4_HUMAN;ABLM1_HUMAN;A0A0A0MRL6_HUMAN;F8W8M4_HUMAN;ABLM1_HUMAN;A0A0A0MRL6_HUMAN;F8W8M4_HUMAN;ABLM1_HUMAN;A0A0A0MRL6_HUMAN;F8W8M4_HUMAN;ABLM1_HUMAN;A0A0A0MRL6_HUMAN;F8W8M4_HUMAN;ABLM1_HUMAN;A0A0A0MRL6_HUMAN;F8W8M4_HUMAN;ABLM1_HUMAN;A0A0A0MRL6_HUMAN;F8W8M4_HUMAN;ABLM1_HUMAN;A0A0A0MRL6_HUMAN;F8W8M4_HUMAN;ABLM1_HUMAN;A0A0A0MRL6_HUMAN;F8W8…
ABLIM1_S455_M3	A0A0A0MRL6;F8W8M4;O14639;O14639-2;O14639-6	1	0	1	0	1	0	0.274213	-2.56819					ABLIM1;ABLIM1;ABLIM1;ABLIM1;ABLIM1;ABLIM1;ABLIM1;ABLIM1;ABLIM1;ABLIM1;ABLIM1;ABLIM1;ABLIM1;ABLIM1;ABLIM1;ABLIM1;ABLIM1;ABLIM1;ABLIM1;ABLIM1;ABLIM1;ABLIM1;ABLIM1;ABLIM1;ABLIM1;ABLIM1;ABLIM1;ABLIM1;ABLIM1;ABLIM1;ABLIM1;ABLIM1;ABLIM1;ABLIM1;ABLIM1;ABLIM1;ABLIM1;ABLIM1;ABLIM1;ABLIM1;ABLIM1;ABLIM1;ABLIM1;ABLIM1	A0A0A0MRL6_HUMAN;F8W8M4_HUMAN;ABLM1_HUMAN;A0A0A0MRL6_HUMAN;F8W8M4_HUMAN;ABLM1_HUMAN;A0A0A0MRL6_HUMAN;F8W8M4_HUMAN;ABLM1_HUMAN;A0A0A0MRL6_HUMAN;F8W8M4_HUMAN;ABLM1_HUMAN;A0A0A0MRL6_HUMAN;F8W8M4_HUMAN;ABLM1_HUMAN;A0A0A0MRL6_HUMAN;F8W8M4_HUMAN;ABLM1_HUMAN;A0A0A0MRL6_HUMAN;F8W8M4_HUMAN;ABLM1_HUMAN;A0A0A0MRL6_HUMAN;F8W8M4_HUMAN;ABLM1_HUMAN;A0A0A0MRL6_HUMAN;F8W8M4_HUMAN;ABLM1_HUMAN;A0A0A0MRL6_HUMAN;F8W8…
ABLIM1_S458_M1	A0A0A0MRL6;F8W8M4;O14639;O14639-2;O14639-6	1	0	0.102607	-2.07066	0.0572556	-1.71459	0.012149	-0.956985				+	ABLIM1;ABLIM1;ABLIM1;ABLIM1;ABLIM1;ABLIM1;ABLIM1;ABLIM1;ABLIM1;ABLIM1;ABLIM1;ABLIM1;ABLIM1;ABLIM1;ABLIM1;ABLIM1;ABLIM1;ABLIM1;ABLIM1;ABLIM1;ABLIM1;ABLIM1;ABLIM1;ABLIM1;ABLIM1;ABLIM1;ABLIM1;ABLIM1;ABLIM1;ABLIM1;ABLIM1;ABLIM1;ABLIM1;ABLIM1;ABLIM1;ABLIM1;ABLIM1;ABLIM1;ABLIM1;ABLIM1;ABLIM1;ABLIM1;ABLIM1;ABLIM1	A0A0A0MRL6_HUMAN;F8W8M4_HUMAN;ABLM1_HUMAN;A0A0A0MRL6_HUMAN;F8W8M4_HUMAN;ABLM1_HUMAN;A0A0A0MRL6_HUMAN;F8W8M4_HUMAN;ABLM1_HUMAN;A0A0A0MRL6_HUMAN;F8W8M4_HUMAN;ABLM1_HUMAN;A0A0A0MRL6_HUMAN;F8W8M4_HUMAN;ABLM1_HUMAN;A0A0A0MRL6_HUMAN;F8W8M4_HUMAN;ABLM1_HUMAN;A0A0A0MRL6_HUMAN;F8W8M4_HUMAN;ABLM1_HUMAN;A0A0A0MRL6_HUMAN;F8W8M4_HUMAN;ABLM1_HUMAN;A0A0A0MRL6_HUMAN;F8W8M4_HUMAN;ABLM1_HUMAN;A0A0A0MRL6_HUMAN;F8W8…
ABLIM1_S458_M2	A0A0A0MRL6;F8W8M4;O14639;O14639-2;O14639-6	1	0	1	0	0.344913	1.5134	1	0					ABLIM1;ABLIM1;ABLIM1;ABLIM1;ABLIM1;ABLIM1;ABLIM1;ABLIM1;ABLIM1;ABLIM1;ABLIM1;ABLIM1;ABLIM1;ABLIM1;ABLIM1;ABLIM1;ABLIM1;ABLIM1;ABLIM1;ABLIM1;ABLIM1;ABLIM1;ABLIM1;ABLIM1;ABLIM1;ABLIM1;ABLIM1;ABLIM1;ABLIM1;ABLIM1;ABLIM1;ABLIM1;ABLIM1;ABLIM1;ABLIM1;ABLIM1;ABLIM1;ABLIM1;ABLIM1;ABLIM1;ABLIM1;ABLIM1;ABLIM1;ABLIM1	A0A0A0MRL6_HUMAN;F8W8M4_HUMAN;ABLM1_HUMAN;A0A0A0MRL6_HUMAN;F8W8M4_HUMAN;ABLM1_HUMAN;A0A0A0MRL6_HUMAN;F8W8M4_HUMAN;ABLM1_HUMAN;A0A0A0MRL6_HUMAN;F8W8M4_HUMAN;ABLM1_HUMAN;A0A0A0MRL6_HUMAN;F8W8M4_HUMAN;ABLM1_HUMAN;A0A0A0MRL6_HUMAN;F8W8M4_HUMAN;ABLM1_HUMAN;A0A0A0MRL6_HUMAN;F8W8M4_HUMAN;ABLM1_HUMAN;A0A0A0MRL6_HUMAN;F8W8M4_HUMAN;ABLM1_HUMAN;A0A0A0MRL6_HUMAN;F8W8M4_HUMAN;ABLM1_HUMAN;A0A0A0MRL6_HUMAN;F8W8…
ABLIM1_S458_M3	A0A0A0MRL6;F8W8M4;O14639;O14639-2;O14639-6	1	0	0.00453895	2.21238	1	0	0.479867	-1.23998		+			ABLIM1;ABLIM1;ABLIM1;ABLIM1;ABLIM1;ABLIM1;ABLIM1;ABLIM1;ABLIM1;ABLIM1;ABLIM1;ABLIM1;ABLIM1;ABLIM1;ABLIM1;ABLIM1;ABLIM1;ABLIM1;ABLIM1;ABLIM1;ABLIM1;ABLIM1;ABLIM1;ABLIM1;ABLIM1;ABLIM1;ABLIM1;ABLIM1;ABLIM1;ABLIM1;ABLIM1;ABLIM1;ABLIM1;ABLIM1;ABLIM1;ABLIM1;ABLIM1;ABLIM1;ABLIM1;ABLIM1;ABLIM1;ABLIM1;ABLIM1;ABLIM1	A0A0A0MRL6_HUMAN;F8W8M4_HUMAN;ABLM1_HUMAN;A0A0A0MRL6_HUMAN;F8W8M4_HUMAN;ABLM1_HUMAN;A0A0A0MRL6_HUMAN;F8W8M4_HUMAN;ABLM1_HUMAN;A0A0A0MRL6_HUMAN;F8W8M4_HUMAN;ABLM1_HUMAN;A0A0A0MRL6_HUMAN;F8W8M4_HUMAN;ABLM1_HUMAN;A0A0A0MRL6_HUMAN;F8W8M4_HUMAN;ABLM1_HUMAN;A0A0A0MRL6_HUMAN;F8W8M4_HUMAN;ABLM1_HUMAN;A0A0A0MRL6_HUMAN;F8W8M4_HUMAN;ABLM1_HUMAN;A0A0A0MRL6_HUMAN;F8W8M4_HUMAN;ABLM1_HUMAN;A0A0A0MRL6_HUMAN;F8W8…
ABLIM1_S462_M2	A0A0A0MRL6;F8W8M4;O14639;O14639-2;O14639-6	0.0890722	1.75301	0.678146	-0.635053	0.374083	1.31647	0.738212	0.604078					ABLIM1;ABLIM1;ABLIM1;ABLIM1;ABLIM1;ABLIM1;ABLIM1;ABLIM1;ABLIM1;ABLIM1;ABLIM1;ABLIM1;ABLIM1;ABLIM1;ABLIM1;ABLIM1;ABLIM1;ABLIM1;ABLIM1;ABLIM1;ABLIM1;ABLIM1;ABLIM1;ABLIM1;ABLIM1;ABLIM1;ABLIM1;ABLIM1;ABLIM1;ABLIM1;ABLIM1;ABLIM1;ABLIM1;ABLIM1;ABLIM1;ABLIM1;ABLIM1;ABLIM1;ABLIM1;ABLIM1;ABLIM1;ABLIM1;ABLIM1;ABLIM1	A0A0A0MRL6_HUMAN;F8W8M4_HUMAN;ABLM1_HUMAN;A0A0A0MRL6_HUMAN;F8W8M4_HUMAN;ABLM1_HUMAN;A0A0A0MRL6_HUMAN;F8W8M4_HUMAN;ABLM1_HUMAN;A0A0A0MRL6_HUMAN;F8W8M4_HUMAN;ABLM1_HUMAN;A0A0A0MRL6_HUMAN;F8W8M4_HUMAN;ABLM1_HUMAN;A0A0A0MRL6_HUMAN;F8W8M4_HUMAN;ABLM1_HUMAN;A0A0A0MRL6_HUMAN;F8W8M4_HUMAN;ABLM1_HUMAN;A0A0A0MRL6_HUMAN;F8W8M4_HUMAN;ABLM1_HUMAN;A0A0A0MRL6_HUMAN;F8W8M4_HUMAN;ABLM1_HUMAN;A0A0A0MRL6_HUMAN;F8W8…
ABLIM1_S462_M3	A0A0A0MRL6;F8W8M4;O14639;O14639-2;O14639-6	1	0	0.00454546	2.65021	1	0	0.163138	2.4544		+			ABLIM1;ABLIM1;ABLIM1;ABLIM1;ABLIM1;ABLIM1;ABLIM1;ABLIM1;ABLIM1;ABLIM1;ABLIM1;ABLIM1;ABLIM1;ABLIM1;ABLIM1;ABLIM1;ABLIM1;ABLIM1;ABLIM1;ABLIM1;ABLIM1;ABLIM1;ABLIM1;ABLIM1;ABLIM1;ABLIM1;ABLIM1;ABLIM1;ABLIM1;ABLIM1;ABLIM1;ABLIM1;ABLIM1;ABLIM1;ABLIM1;ABLIM1;ABLIM1;ABLIM1;ABLIM1;ABLIM1;ABLIM1;ABLIM1;ABLIM1;ABLIM1	A0A0A0MRL6_HUMAN;F8W8M4_HUMAN;ABLM1_HUMAN;A0A0A0MRL6_HUMAN;F8W8M4_HUMAN;ABLM1_HUMAN;A0A0A0MRL6_HUMAN;F8W8M4_HUMAN;ABLM1_HUMAN;A0A0A0MRL6_HUMAN;F8W8M4_HUMAN;ABLM1_HUMAN;A0A0A0MRL6_HUMAN;F8W8M4_HUMAN;ABLM1_HUMAN;A0A0A0MRL6_HUMAN;F8W8M4_HUMAN;ABLM1_HUMAN;A0A0A0MRL6_HUMAN;F8W8M4_HUMAN;ABLM1_HUMAN;A0A0A0MRL6_HUMAN;F8W8M4_HUMAN;ABLM1_HUMAN;A0A0A0MRL6_HUMAN;F8W8M4_HUMAN;ABLM1_HUMAN;A0A0A0MRL6_HUMAN;F8W8…
ABLIM1_S490_M1	A0A0A0MRL6;F8W8M4;O14639;O14639-2;O14639-6	1	0	1	0	1	0	0.596132	0.566211					ABLIM1;ABLIM1;ABLIM1;ABLIM1;ABLIM1;ABLIM1;ABLIM1;ABLIM1;ABLIM1;ABLIM1;ABLIM1;ABLIM1;ABLIM1;ABLIM1;ABLIM1;ABLIM1;ABLIM1;ABLIM1;ABLIM1;ABLIM1;ABLIM1;ABLIM1;ABLIM1;ABLIM1;ABLIM1;ABLIM1;ABLIM1;ABLIM1;ABLIM1;ABLIM1;ABLIM1;ABLIM1;ABLIM1;ABLIM1;ABLIM1;ABLIM1;ABLIM1;ABLIM1;ABLIM1;ABLIM1;ABLIM1;ABLIM1;ABLIM1;ABLIM1	A0A0A0MRL6_HUMAN;F8W8M4_HUMAN;ABLM1_HUMAN;A0A0A0MRL6_HUMAN;F8W8M4_HUMAN;ABLM1_HUMAN;A0A0A0MRL6_HUMAN;F8W8M4_HUMAN;ABLM1_HUMAN;A0A0A0MRL6_HUMAN;F8W8M4_HUMAN;ABLM1_HUMAN;A0A0A0MRL6_HUMAN;F8W8M4_HUMAN;ABLM1_HUMAN;A0A0A0MRL6_HUMAN;F8W8M4_HUMAN;ABLM1_HUMAN;A0A0A0MRL6_HUMAN;F8W8M4_HUMAN;ABLM1_HUMAN;A0A0A0MRL6_HUMAN;F8W8M4_HUMAN;ABLM1_HUMAN;A0A0A0MRL6_HUMAN;F8W8M4_HUMAN;ABLM1_HUMAN;A0A0A0MRL6_HUMAN;F8W8…
ABLIM1_S540_M1	A0A0A0MRL6;F8W8M4;O14639;O14639-2;O14639-6	1	0	1	0	0.0207818	-0.913179	0.73158	-0.148421			+		ABLIM1;ABLIM1;ABLIM1;ABLIM1;ABLIM1;ABLIM1;ABLIM1;ABLIM1;ABLIM1;ABLIM1;ABLIM1;ABLIM1;ABLIM1;ABLIM1;ABLIM1;ABLIM1;ABLIM1;ABLIM1;ABLIM1;ABLIM1;ABLIM1;ABLIM1;ABLIM1;ABLIM1;ABLIM1;ABLIM1;ABLIM1;ABLIM1;ABLIM1;ABLIM1;ABLIM1;ABLIM1;ABLIM1;ABLIM1;ABLIM1;ABLIM1;ABLIM1;ABLIM1;ABLIM1;ABLIM1;ABLIM1;ABLIM1;ABLIM1;ABLIM1	A0A0A0MRL6_HUMAN;F8W8M4_HUMAN;ABLM1_HUMAN;A0A0A0MRL6_HUMAN;F8W8M4_HUMAN;ABLM1_HUMAN;A0A0A0MRL6_HUMAN;F8W8M4_HUMAN;ABLM1_HUMAN;A0A0A0MRL6_HUMAN;F8W8M4_HUMAN;ABLM1_HUMAN;A0A0A0MRL6_HUMAN;F8W8M4_HUMAN;ABLM1_HUMAN;A0A0A0MRL6_HUMAN;F8W8M4_HUMAN;ABLM1_HUMAN;A0A0A0MRL6_HUMAN;F8W8M4_HUMAN;ABLM1_HUMAN;A0A0A0MRL6_HUMAN;F8W8M4_HUMAN;ABLM1_HUMAN;A0A0A0MRL6_HUMAN;F8W8M4_HUMAN;ABLM1_HUMAN;A0A0A0MRL6_HUMAN;F8W8…
ABLIM1_S541_M1	A0A0A0MRL6;F8W8M4;O14639;O14639-2;O14639-6	1	0	1	0	0.0822078	-3.44719	1	0					ABLIM1;ABLIM1;ABLIM1;ABLIM1;ABLIM1;ABLIM1;ABLIM1;ABLIM1;ABLIM1;ABLIM1;ABLIM1;ABLIM1;ABLIM1;ABLIM1;ABLIM1;ABLIM1;ABLIM1;ABLIM1;ABLIM1;ABLIM1;ABLIM1;ABLIM1;ABLIM1;ABLIM1;ABLIM1;ABLIM1;ABLIM1;ABLIM1;ABLIM1;ABLIM1;ABLIM1;ABLIM1;ABLIM1;ABLIM1;ABLIM1;ABLIM1;ABLIM1;ABLIM1;ABLIM1;ABLIM1;ABLIM1;ABLIM1;ABLIM1;ABLIM1	A0A0A0MRL6_HUMAN;F8W8M4_HUMAN;ABLM1_HUMAN;A0A0A0MRL6_HUMAN;F8W8M4_HUMAN;ABLM1_HUMAN;A0A0A0MRL6_HUMAN;F8W8M4_HUMAN;ABLM1_HUMAN;A0A0A0MRL6_HUMAN;F8W8M4_HUMAN;ABLM1_HUMAN;A0A0A0MRL6_HUMAN;F8W8M4_HUMAN;ABLM1_HUMAN;A0A0A0MRL6_HUMAN;F8W8M4_HUMAN;ABLM1_HUMAN;A0A0A0MRL6_HUMAN;F8W8M4_HUMAN;ABLM1_HUMAN;A0A0A0MRL6_HUMAN;F8W8M4_HUMAN;ABLM1_HUMAN;A0A0A0MRL6_HUMAN;F8W8M4_HUMAN;ABLM1_HUMAN;A0A0A0MRL6_HUMAN;F8W8…
ABLIM1_S586_M1	A0A0A0MRL6;F8W8M4;O14639;O14639-2;O14639-6	1	0	0.164965	-0.563438	0.835455	-0.069272	0.65497	0.161345					ABLIM1;ABLIM1;ABLIM1;ABLIM1;ABLIM1;ABLIM1;ABLIM1;ABLIM1;ABLIM1;ABLIM1;ABLIM1;ABLIM1;ABLIM1;ABLIM1;ABLIM1;ABLIM1;ABLIM1;ABLIM1;ABLIM1;ABLIM1;ABLIM1;ABLIM1;ABLIM1;ABLIM1;ABLIM1;ABLIM1;ABLIM1;ABLIM1;ABLIM1;ABLIM1;ABLIM1;ABLIM1;ABLIM1;ABLIM1;ABLIM1;ABLIM1;ABLIM1;ABLIM1;ABLIM1;ABLIM1;ABLIM1;ABLIM1;ABLIM1;ABLIM1	A0A0A0MRL6_HUMAN;F8W8M4_HUMAN;ABLM1_HUMAN;A0A0A0MRL6_HUMAN;F8W8M4_HUMAN;ABLM1_HUMAN;A0A0A0MRL6_HUMAN;F8W8M4_HUMAN;ABLM1_HUMAN;A0A0A0MRL6_HUMAN;F8W8M4_HUMAN;ABLM1_HUMAN;A0A0A0MRL6_HUMAN;F8W8M4_HUMAN;ABLM1_HUMAN;A0A0A0MRL6_HUMAN;F8W8M4_HUMAN;ABLM1_HUMAN;A0A0A0MRL6_HUMAN;F8W8M4_HUMAN;ABLM1_HUMAN;A0A0A0MRL6_HUMAN;F8W8M4_HUMAN;ABLM1_HUMAN;A0A0A0MRL6_HUMAN;F8W8M4_HUMAN;ABLM1_HUMAN;A0A0A0MRL6_HUMAN;F8W8…
ABLIM1_S587_M1	A0A0A0MRL6;F8W8M4;O14639;O14639-2;O14639-6	1	0	0.370231	2.0374	0.295935	1.3829	0.793866	0.0890017					ABLIM1;ABLIM1;ABLIM1;ABLIM1;ABLIM1;ABLIM1;ABLIM1;ABLIM1;ABLIM1;ABLIM1;ABLIM1;ABLIM1;ABLIM1;ABLIM1;ABLIM1;ABLIM1;ABLIM1;ABLIM1;ABLIM1;ABLIM1;ABLIM1;ABLIM1;ABLIM1;ABLIM1;ABLIM1;ABLIM1;ABLIM1;ABLIM1;ABLIM1;ABLIM1;ABLIM1;ABLIM1;ABLIM1;ABLIM1;ABLIM1;ABLIM1;ABLIM1;ABLIM1;ABLIM1;ABLIM1;ABLIM1;ABLIM1;ABLIM1;ABLIM1	A0A0A0MRL6_HUMAN;F8W8M4_HUMAN;ABLM1_HUMAN;A0A0A0MRL6_HUMAN;F8W8M4_HUMAN;ABLM1_HUMAN;A0A0A0MRL6_HUMAN;F8W8M4_HUMAN;ABLM1_HUMAN;A0A0A0MRL6_HUMAN;F8W8M4_HUMAN;ABLM1_HUMAN;A0A0A0MRL6_HUMAN;F8W8M4_HUMAN;ABLM1_HUMAN;A0A0A0MRL6_HUMAN;F8W8M4_HUMAN;ABLM1_HUMAN;A0A0A0MRL6_HUMAN;F8W8M4_HUMAN;ABLM1_HUMAN;A0A0A0MRL6_HUMAN;F8W8M4_HUMAN;ABLM1_HUMAN;A0A0A0MRL6_HUMAN;F8W8M4_HUMAN;ABLM1_HUMAN;A0A0A0MRL6_HUMAN;F8W8…
ABLIM1_S655_M1	A0A0A0MRL6;F8W8M4;O14639;O14639-2;O14639-6	1	0	0.0518481	-0.601707	0.868556	-0.0727654	0.996866	0.00146246					ABLIM1;ABLIM1;ABLIM1;ABLIM1;ABLIM1;ABLIM1;ABLIM1;ABLIM1;ABLIM1;ABLIM1;ABLIM1;ABLIM1;ABLIM1;ABLIM1;ABLIM1;ABLIM1;ABLIM1;ABLIM1;ABLIM1;ABLIM1;ABLIM1;ABLIM1;ABLIM1;ABLIM1;ABLIM1;ABLIM1;ABLIM1;ABLIM1;ABLIM1;ABLIM1;ABLIM1;ABLIM1;ABLIM1;ABLIM1;ABLIM1;ABLIM1;ABLIM1;ABLIM1;ABLIM1;ABLIM1;ABLIM1;ABLIM1;ABLIM1;ABLIM1	A0A0A0MRL6_HUMAN;F8W8M4_HUMAN;ABLM1_HUMAN;A0A0A0MRL6_HUMAN;F8W8M4_HUMAN;ABLM1_HUMAN;A0A0A0MRL6_HUMAN;F8W8M4_HUMAN;ABLM1_HUMAN;A0A0A0MRL6_HUMAN;F8W8M4_HUMAN;ABLM1_HUMAN;A0A0A0MRL6_HUMAN;F8W8M4_HUMAN;ABLM1_HUMAN;A0A0A0MRL6_HUMAN;F8W8M4_HUMAN;ABLM1_HUMAN;A0A0A0MRL6_HUMAN;F8W8M4_HUMAN;ABLM1_HUMAN;A0A0A0MRL6_HUMAN;F8W8M4_HUMAN;ABLM1_HUMAN;A0A0A0MRL6_HUMAN;F8W8M4_HUMAN;ABLM1_HUMAN;A0A0A0MRL6_HUMAN;F8W8…
ABLIM1_S677_M1	A0A0A0MRL6;F8W8M4;O14639;O14639-2;O14639-6	1	0	1	0	0.29619	-0.763636	0.530987	-0.894565					ABLIM1;ABLIM1;ABLIM1;ABLIM1;ABLIM1;ABLIM1;ABLIM1;ABLIM1;ABLIM1;ABLIM1;ABLIM1;ABLIM1;ABLIM1;ABLIM1;ABLIM1;ABLIM1;ABLIM1;ABLIM1;ABLIM1;ABLIM1;ABLIM1;ABLIM1;ABLIM1;ABLIM1;ABLIM1;ABLIM1;ABLIM1;ABLIM1;ABLIM1;ABLIM1;ABLIM1;ABLIM1;ABLIM1;ABLIM1;ABLIM1;ABLIM1;ABLIM1;ABLIM1;ABLIM1;ABLIM1;ABLIM1;ABLIM1;ABLIM1;ABLIM1	A0A0A0MRL6_HUMAN;F8W8M4_HUMAN;ABLM1_HUMAN;A0A0A0MRL6_HUMAN;F8W8M4_HUMAN;ABLM1_HUMAN;A0A0A0MRL6_HUMAN;F8W8M4_HUMAN;ABLM1_HUMAN;A0A0A0MRL6_HUMAN;F8W8M4_HUMAN;ABLM1_HUMAN;A0A0A0MRL6_HUMAN;F8W8M4_HUMAN;ABLM1_HUMAN;A0A0A0MRL6_HUMAN;F8W8M4_HUMAN;ABLM1_HUMAN;A0A0A0MRL6_HUMAN;F8W8M4_HUMAN;ABLM1_HUMAN;A0A0A0MRL6_HUMAN;F8W8M4_HUMAN;ABLM1_HUMAN;A0A0A0MRL6_HUMAN;F8W8M4_HUMAN;ABLM1_HUMAN;A0A0A0MRL6_HUMAN;F8W8…
ABLIM1_T351_M2	A0A0A0MRL6;F8W8M4;O14639;O14639-2;O14639-6	1	0	1	0	1	0	0.904743	-0.224903					ABLIM1;ABLIM1;ABLIM1;ABLIM1;ABLIM1;ABLIM1;ABLIM1;ABLIM1;ABLIM1;ABLIM1;ABLIM1;ABLIM1;ABLIM1;ABLIM1;ABLIM1;ABLIM1;ABLIM1;ABLIM1;ABLIM1;ABLIM1;ABLIM1;ABLIM1;ABLIM1;ABLIM1;ABLIM1;ABLIM1;ABLIM1;ABLIM1;ABLIM1;ABLIM1;ABLIM1;ABLIM1;ABLIM1;ABLIM1;ABLIM1;ABLIM1;ABLIM1;ABLIM1;ABLIM1;ABLIM1;ABLIM1;ABLIM1;ABLIM1;ABLIM1	A0A0A0MRL6_HUMAN;F8W8M4_HUMAN;ABLM1_HUMAN;A0A0A0MRL6_HUMAN;F8W8M4_HUMAN;ABLM1_HUMAN;A0A0A0MRL6_HUMAN;F8W8M4_HUMAN;ABLM1_HUMAN;A0A0A0MRL6_HUMAN;F8W8M4_HUMAN;ABLM1_HUMAN;A0A0A0MRL6_HUMAN;F8W8M4_HUMAN;ABLM1_HUMAN;A0A0A0MRL6_HUMAN;F8W8M4_HUMAN;ABLM1_HUMAN;A0A0A0MRL6_HUMAN;F8W8M4_HUMAN;ABLM1_HUMAN;A0A0A0MRL6_HUMAN;F8W8M4_HUMAN;ABLM1_HUMAN;A0A0A0MRL6_HUMAN;F8W8M4_HUMAN;ABLM1_HUMAN;A0A0A0MRL6_HUMAN;F8W8…
ABLIM1_T371_M2	A0A0A0MRL6;F8W8M4;O14639;O14639-2;O14639-6	1	0	0.843499	-0.226299	0.3463	1.4993	1	0					ABLIM1;ABLIM1;ABLIM1;ABLIM1;ABLIM1;ABLIM1;ABLIM1;ABLIM1;ABLIM1;ABLIM1;ABLIM1;ABLIM1;ABLIM1;ABLIM1;ABLIM1;ABLIM1;ABLIM1;ABLIM1;ABLIM1;ABLIM1;ABLIM1;ABLIM1;ABLIM1;ABLIM1;ABLIM1;ABLIM1;ABLIM1;ABLIM1;ABLIM1;ABLIM1;ABLIM1;ABLIM1;ABLIM1;ABLIM1;ABLIM1;ABLIM1;ABLIM1;ABLIM1;ABLIM1;ABLIM1;ABLIM1;ABLIM1;ABLIM1;ABLIM1	A0A0A0MRL6_HUMAN;F8W8M4_HUMAN;ABLM1_HUMAN;A0A0A0MRL6_HUMAN;F8W8M4_HUMAN;ABLM1_HUMAN;A0A0A0MRL6_HUMAN;F8W8M4_HUMAN;ABLM1_HUMAN;A0A0A0MRL6_HUMAN;F8W8M4_HUMAN;ABLM1_HUMAN;A0A0A0MRL6_HUMAN;F8W8M4_HUMAN;ABLM1_HUMAN;A0A0A0MRL6_HUMAN;F8W8M4_HUMAN;ABLM1_HUMAN;A0A0A0MRL6_HUMAN;F8W8M4_HUMAN;ABLM1_HUMAN;A0A0A0MRL6_HUMAN;F8W8M4_HUMAN;ABLM1_HUMAN;A0A0A0MRL6_HUMAN;F8W8M4_HUMAN;ABLM1_HUMAN;A0A0A0MRL6_HUMAN;F8W8…
ABLIM1_T429_M1	A0A0A0MRL6;F8W8M4;O14639;O14639-2;O14639-6	1	0	0.37506	0.823458	0.0763186	1.56102	0.274026	-1.77669					ABLIM1;ABLIM1;ABLIM1;ABLIM1;ABLIM1;ABLIM1;ABLIM1;ABLIM1;ABLIM1;ABLIM1;ABLIM1;ABLIM1;ABLIM1;ABLIM1;ABLIM1;ABLIM1;ABLIM1;ABLIM1;ABLIM1;ABLIM1;ABLIM1;ABLIM1;ABLIM1;ABLIM1;ABLIM1;ABLIM1;ABLIM1;ABLIM1;ABLIM1;ABLIM1;ABLIM1;ABLIM1;ABLIM1;ABLIM1;ABLIM1;ABLIM1;ABLIM1;ABLIM1;ABLIM1;ABLIM1;ABLIM1;ABLIM1;ABLIM1;ABLIM1	A0A0A0MRL6_HUMAN;F8W8M4_HUMAN;ABLM1_HUMAN;A0A0A0MRL6_HUMAN;F8W8M4_HUMAN;ABLM1_HUMAN;A0A0A0MRL6_HUMAN;F8W8M4_HUMAN;ABLM1_HUMAN;A0A0A0MRL6_HUMAN;F8W8M4_HUMAN;ABLM1_HUMAN;A0A0A0MRL6_HUMAN;F8W8M4_HUMAN;ABLM1_HUMAN;A0A0A0MRL6_HUMAN;F8W8M4_HUMAN;ABLM1_HUMAN;A0A0A0MRL6_HUMAN;F8W8M4_HUMAN;ABLM1_HUMAN;A0A0A0MRL6_HUMAN;F8W8M4_HUMAN;ABLM1_HUMAN;A0A0A0MRL6_HUMAN;F8W8M4_HUMAN;ABLM1_HUMAN;A0A0A0MRL6_HUMAN;F8W8…
ABLIM1_T429_M2	A0A0A0MRL6;F8W8M4;O14639;O14639-2;O14639-6	1	0	0.8813	-0.178498	0.168473	3.02318	1	0					ABLIM1;ABLIM1;ABLIM1;ABLIM1;ABLIM1;ABLIM1;ABLIM1;ABLIM1;ABLIM1;ABLIM1;ABLIM1;ABLIM1;ABLIM1;ABLIM1;ABLIM1;ABLIM1;ABLIM1;ABLIM1;ABLIM1;ABLIM1;ABLIM1;ABLIM1;ABLIM1;ABLIM1;ABLIM1;ABLIM1;ABLIM1;ABLIM1;ABLIM1;ABLIM1;ABLIM1;ABLIM1;ABLIM1;ABLIM1;ABLIM1;ABLIM1;ABLIM1;ABLIM1;ABLIM1;ABLIM1;ABLIM1;ABLIM1;ABLIM1;ABLIM1	A0A0A0MRL6_HUMAN;F8W8M4_HUMAN;ABLM1_HUMAN;A0A0A0MRL6_HUMAN;F8W8M4_HUMAN;ABLM1_HUMAN;A0A0A0MRL6_HUMAN;F8W8M4_HUMAN;ABLM1_HUMAN;A0A0A0MRL6_HUMAN;F8W8M4_HUMAN;ABLM1_HUMAN;A0A0A0MRL6_HUMAN;F8W8M4_HUMAN;ABLM1_HUMAN;A0A0A0MRL6_HUMAN;F8W8M4_HUMAN;ABLM1_HUMAN;A0A0A0MRL6_HUMAN;F8W8M4_HUMAN;ABLM1_HUMAN;A0A0A0MRL6_HUMAN;F8W8M4_HUMAN;ABLM1_HUMAN;A0A0A0MRL6_HUMAN;F8W8M4_HUMAN;ABLM1_HUMAN;A0A0A0MRL6_HUMAN;F8W8…
ABLIM1_T433_M2	A0A0A0MRL6;F8W8M4;O14639;O14639-2;O14639-6	1	0	1	0	0.917046	0.310614	1	0					ABLIM1;ABLIM1;ABLIM1;ABLIM1;ABLIM1;ABLIM1;ABLIM1;ABLIM1;ABLIM1;ABLIM1;ABLIM1;ABLIM1;ABLIM1;ABLIM1;ABLIM1;ABLIM1;ABLIM1;ABLIM1;ABLIM1;ABLIM1;ABLIM1;ABLIM1;ABLIM1;ABLIM1;ABLIM1;ABLIM1;ABLIM1;ABLIM1;ABLIM1;ABLIM1;ABLIM1;ABLIM1;ABLIM1;ABLIM1;ABLIM1;ABLIM1;ABLIM1;ABLIM1;ABLIM1;ABLIM1;ABLIM1;ABLIM1;ABLIM1;ABLIM1	A0A0A0MRL6_HUMAN;F8W8M4_HUMAN;ABLM1_HUMAN;A0A0A0MRL6_HUMAN;F8W8M4_HUMAN;ABLM1_HUMAN;A0A0A0MRL6_HUMAN;F8W8M4_HUMAN;ABLM1_HUMAN;A0A0A0MRL6_HUMAN;F8W8M4_HUMAN;ABLM1_HUMAN;A0A0A0MRL6_HUMAN;F8W8M4_HUMAN;ABLM1_HUMAN;A0A0A0MRL6_HUMAN;F8W8M4_HUMAN;ABLM1_HUMAN;A0A0A0MRL6_HUMAN;F8W8M4_HUMAN;ABLM1_HUMAN;A0A0A0MRL6_HUMAN;F8W8M4_HUMAN;ABLM1_HUMAN;A0A0A0MRL6_HUMAN;F8W8M4_HUMAN;ABLM1_HUMAN;A0A0A0MRL6_HUMAN;F8W8…
ABLIM1_T451_M2	A0A0A0MRL6;F8W8M4;O14639;O14639-2;O14639-6	1	0	0.558768	1.60201	0.169147	-2.97959	1	0					ABLIM1;ABLIM1;ABLIM1;ABLIM1;ABLIM1;ABLIM1;ABLIM1;ABLIM1;ABLIM1;ABLIM1;ABLIM1;ABLIM1;ABLIM1;ABLIM1;ABLIM1;ABLIM1;ABLIM1;ABLIM1;ABLIM1;ABLIM1;ABLIM1;ABLIM1;ABLIM1;ABLIM1;ABLIM1;ABLIM1;ABLIM1;ABLIM1;ABLIM1;ABLIM1;ABLIM1;ABLIM1;ABLIM1;ABLIM1;ABLIM1;ABLIM1;ABLIM1;ABLIM1;ABLIM1;ABLIM1;ABLIM1;ABLIM1;ABLIM1;ABLIM1	A0A0A0MRL6_HUMAN;F8W8M4_HUMAN;ABLM1_HUMAN;A0A0A0MRL6_HUMAN;F8W8M4_HUMAN;ABLM1_HUMAN;A0A0A0MRL6_HUMAN;F8W8M4_HUMAN;ABLM1_HUMAN;A0A0A0MRL6_HUMAN;F8W8M4_HUMAN;ABLM1_HUMAN;A0A0A0MRL6_HUMAN;F8W8M4_HUMAN;ABLM1_HUMAN;A0A0A0MRL6_HUMAN;F8W8M4_HUMAN;ABLM1_HUMAN;A0A0A0MRL6_HUMAN;F8W8M4_HUMAN;ABLM1_HUMAN;A0A0A0MRL6_HUMAN;F8W8M4_HUMAN;ABLM1_HUMAN;A0A0A0MRL6_HUMAN;F8W8M4_HUMAN;ABLM1_HUMAN;A0A0A0MRL6_HUMAN;F8W8…
ABLIM1_T451_M3	A0A0A0MRL6;F8W8M4;O14639;O14639-2;O14639-6	1	0	0.00562547	-4.35495	0.00342857	5.05469	1	0		+	+		ABLIM1;ABLIM1;ABLIM1;ABLIM1;ABLIM1;ABLIM1;ABLIM1;ABLIM1;ABLIM1;ABLIM1;ABLIM1;ABLIM1;ABLIM1;ABLIM1;ABLIM1;ABLIM1;ABLIM1;ABLIM1;ABLIM1;ABLIM1;ABLIM1;ABLIM1;ABLIM1;ABLIM1;ABLIM1;ABLIM1;ABLIM1;ABLIM1;ABLIM1;ABLIM1;ABLIM1;ABLIM1;ABLIM1;ABLIM1;ABLIM1;ABLIM1;ABLIM1;ABLIM1;ABLIM1;ABLIM1;ABLIM1;ABLIM1;ABLIM1;ABLIM1	A0A0A0MRL6_HUMAN;F8W8M4_HUMAN;ABLM1_HUMAN;A0A0A0MRL6_HUMAN;F8W8M4_HUMAN;ABLM1_HUMAN;A0A0A0MRL6_HUMAN;F8W8M4_HUMAN;ABLM1_HUMAN;A0A0A0MRL6_HUMAN;F8W8M4_HUMAN;ABLM1_HUMAN;A0A0A0MRL6_HUMAN;F8W8M4_HUMAN;ABLM1_HUMAN;A0A0A0MRL6_HUMAN;F8W8M4_HUMAN;ABLM1_HUMAN;A0A0A0MRL6_HUMAN;F8W8M4_HUMAN;ABLM1_HUMAN;A0A0A0MRL6_HUMAN;F8W8M4_HUMAN;ABLM1_HUMAN;A0A0A0MRL6_HUMAN;F8W8M4_HUMAN;ABLM1_HUMAN;A0A0A0MRL6_HUMAN;F8W8…
ABLIM1_Y357_M2	A0A0A0MRL6;F8W8M4;O14639;O14639-2;O14639-6	1	0	0.916589	0.134298	0.684762	-0.266318	0.361978	0.375059					ABLIM1;ABLIM1;ABLIM1;ABLIM1;ABLIM1;ABLIM1;ABLIM1;ABLIM1;ABLIM1;ABLIM1;ABLIM1;ABLIM1;ABLIM1;ABLIM1;ABLIM1;ABLIM1;ABLIM1;ABLIM1;ABLIM1;ABLIM1;ABLIM1;ABLIM1;ABLIM1;ABLIM1;ABLIM1;ABLIM1;ABLIM1;ABLIM1;ABLIM1;ABLIM1;ABLIM1;ABLIM1;ABLIM1;ABLIM1;ABLIM1;ABLIM1;ABLIM1;ABLIM1;ABLIM1;ABLIM1;ABLIM1;ABLIM1;ABLIM1;ABLIM1	A0A0A0MRL6_HUMAN;F8W8M4_HUMAN;ABLM1_HUMAN;A0A0A0MRL6_HUMAN;F8W8M4_HUMAN;ABLM1_HUMAN;A0A0A0MRL6_HUMAN;F8W8M4_HUMAN;ABLM1_HUMAN;A0A0A0MRL6_HUMAN;F8W8M4_HUMAN;ABLM1_HUMAN;A0A0A0MRL6_HUMAN;F8W8M4_HUMAN;ABLM1_HUMAN;A0A0A0MRL6_HUMAN;F8W8M4_HUMAN;ABLM1_HUMAN;A0A0A0MRL6_HUMAN;F8W8M4_HUMAN;ABLM1_HUMAN;A0A0A0MRL6_HUMAN;F8W8M4_HUMAN;ABLM1_HUMAN;A0A0A0MRL6_HUMAN;F8W8M4_HUMAN;ABLM1_HUMAN;A0A0A0MRL6_HUMAN;F8W8…
ABLIM1_Y373_M1	A0A0A0MRL6;F8W8M4;O14639;O14639-2;O14639-6	1	0	1	0	0.415447	0.761904	1	0					ABLIM1;ABLIM1;ABLIM1;ABLIM1;ABLIM1;ABLIM1;ABLIM1;ABLIM1;ABLIM1;ABLIM1;ABLIM1;ABLIM1;ABLIM1;ABLIM1;ABLIM1;ABLIM1;ABLIM1;ABLIM1;ABLIM1;ABLIM1;ABLIM1;ABLIM1;ABLIM1;ABLIM1;ABLIM1;ABLIM1;ABLIM1;ABLIM1;ABLIM1;ABLIM1;ABLIM1;ABLIM1;ABLIM1;ABLIM1;ABLIM1;ABLIM1;ABLIM1;ABLIM1;ABLIM1;ABLIM1;ABLIM1;ABLIM1;ABLIM1;ABLIM1	A0A0A0MRL6_HUMAN;F8W8M4_HUMAN;ABLM1_HUMAN;A0A0A0MRL6_HUMAN;F8W8M4_HUMAN;ABLM1_HUMAN;A0A0A0MRL6_HUMAN;F8W8M4_HUMAN;ABLM1_HUMAN;A0A0A0MRL6_HUMAN;F8W8M4_HUMAN;ABLM1_HUMAN;A0A0A0MRL6_HUMAN;F8W8M4_HUMAN;ABLM1_HUMAN;A0A0A0MRL6_HUMAN;F8W8M4_HUMAN;ABLM1_HUMAN;A0A0A0MRL6_HUMAN;F8W8M4_HUMAN;ABLM1_HUMAN;A0A0A0MRL6_HUMAN;F8W8M4_HUMAN;ABLM1_HUMAN;A0A0A0MRL6_HUMAN;F8W8M4_HUMAN;ABLM1_HUMAN;A0A0A0MRL6_HUMAN;F8W8…
ABLIM1_Y373_M2	A0A0A0MRL6;F8W8M4;O14639;O14639-2;O14639-6	1	0	0.907379	0.121538	0.685144	1.1973	1	0					ABLIM1;ABLIM1;ABLIM1;ABLIM1;ABLIM1;ABLIM1;ABLIM1;ABLIM1;ABLIM1;ABLIM1;ABLIM1;ABLIM1;ABLIM1;ABLIM1;ABLIM1;ABLIM1;ABLIM1;ABLIM1;ABLIM1;ABLIM1;ABLIM1;ABLIM1;ABLIM1;ABLIM1;ABLIM1;ABLIM1;ABLIM1;ABLIM1;ABLIM1;ABLIM1;ABLIM1;ABLIM1;ABLIM1;ABLIM1;ABLIM1;ABLIM1;ABLIM1;ABLIM1;ABLIM1;ABLIM1;ABLIM1;ABLIM1;ABLIM1;ABLIM1	A0A0A0MRL6_HUMAN;F8W8M4_HUMAN;ABLM1_HUMAN;A0A0A0MRL6_HUMAN;F8W8M4_HUMAN;ABLM1_HUMAN;A0A0A0MRL6_HUMAN;F8W8M4_HUMAN;ABLM1_HUMAN;A0A0A0MRL6_HUMAN;F8W8M4_HUMAN;ABLM1_HUMAN;A0A0A0MRL6_HUMAN;F8W8M4_HUMAN;ABLM1_HUMAN;A0A0A0MRL6_HUMAN;F8W8M4_HUMAN;ABLM1_HUMAN;A0A0A0MRL6_HUMAN;F8W8M4_HUMAN;ABLM1_HUMAN;A0A0A0MRL6_HUMAN;F8W8M4_HUMAN;ABLM1_HUMAN;A0A0A0MRL6_HUMAN;F8W8M4_HUMAN;ABLM1_HUMAN;A0A0A0MRL6_HUMAN;F8W8…
ABLIM1_Y461_M2	A0A0A0MRL6;F8W8M4;O14639;O14639-2;O14639-6	0.254742	2.43497	0.304906	-2.0036	0.692023	0.691047	0.472671	1.94808					ABLIM1;ABLIM1;ABLIM1;ABLIM1;ABLIM1;ABLIM1;ABLIM1;ABLIM1;ABLIM1;ABLIM1;ABLIM1;ABLIM1;ABLIM1;ABLIM1;ABLIM1;ABLIM1;ABLIM1;ABLIM1;ABLIM1;ABLIM1;ABLIM1;ABLIM1;ABLIM1;ABLIM1;ABLIM1;ABLIM1;ABLIM1;ABLIM1;ABLIM1;ABLIM1;ABLIM1;ABLIM1;ABLIM1;ABLIM1;ABLIM1;ABLIM1;ABLIM1;ABLIM1;ABLIM1;ABLIM1;ABLIM1;ABLIM1;ABLIM1;ABLIM1	A0A0A0MRL6_HUMAN;F8W8M4_HUMAN;ABLM1_HUMAN;A0A0A0MRL6_HUMAN;F8W8M4_HUMAN;ABLM1_HUMAN;A0A0A0MRL6_HUMAN;F8W8M4_HUMAN;ABLM1_HUMAN;A0A0A0MRL6_HUMAN;F8W8M4_HUMAN;ABLM1_HUMAN;A0A0A0MRL6_HUMAN;F8W8M4_HUMAN;ABLM1_HUMAN;A0A0A0MRL6_HUMAN;F8W8M4_HUMAN;ABLM1_HUMAN;A0A0A0MRL6_HUMAN;F8W8M4_HUMAN;ABLM1_HUMAN;A0A0A0MRL6_HUMAN;F8W8M4_HUMAN;ABLM1_HUMAN;A0A0A0MRL6_HUMAN;F8W8M4_HUMAN;ABLM1_HUMAN;A0A0A0MRL6_HUMAN;F8W8…
ABLIM1_Y461_M3	A0A0A0MRL6;F8W8M4;O14639;O14639-2;O14639-6	1	0	0.13327	-0.862332	0.182843	3.05055	0.459753	2.62631					ABLIM1;ABLIM1;ABLIM1;ABLIM1;ABLIM1;ABLIM1;ABLIM1;ABLIM1;ABLIM1;ABLIM1;ABLIM1;ABLIM1;ABLIM1;ABLIM1;ABLIM1;ABLIM1;ABLIM1;ABLIM1;ABLIM1;ABLIM1;ABLIM1;ABLIM1;ABLIM1;ABLIM1;ABLIM1;ABLIM1;ABLIM1;ABLIM1;ABLIM1;ABLIM1;ABLIM1;ABLIM1;ABLIM1;ABLIM1;ABLIM1;ABLIM1;ABLIM1;ABLIM1;ABLIM1;ABLIM1;ABLIM1;ABLIM1;ABLIM1;ABLIM1	A0A0A0MRL6_HUMAN;F8W8M4_HUMAN;ABLM1_HUMAN;A0A0A0MRL6_HUMAN;F8W8M4_HUMAN;ABLM1_HUMAN;A0A0A0MRL6_HUMAN;F8W8M4_HUMAN;ABLM1_HUMAN;A0A0A0MRL6_HUMAN;F8W8M4_HUMAN;ABLM1_HUMAN;A0A0A0MRL6_HUMAN;F8W8M4_HUMAN;ABLM1_HUMAN;A0A0A0MRL6_HUMAN;F8W8M4_HUMAN;ABLM1_HUMAN;A0A0A0MRL6_HUMAN;F8W8M4_HUMAN;ABLM1_HUMAN;A0A0A0MRL6_HUMAN;F8W8M4_HUMAN;ABLM1_HUMAN;A0A0A0MRL6_HUMAN;F8W8M4_HUMAN;ABLM1_HUMAN;A0A0A0MRL6_HUMAN;F8W8…
ABLIM2_S364_M1	A0A0A0MR40;D6RAL0;F5GYR0;Q6H8Q1;Q6H8Q1-2;Q6H8Q1-3;Q6H8Q1-4;Q6H8Q1-5;Q6H8Q1-6;Q6H8Q1-7;Q6H8Q1-8;Q6H8Q1-9	0.457565	1.1909	1	0	1	0	1	0					ABLIM2	A0A0A0MR40_HUMAN;D6RAL0_HUMAN;F5GYR0_HUMAN;ABLM2_HUMAN
ABLIM3_S280_M2	A0A0C4DGA7;O94929;O94929-2;O94929-3	1	0	0.344555	1.76088	0.817062	-0.659581	0.170472	2.84845					ABLIM3;ABLIM3;ABLIM3;ABLIM3;ABLIM3;ABLIM3;ABLIM3;ABLIM3;ABLIM3;ABLIM3;ABLIM3;ABLIM3;ABLIM3	A0A0C4DGA7_HUMAN;ABLM3_HUMAN;A0A0C4DGA7_HUMAN;ABLM3_HUMAN;A0A0C4DGA7_HUMAN;ABLM3_HUMAN;A0A0C4DGA7_HUMAN;ABLM3_HUMAN;A0A0C4DGA7_HUMAN;ABLM3_HUMAN;A0A0C4DGA7_HUMAN;ABLM3_HUMAN;A0A0C4DGA7_HUMAN;ABLM3_HUMAN;A0A0C4DGA7_HUMAN;ABLM3_HUMAN;A0A0C4DGA7_HUMAN;ABLM3_HUMAN;A0A0C4DGA7_HUMAN;ABLM3_HUMAN;A0A0C4DGA7_HUMAN;ABLM3_HUMAN;A0A0C4DGA7_HUMAN;ABLM3_HUMAN;A0A0C4DGA7_HUMAN;ABLM3_HUMAN
ABLIM3_S280_M3	A0A0C4DGA7;O94929;O94929-2;O94929-3	1	0	1	0	0.0331976	5.50611	1	0			+		ABLIM3;ABLIM3;ABLIM3;ABLIM3;ABLIM3;ABLIM3;ABLIM3;ABLIM3;ABLIM3;ABLIM3;ABLIM3;ABLIM3;ABLIM3	A0A0C4DGA7_HUMAN;ABLM3_HUMAN;A0A0C4DGA7_HUMAN;ABLM3_HUMAN;A0A0C4DGA7_HUMAN;ABLM3_HUMAN;A0A0C4DGA7_HUMAN;ABLM3_HUMAN;A0A0C4DGA7_HUMAN;ABLM3_HUMAN;A0A0C4DGA7_HUMAN;ABLM3_HUMAN;A0A0C4DGA7_HUMAN;ABLM3_HUMAN;A0A0C4DGA7_HUMAN;ABLM3_HUMAN;A0A0C4DGA7_HUMAN;ABLM3_HUMAN;A0A0C4DGA7_HUMAN;ABLM3_HUMAN;A0A0C4DGA7_HUMAN;ABLM3_HUMAN;A0A0C4DGA7_HUMAN;ABLM3_HUMAN;A0A0C4DGA7_HUMAN;ABLM3_HUMAN
ABLIM3_S282_M1	A0A0C4DGA7;O94929;O94929-2;O94929-3	1	0	1	0	0.381362	-1.5542	1	0					ABLIM3;ABLIM3;ABLIM3;ABLIM3;ABLIM3;ABLIM3;ABLIM3;ABLIM3;ABLIM3;ABLIM3;ABLIM3;ABLIM3;ABLIM3	A0A0C4DGA7_HUMAN;ABLM3_HUMAN;A0A0C4DGA7_HUMAN;ABLM3_HUMAN;A0A0C4DGA7_HUMAN;ABLM3_HUMAN;A0A0C4DGA7_HUMAN;ABLM3_HUMAN;A0A0C4DGA7_HUMAN;ABLM3_HUMAN;A0A0C4DGA7_HUMAN;ABLM3_HUMAN;A0A0C4DGA7_HUMAN;ABLM3_HUMAN;A0A0C4DGA7_HUMAN;ABLM3_HUMAN;A0A0C4DGA7_HUMAN;ABLM3_HUMAN;A0A0C4DGA7_HUMAN;ABLM3_HUMAN;A0A0C4DGA7_HUMAN;ABLM3_HUMAN;A0A0C4DGA7_HUMAN;ABLM3_HUMAN;A0A0C4DGA7_HUMAN;ABLM3_HUMAN
ABLIM3_S282_M2	A0A0C4DGA7;O94929;O94929-2;O94929-3	1	0	0.870106	0.213259	0.845475	-0.593084	0.173479	2.5436					ABLIM3;ABLIM3;ABLIM3;ABLIM3;ABLIM3;ABLIM3;ABLIM3;ABLIM3;ABLIM3;ABLIM3;ABLIM3;ABLIM3;ABLIM3	A0A0C4DGA7_HUMAN;ABLM3_HUMAN;A0A0C4DGA7_HUMAN;ABLM3_HUMAN;A0A0C4DGA7_HUMAN;ABLM3_HUMAN;A0A0C4DGA7_HUMAN;ABLM3_HUMAN;A0A0C4DGA7_HUMAN;ABLM3_HUMAN;A0A0C4DGA7_HUMAN;ABLM3_HUMAN;A0A0C4DGA7_HUMAN;ABLM3_HUMAN;A0A0C4DGA7_HUMAN;ABLM3_HUMAN;A0A0C4DGA7_HUMAN;ABLM3_HUMAN;A0A0C4DGA7_HUMAN;ABLM3_HUMAN;A0A0C4DGA7_HUMAN;ABLM3_HUMAN;A0A0C4DGA7_HUMAN;ABLM3_HUMAN;A0A0C4DGA7_HUMAN;ABLM3_HUMAN
ABLIM3_S282_M3	A0A0C4DGA7;O94929;O94929-2;O94929-3	1	0	1	0	0.034488	4.41336	1	0			+		ABLIM3;ABLIM3;ABLIM3;ABLIM3;ABLIM3;ABLIM3;ABLIM3;ABLIM3;ABLIM3;ABLIM3;ABLIM3;ABLIM3;ABLIM3	A0A0C4DGA7_HUMAN;ABLM3_HUMAN;A0A0C4DGA7_HUMAN;ABLM3_HUMAN;A0A0C4DGA7_HUMAN;ABLM3_HUMAN;A0A0C4DGA7_HUMAN;ABLM3_HUMAN;A0A0C4DGA7_HUMAN;ABLM3_HUMAN;A0A0C4DGA7_HUMAN;ABLM3_HUMAN;A0A0C4DGA7_HUMAN;ABLM3_HUMAN;A0A0C4DGA7_HUMAN;ABLM3_HUMAN;A0A0C4DGA7_HUMAN;ABLM3_HUMAN;A0A0C4DGA7_HUMAN;ABLM3_HUMAN;A0A0C4DGA7_HUMAN;ABLM3_HUMAN;A0A0C4DGA7_HUMAN;ABLM3_HUMAN;A0A0C4DGA7_HUMAN;ABLM3_HUMAN
ABLIM3_S372_M2	A0A0C4DGA7;O94929;O94929-2;O94929-3	1	0	0.881991	-0.226194	0.0986985	1.04453	0.167438	2.65153					ABLIM3;ABLIM3;ABLIM3;ABLIM3;ABLIM3;ABLIM3;ABLIM3;ABLIM3;ABLIM3;ABLIM3;ABLIM3;ABLIM3;ABLIM3	A0A0C4DGA7_HUMAN;ABLM3_HUMAN;A0A0C4DGA7_HUMAN;ABLM3_HUMAN;A0A0C4DGA7_HUMAN;ABLM3_HUMAN;A0A0C4DGA7_HUMAN;ABLM3_HUMAN;A0A0C4DGA7_HUMAN;ABLM3_HUMAN;A0A0C4DGA7_HUMAN;ABLM3_HUMAN;A0A0C4DGA7_HUMAN;ABLM3_HUMAN;A0A0C4DGA7_HUMAN;ABLM3_HUMAN;A0A0C4DGA7_HUMAN;ABLM3_HUMAN;A0A0C4DGA7_HUMAN;ABLM3_HUMAN;A0A0C4DGA7_HUMAN;ABLM3_HUMAN;A0A0C4DGA7_HUMAN;ABLM3_HUMAN;A0A0C4DGA7_HUMAN;ABLM3_HUMAN
ABLIM3_S373_M2	A0A0C4DGA7;O94929;O94929-2;O94929-3	1	0	1	0	0.350357	2.25846	1	0					ABLIM3;ABLIM3;ABLIM3;ABLIM3;ABLIM3;ABLIM3;ABLIM3;ABLIM3;ABLIM3;ABLIM3;ABLIM3;ABLIM3;ABLIM3	A0A0C4DGA7_HUMAN;ABLM3_HUMAN;A0A0C4DGA7_HUMAN;ABLM3_HUMAN;A0A0C4DGA7_HUMAN;ABLM3_HUMAN;A0A0C4DGA7_HUMAN;ABLM3_HUMAN;A0A0C4DGA7_HUMAN;ABLM3_HUMAN;A0A0C4DGA7_HUMAN;ABLM3_HUMAN;A0A0C4DGA7_HUMAN;ABLM3_HUMAN;A0A0C4DGA7_HUMAN;ABLM3_HUMAN;A0A0C4DGA7_HUMAN;ABLM3_HUMAN;A0A0C4DGA7_HUMAN;ABLM3_HUMAN;A0A0C4DGA7_HUMAN;ABLM3_HUMAN;A0A0C4DGA7_HUMAN;ABLM3_HUMAN;A0A0C4DGA7_HUMAN;ABLM3_HUMAN
ABLIM3_S503_M1	A0A0C4DGA7;O94929;O94929-2;O94929-3	1	0	1	0	0.42441	-0.26508	0.229467	1.7845					ABLIM3;ABLIM3;ABLIM3;ABLIM3;ABLIM3;ABLIM3;ABLIM3;ABLIM3;ABLIM3;ABLIM3;ABLIM3;ABLIM3;ABLIM3	A0A0C4DGA7_HUMAN;ABLM3_HUMAN;A0A0C4DGA7_HUMAN;ABLM3_HUMAN;A0A0C4DGA7_HUMAN;ABLM3_HUMAN;A0A0C4DGA7_HUMAN;ABLM3_HUMAN;A0A0C4DGA7_HUMAN;ABLM3_HUMAN;A0A0C4DGA7_HUMAN;ABLM3_HUMAN;A0A0C4DGA7_HUMAN;ABLM3_HUMAN;A0A0C4DGA7_HUMAN;ABLM3_HUMAN;A0A0C4DGA7_HUMAN;ABLM3_HUMAN;A0A0C4DGA7_HUMAN;ABLM3_HUMAN;A0A0C4DGA7_HUMAN;ABLM3_HUMAN;A0A0C4DGA7_HUMAN;ABLM3_HUMAN;A0A0C4DGA7_HUMAN;ABLM3_HUMAN
ABLIM3_S503_M2	A0A0C4DGA7;O94929;O94929-2;O94929-3	1	0	0.602984	-0.274793	0.0569636	0.600198	0.465178	0.217712					ABLIM3;ABLIM3;ABLIM3;ABLIM3;ABLIM3;ABLIM3;ABLIM3;ABLIM3;ABLIM3;ABLIM3;ABLIM3;ABLIM3;ABLIM3	A0A0C4DGA7_HUMAN;ABLM3_HUMAN;A0A0C4DGA7_HUMAN;ABLM3_HUMAN;A0A0C4DGA7_HUMAN;ABLM3_HUMAN;A0A0C4DGA7_HUMAN;ABLM3_HUMAN;A0A0C4DGA7_HUMAN;ABLM3_HUMAN;A0A0C4DGA7_HUMAN;ABLM3_HUMAN;A0A0C4DGA7_HUMAN;ABLM3_HUMAN;A0A0C4DGA7_HUMAN;ABLM3_HUMAN;A0A0C4DGA7_HUMAN;ABLM3_HUMAN;A0A0C4DGA7_HUMAN;ABLM3_HUMAN;A0A0C4DGA7_HUMAN;ABLM3_HUMAN;A0A0C4DGA7_HUMAN;ABLM3_HUMAN;A0A0C4DGA7_HUMAN;ABLM3_HUMAN
ABLIM3_S504_M2	A0A0C4DGA7;O94929;O94929-2;O94929-3	1	0	0.602942	-0.274793	0.0569297	0.600198	0.46513	0.217712					ABLIM3;ABLIM3;ABLIM3;ABLIM3;ABLIM3;ABLIM3;ABLIM3;ABLIM3;ABLIM3;ABLIM3;ABLIM3;ABLIM3;ABLIM3	A0A0C4DGA7_HUMAN;ABLM3_HUMAN;A0A0C4DGA7_HUMAN;ABLM3_HUMAN;A0A0C4DGA7_HUMAN;ABLM3_HUMAN;A0A0C4DGA7_HUMAN;ABLM3_HUMAN;A0A0C4DGA7_HUMAN;ABLM3_HUMAN;A0A0C4DGA7_HUMAN;ABLM3_HUMAN;A0A0C4DGA7_HUMAN;ABLM3_HUMAN;A0A0C4DGA7_HUMAN;ABLM3_HUMAN;A0A0C4DGA7_HUMAN;ABLM3_HUMAN;A0A0C4DGA7_HUMAN;ABLM3_HUMAN;A0A0C4DGA7_HUMAN;ABLM3_HUMAN;A0A0C4DGA7_HUMAN;ABLM3_HUMAN;A0A0C4DGA7_HUMAN;ABLM3_HUMAN
ABLIM3_T279_M2	A0A0C4DGA7;O94929;O94929-2;O94929-3	1	0	1	0	0.399496	2.82439	1	0					ABLIM3;ABLIM3;ABLIM3;ABLIM3;ABLIM3;ABLIM3;ABLIM3;ABLIM3;ABLIM3;ABLIM3;ABLIM3;ABLIM3;ABLIM3	A0A0C4DGA7_HUMAN;ABLM3_HUMAN;A0A0C4DGA7_HUMAN;ABLM3_HUMAN;A0A0C4DGA7_HUMAN;ABLM3_HUMAN;A0A0C4DGA7_HUMAN;ABLM3_HUMAN;A0A0C4DGA7_HUMAN;ABLM3_HUMAN;A0A0C4DGA7_HUMAN;ABLM3_HUMAN;A0A0C4DGA7_HUMAN;ABLM3_HUMAN;A0A0C4DGA7_HUMAN;ABLM3_HUMAN;A0A0C4DGA7_HUMAN;ABLM3_HUMAN;A0A0C4DGA7_HUMAN;ABLM3_HUMAN;A0A0C4DGA7_HUMAN;ABLM3_HUMAN;A0A0C4DGA7_HUMAN;ABLM3_HUMAN;A0A0C4DGA7_HUMAN;ABLM3_HUMAN
ABLIM3_T279_M3	A0A0C4DGA7;O94929;O94929-2;O94929-3	1	0	1	0	0.0307896	4.24537	1	0			+		ABLIM3;ABLIM3;ABLIM3;ABLIM3;ABLIM3;ABLIM3;ABLIM3;ABLIM3;ABLIM3;ABLIM3;ABLIM3;ABLIM3;ABLIM3	A0A0C4DGA7_HUMAN;ABLM3_HUMAN;A0A0C4DGA7_HUMAN;ABLM3_HUMAN;A0A0C4DGA7_HUMAN;ABLM3_HUMAN;A0A0C4DGA7_HUMAN;ABLM3_HUMAN;A0A0C4DGA7_HUMAN;ABLM3_HUMAN;A0A0C4DGA7_HUMAN;ABLM3_HUMAN;A0A0C4DGA7_HUMAN;ABLM3_HUMAN;A0A0C4DGA7_HUMAN;ABLM3_HUMAN;A0A0C4DGA7_HUMAN;ABLM3_HUMAN;A0A0C4DGA7_HUMAN;ABLM3_HUMAN;A0A0C4DGA7_HUMAN;ABLM3_HUMAN;A0A0C4DGA7_HUMAN;ABLM3_HUMAN;A0A0C4DGA7_HUMAN;ABLM3_HUMAN
ABLIM3_Y376_M2	A0A0C4DGA7;O94929;O94929-2;O94929-3	1	0	0.179368	-2.13434	0.177217	1.02135	0.205835	1.94508					ABLIM3;ABLIM3;ABLIM3;ABLIM3;ABLIM3;ABLIM3;ABLIM3;ABLIM3;ABLIM3;ABLIM3;ABLIM3;ABLIM3;ABLIM3	A0A0C4DGA7_HUMAN;ABLM3_HUMAN;A0A0C4DGA7_HUMAN;ABLM3_HUMAN;A0A0C4DGA7_HUMAN;ABLM3_HUMAN;A0A0C4DGA7_HUMAN;ABLM3_HUMAN;A0A0C4DGA7_HUMAN;ABLM3_HUMAN;A0A0C4DGA7_HUMAN;ABLM3_HUMAN;A0A0C4DGA7_HUMAN;ABLM3_HUMAN;A0A0C4DGA7_HUMAN;ABLM3_HUMAN;A0A0C4DGA7_HUMAN;ABLM3_HUMAN;A0A0C4DGA7_HUMAN;ABLM3_HUMAN;A0A0C4DGA7_HUMAN;ABLM3_HUMAN;A0A0C4DGA7_HUMAN;ABLM3_HUMAN;A0A0C4DGA7_HUMAN;ABLM3_HUMAN
ABR_S72_M1	Q12979;Q12979-4	0.617038	0.184399	1	0	1	0	1	0					ABR;ABR	ABR_HUMAN;ABR_HUMAN
ABR_T74_M1	Q12979;Q12979-4	1	0	0.664796	0.581797	0.662652	-0.484887	0.23174	1.63659					ABR;ABR	ABR_HUMAN;ABR_HUMAN
ACACA_S23_M1	Q13085;Q13085-4	1	0	0.0297744	2.68567	0.786664	0.520873	1	0		+			ACACA;ACACA;ACACA;ACACA;ACACA;ACACA;ACACA;ACACA;ACACA;ACACA;ACACA;ACACA;ACACA;ACACA;ACACA;ACACA;ACACA;ACACA;ACACA;ACACA;ACACA;ACACA;ACACA;ACACA;ACACA;ACACA	ACACA_HUMAN;ACACA_HUMAN;ACACA_HUMAN;ACACA_HUMAN;ACACA_HUMAN;ACACA_HUMAN;ACACA_HUMAN;ACACA_HUMAN;ACACA_HUMAN;ACACA_HUMAN;ACACA_HUMAN;ACACA_HUMAN;ACACA_HUMAN;ACACA_HUMAN;ACACA_HUMAN;ACACA_HUMAN;ACACA_HUMAN;ACACA_HUMAN;ACACA_HUMAN;ACACA_HUMAN;ACACA_HUMAN;ACACA_HUMAN;ACACA_HUMAN;ACACA_HUMAN;ACACA_HUMAN;ACACA_HUMAN
ACACA_S23_M2	Q13085;Q13085-4	0.830219	0.433267	0.633295	1.23785	1	0	1	0					ACACA;ACACA;ACACA;ACACA;ACACA;ACACA;ACACA;ACACA;ACACA;ACACA;ACACA;ACACA;ACACA;ACACA;ACACA;ACACA;ACACA;ACACA;ACACA;ACACA;ACACA;ACACA;ACACA;ACACA;ACACA;ACACA	ACACA_HUMAN;ACACA_HUMAN;ACACA_HUMAN;ACACA_HUMAN;ACACA_HUMAN;ACACA_HUMAN;ACACA_HUMAN;ACACA_HUMAN;ACACA_HUMAN;ACACA_HUMAN;ACACA_HUMAN;ACACA_HUMAN;ACACA_HUMAN;ACACA_HUMAN;ACACA_HUMAN;ACACA_HUMAN;ACACA_HUMAN;ACACA_HUMAN;ACACA_HUMAN;ACACA_HUMAN;ACACA_HUMAN;ACACA_HUMAN;ACACA_HUMAN;ACACA_HUMAN;ACACA_HUMAN;ACACA_HUMAN
ACACA_S23_M3	Q13085;Q13085-4	1	0	1	0	0.0207991	2.96212	1	0			+		ACACA;ACACA;ACACA;ACACA;ACACA;ACACA;ACACA;ACACA;ACACA;ACACA;ACACA;ACACA;ACACA;ACACA;ACACA;ACACA;ACACA;ACACA;ACACA;ACACA;ACACA;ACACA;ACACA;ACACA;ACACA;ACACA	ACACA_HUMAN;ACACA_HUMAN;ACACA_HUMAN;ACACA_HUMAN;ACACA_HUMAN;ACACA_HUMAN;ACACA_HUMAN;ACACA_HUMAN;ACACA_HUMAN;ACACA_HUMAN;ACACA_HUMAN;ACACA_HUMAN;ACACA_HUMAN;ACACA_HUMAN;ACACA_HUMAN;ACACA_HUMAN;ACACA_HUMAN;ACACA_HUMAN;ACACA_HUMAN;ACACA_HUMAN;ACACA_HUMAN;ACACA_HUMAN;ACACA_HUMAN;ACACA_HUMAN;ACACA_HUMAN;ACACA_HUMAN
ACACA_S25_M1	Q13085;Q13085-4	0.82587	0.62563	0.583943	1.76415	1	0	1	0					ACACA;ACACA;ACACA;ACACA;ACACA;ACACA;ACACA;ACACA;ACACA;ACACA;ACACA;ACACA;ACACA;ACACA;ACACA;ACACA;ACACA;ACACA;ACACA;ACACA;ACACA;ACACA;ACACA;ACACA;ACACA;ACACA	ACACA_HUMAN;ACACA_HUMAN;ACACA_HUMAN;ACACA_HUMAN;ACACA_HUMAN;ACACA_HUMAN;ACACA_HUMAN;ACACA_HUMAN;ACACA_HUMAN;ACACA_HUMAN;ACACA_HUMAN;ACACA_HUMAN;ACACA_HUMAN;ACACA_HUMAN;ACACA_HUMAN;ACACA_HUMAN;ACACA_HUMAN;ACACA_HUMAN;ACACA_HUMAN;ACACA_HUMAN;ACACA_HUMAN;ACACA_HUMAN;ACACA_HUMAN;ACACA_HUMAN;ACACA_HUMAN;ACACA_HUMAN
ACACA_S25_M2	Q13085;Q13085-4	0.472773	-2.17463	0.997481	-0.00181437	0.456468	-0.441947	0.160558	1.11845					ACACA;ACACA;ACACA;ACACA;ACACA;ACACA;ACACA;ACACA;ACACA;ACACA;ACACA;ACACA;ACACA;ACACA;ACACA;ACACA;ACACA;ACACA;ACACA;ACACA;ACACA;ACACA;ACACA;ACACA;ACACA;ACACA	ACACA_HUMAN;ACACA_HUMAN;ACACA_HUMAN;ACACA_HUMAN;ACACA_HUMAN;ACACA_HUMAN;ACACA_HUMAN;ACACA_HUMAN;ACACA_HUMAN;ACACA_HUMAN;ACACA_HUMAN;ACACA_HUMAN;ACACA_HUMAN;ACACA_HUMAN;ACACA_HUMAN;ACACA_HUMAN;ACACA_HUMAN;ACACA_HUMAN;ACACA_HUMAN;ACACA_HUMAN;ACACA_HUMAN;ACACA_HUMAN;ACACA_HUMAN;ACACA_HUMAN;ACACA_HUMAN;ACACA_HUMAN
ACACA_S25_M3	Q13085;Q13085-4	1	0	1	0	0.285444	1.68614	1	0					ACACA;ACACA;ACACA;ACACA;ACACA;ACACA;ACACA;ACACA;ACACA;ACACA;ACACA;ACACA;ACACA;ACACA;ACACA;ACACA;ACACA;ACACA;ACACA;ACACA;ACACA;ACACA;ACACA;ACACA;ACACA;ACACA	ACACA_HUMAN;ACACA_HUMAN;ACACA_HUMAN;ACACA_HUMAN;ACACA_HUMAN;ACACA_HUMAN;ACACA_HUMAN;ACACA_HUMAN;ACACA_HUMAN;ACACA_HUMAN;ACACA_HUMAN;ACACA_HUMAN;ACACA_HUMAN;ACACA_HUMAN;ACACA_HUMAN;ACACA_HUMAN;ACACA_HUMAN;ACACA_HUMAN;ACACA_HUMAN;ACACA_HUMAN;ACACA_HUMAN;ACACA_HUMAN;ACACA_HUMAN;ACACA_HUMAN;ACACA_HUMAN;ACACA_HUMAN
ACACA_S29_M1	Q13085;Q13085-4	0.701412	0.903393	0.090408	-1.20162	0.0254832	-1.48072	0.65283	-0.136678			+		ACACA;ACACA;ACACA;ACACA;ACACA;ACACA;ACACA;ACACA;ACACA;ACACA;ACACA;ACACA;ACACA;ACACA;ACACA;ACACA;ACACA;ACACA;ACACA;ACACA;ACACA;ACACA;ACACA;ACACA;ACACA;ACACA	ACACA_HUMAN;ACACA_HUMAN;ACACA_HUMAN;ACACA_HUMAN;ACACA_HUMAN;ACACA_HUMAN;ACACA_HUMAN;ACACA_HUMAN;ACACA_HUMAN;ACACA_HUMAN;ACACA_HUMAN;ACACA_HUMAN;ACACA_HUMAN;ACACA_HUMAN;ACACA_HUMAN;ACACA_HUMAN;ACACA_HUMAN;ACACA_HUMAN;ACACA_HUMAN;ACACA_HUMAN;ACACA_HUMAN;ACACA_HUMAN;ACACA_HUMAN;ACACA_HUMAN;ACACA_HUMAN;ACACA_HUMAN
ACACA_S29_M2	Q13085;Q13085-4	0.472107	-1.9267	0.764768	0.227652	0.380559	-0.497478	0.662877	0.444994					ACACA;ACACA;ACACA;ACACA;ACACA;ACACA;ACACA;ACACA;ACACA;ACACA;ACACA;ACACA;ACACA;ACACA;ACACA;ACACA;ACACA;ACACA;ACACA;ACACA;ACACA;ACACA;ACACA;ACACA;ACACA;ACACA	ACACA_HUMAN;ACACA_HUMAN;ACACA_HUMAN;ACACA_HUMAN;ACACA_HUMAN;ACACA_HUMAN;ACACA_HUMAN;ACACA_HUMAN;ACACA_HUMAN;ACACA_HUMAN;ACACA_HUMAN;ACACA_HUMAN;ACACA_HUMAN;ACACA_HUMAN;ACACA_HUMAN;ACACA_HUMAN;ACACA_HUMAN;ACACA_HUMAN;ACACA_HUMAN;ACACA_HUMAN;ACACA_HUMAN;ACACA_HUMAN;ACACA_HUMAN;ACACA_HUMAN;ACACA_HUMAN;ACACA_HUMAN
ACACA_S29_M3	Q13085;Q13085-4	1	0	1	0	0.115861	1.52596	1	0					ACACA;ACACA;ACACA;ACACA;ACACA;ACACA;ACACA;ACACA;ACACA;ACACA;ACACA;ACACA;ACACA;ACACA;ACACA;ACACA;ACACA;ACACA;ACACA;ACACA;ACACA;ACACA;ACACA;ACACA;ACACA;ACACA	ACACA_HUMAN;ACACA_HUMAN;ACACA_HUMAN;ACACA_HUMAN;ACACA_HUMAN;ACACA_HUMAN;ACACA_HUMAN;ACACA_HUMAN;ACACA_HUMAN;ACACA_HUMAN;ACACA_HUMAN;ACACA_HUMAN;ACACA_HUMAN;ACACA_HUMAN;ACACA_HUMAN;ACACA_HUMAN;ACACA_HUMAN;ACACA_HUMAN;ACACA_HUMAN;ACACA_HUMAN;ACACA_HUMAN;ACACA_HUMAN;ACACA_HUMAN;ACACA_HUMAN;ACACA_HUMAN;ACACA_HUMAN
ACACA_S34_M2	Q13085;Q13085-4	0.754186	-1.16333	1	0	0.24859	2.142	0.224897	3.53386					ACACA;ACACA;ACACA;ACACA;ACACA;ACACA;ACACA;ACACA;ACACA;ACACA;ACACA;ACACA;ACACA;ACACA;ACACA;ACACA;ACACA;ACACA;ACACA;ACACA;ACACA;ACACA;ACACA;ACACA;ACACA;ACACA	ACACA_HUMAN;ACACA_HUMAN;ACACA_HUMAN;ACACA_HUMAN;ACACA_HUMAN;ACACA_HUMAN;ACACA_HUMAN;ACACA_HUMAN;ACACA_HUMAN;ACACA_HUMAN;ACACA_HUMAN;ACACA_HUMAN;ACACA_HUMAN;ACACA_HUMAN;ACACA_HUMAN;ACACA_HUMAN;ACACA_HUMAN;ACACA_HUMAN;ACACA_HUMAN;ACACA_HUMAN;ACACA_HUMAN;ACACA_HUMAN;ACACA_HUMAN;ACACA_HUMAN;ACACA_HUMAN;ACACA_HUMAN
ACACA_S34_M3	Q13085;Q13085-4	1	0	1	0	0.217465	2.25047	1	0					ACACA;ACACA;ACACA;ACACA;ACACA;ACACA;ACACA;ACACA;ACACA;ACACA;ACACA;ACACA;ACACA;ACACA;ACACA;ACACA;ACACA;ACACA;ACACA;ACACA;ACACA;ACACA;ACACA;ACACA;ACACA;ACACA	ACACA_HUMAN;ACACA_HUMAN;ACACA_HUMAN;ACACA_HUMAN;ACACA_HUMAN;ACACA_HUMAN;ACACA_HUMAN;ACACA_HUMAN;ACACA_HUMAN;ACACA_HUMAN;ACACA_HUMAN;ACACA_HUMAN;ACACA_HUMAN;ACACA_HUMAN;ACACA_HUMAN;ACACA_HUMAN;ACACA_HUMAN;ACACA_HUMAN;ACACA_HUMAN;ACACA_HUMAN;ACACA_HUMAN;ACACA_HUMAN;ACACA_HUMAN;ACACA_HUMAN;ACACA_HUMAN;ACACA_HUMAN
ACACA_S48_M1	Q13085;Q13085-4	1	0	0.0852015	2.3197	0.678049	0.192271	1	0					ACACA;ACACA;ACACA;ACACA;ACACA;ACACA;ACACA;ACACA;ACACA;ACACA;ACACA;ACACA;ACACA;ACACA;ACACA;ACACA;ACACA;ACACA;ACACA;ACACA;ACACA;ACACA;ACACA;ACACA;ACACA;ACACA	ACACA_HUMAN;ACACA_HUMAN;ACACA_HUMAN;ACACA_HUMAN;ACACA_HUMAN;ACACA_HUMAN;ACACA_HUMAN;ACACA_HUMAN;ACACA_HUMAN;ACACA_HUMAN;ACACA_HUMAN;ACACA_HUMAN;ACACA_HUMAN;ACACA_HUMAN;ACACA_HUMAN;ACACA_HUMAN;ACACA_HUMAN;ACACA_HUMAN;ACACA_HUMAN;ACACA_HUMAN;ACACA_HUMAN;ACACA_HUMAN;ACACA_HUMAN;ACACA_HUMAN;ACACA_HUMAN;ACACA_HUMAN
ACACA_S48_M2	Q13085;Q13085-4	1	0	0.594987	0.826183	0.201865	0.443958	0.915573	-0.22806					ACACA;ACACA;ACACA;ACACA;ACACA;ACACA;ACACA;ACACA;ACACA;ACACA;ACACA;ACACA;ACACA;ACACA;ACACA;ACACA;ACACA;ACACA;ACACA;ACACA;ACACA;ACACA;ACACA;ACACA;ACACA;ACACA	ACACA_HUMAN;ACACA_HUMAN;ACACA_HUMAN;ACACA_HUMAN;ACACA_HUMAN;ACACA_HUMAN;ACACA_HUMAN;ACACA_HUMAN;ACACA_HUMAN;ACACA_HUMAN;ACACA_HUMAN;ACACA_HUMAN;ACACA_HUMAN;ACACA_HUMAN;ACACA_HUMAN;ACACA_HUMAN;ACACA_HUMAN;ACACA_HUMAN;ACACA_HUMAN;ACACA_HUMAN;ACACA_HUMAN;ACACA_HUMAN;ACACA_HUMAN;ACACA_HUMAN;ACACA_HUMAN;ACACA_HUMAN
ACACA_S48_M3	Q13085;Q13085-4	1	0	0.894925	0.439331	0.157522	2.49723	1	0					ACACA;ACACA;ACACA;ACACA;ACACA;ACACA;ACACA;ACACA;ACACA;ACACA;ACACA;ACACA;ACACA;ACACA;ACACA;ACACA;ACACA;ACACA;ACACA;ACACA;ACACA;ACACA;ACACA;ACACA;ACACA;ACACA	ACACA_HUMAN;ACACA_HUMAN;ACACA_HUMAN;ACACA_HUMAN;ACACA_HUMAN;ACACA_HUMAN;ACACA_HUMAN;ACACA_HUMAN;ACACA_HUMAN;ACACA_HUMAN;ACACA_HUMAN;ACACA_HUMAN;ACACA_HUMAN;ACACA_HUMAN;ACACA_HUMAN;ACACA_HUMAN;ACACA_HUMAN;ACACA_HUMAN;ACACA_HUMAN;ACACA_HUMAN;ACACA_HUMAN;ACACA_HUMAN;ACACA_HUMAN;ACACA_HUMAN;ACACA_HUMAN;ACACA_HUMAN
ACACA_S50_M2	Q13085;Q13085-4	1	0	0.610186	0.749304	0.190543	0.681754	0.939122	-0.192643					ACACA;ACACA;ACACA;ACACA;ACACA;ACACA;ACACA;ACACA;ACACA;ACACA;ACACA;ACACA;ACACA;ACACA;ACACA;ACACA;ACACA;ACACA;ACACA;ACACA;ACACA;ACACA;ACACA;ACACA;ACACA;ACACA	ACACA_HUMAN;ACACA_HUMAN;ACACA_HUMAN;ACACA_HUMAN;ACACA_HUMAN;ACACA_HUMAN;ACACA_HUMAN;ACACA_HUMAN;ACACA_HUMAN;ACACA_HUMAN;ACACA_HUMAN;ACACA_HUMAN;ACACA_HUMAN;ACACA_HUMAN;ACACA_HUMAN;ACACA_HUMAN;ACACA_HUMAN;ACACA_HUMAN;ACACA_HUMAN;ACACA_HUMAN;ACACA_HUMAN;ACACA_HUMAN;ACACA_HUMAN;ACACA_HUMAN;ACACA_HUMAN;ACACA_HUMAN
ACACA_S50_M3	Q13085;Q13085-4	1	0	0.730356	0.607601	1	0	1	0					ACACA;ACACA;ACACA;ACACA;ACACA;ACACA;ACACA;ACACA;ACACA;ACACA;ACACA;ACACA;ACACA;ACACA;ACACA;ACACA;ACACA;ACACA;ACACA;ACACA;ACACA;ACACA;ACACA;ACACA;ACACA;ACACA	ACACA_HUMAN;ACACA_HUMAN;ACACA_HUMAN;ACACA_HUMAN;ACACA_HUMAN;ACACA_HUMAN;ACACA_HUMAN;ACACA_HUMAN;ACACA_HUMAN;ACACA_HUMAN;ACACA_HUMAN;ACACA_HUMAN;ACACA_HUMAN;ACACA_HUMAN;ACACA_HUMAN;ACACA_HUMAN;ACACA_HUMAN;ACACA_HUMAN;ACACA_HUMAN;ACACA_HUMAN;ACACA_HUMAN;ACACA_HUMAN;ACACA_HUMAN;ACACA_HUMAN;ACACA_HUMAN;ACACA_HUMAN
ACACA_S53_M3	Q13085;Q13085-4	1	0	0.888613	0.390159	0.149138	1.92492	1	0					ACACA;ACACA;ACACA;ACACA;ACACA;ACACA;ACACA;ACACA;ACACA;ACACA;ACACA;ACACA;ACACA;ACACA;ACACA;ACACA;ACACA;ACACA;ACACA;ACACA;ACACA;ACACA;ACACA;ACACA;ACACA;ACACA	ACACA_HUMAN;ACACA_HUMAN;ACACA_HUMAN;ACACA_HUMAN;ACACA_HUMAN;ACACA_HUMAN;ACACA_HUMAN;ACACA_HUMAN;ACACA_HUMAN;ACACA_HUMAN;ACACA_HUMAN;ACACA_HUMAN;ACACA_HUMAN;ACACA_HUMAN;ACACA_HUMAN;ACACA_HUMAN;ACACA_HUMAN;ACACA_HUMAN;ACACA_HUMAN;ACACA_HUMAN;ACACA_HUMAN;ACACA_HUMAN;ACACA_HUMAN;ACACA_HUMAN;ACACA_HUMAN;ACACA_HUMAN
ACACA_S60_M2	Q13085;Q13085-4	0.11199	1.53216	0.474839	1.30025	0.785413	0.701874	0.207347	1.54111					ACACA;ACACA;ACACA;ACACA;ACACA;ACACA;ACACA;ACACA;ACACA;ACACA;ACACA;ACACA;ACACA;ACACA;ACACA;ACACA;ACACA;ACACA;ACACA;ACACA;ACACA;ACACA;ACACA;ACACA;ACACA;ACACA	ACACA_HUMAN;ACACA_HUMAN;ACACA_HUMAN;ACACA_HUMAN;ACACA_HUMAN;ACACA_HUMAN;ACACA_HUMAN;ACACA_HUMAN;ACACA_HUMAN;ACACA_HUMAN;ACACA_HUMAN;ACACA_HUMAN;ACACA_HUMAN;ACACA_HUMAN;ACACA_HUMAN;ACACA_HUMAN;ACACA_HUMAN;ACACA_HUMAN;ACACA_HUMAN;ACACA_HUMAN;ACACA_HUMAN;ACACA_HUMAN;ACACA_HUMAN;ACACA_HUMAN;ACACA_HUMAN;ACACA_HUMAN
ACACA_S60_M3	Q13085;Q13085-4	0.843627	0.442588	0.656591	0.440869	0.722778	-1.05519	0.900849	-0.080801					ACACA;ACACA;ACACA;ACACA;ACACA;ACACA;ACACA;ACACA;ACACA;ACACA;ACACA;ACACA;ACACA;ACACA;ACACA;ACACA;ACACA;ACACA;ACACA;ACACA;ACACA;ACACA;ACACA;ACACA;ACACA;ACACA	ACACA_HUMAN;ACACA_HUMAN;ACACA_HUMAN;ACACA_HUMAN;ACACA_HUMAN;ACACA_HUMAN;ACACA_HUMAN;ACACA_HUMAN;ACACA_HUMAN;ACACA_HUMAN;ACACA_HUMAN;ACACA_HUMAN;ACACA_HUMAN;ACACA_HUMAN;ACACA_HUMAN;ACACA_HUMAN;ACACA_HUMAN;ACACA_HUMAN;ACACA_HUMAN;ACACA_HUMAN;ACACA_HUMAN;ACACA_HUMAN;ACACA_HUMAN;ACACA_HUMAN;ACACA_HUMAN;ACACA_HUMAN
ACACA_S65_M2	Q13085;Q13085-4	0.834362	0.173261	0.621397	0.984734	1	0	1	0					ACACA;ACACA;ACACA;ACACA;ACACA;ACACA;ACACA;ACACA;ACACA;ACACA;ACACA;ACACA;ACACA;ACACA;ACACA;ACACA;ACACA;ACACA;ACACA;ACACA;ACACA;ACACA;ACACA;ACACA;ACACA;ACACA	ACACA_HUMAN;ACACA_HUMAN;ACACA_HUMAN;ACACA_HUMAN;ACACA_HUMAN;ACACA_HUMAN;ACACA_HUMAN;ACACA_HUMAN;ACACA_HUMAN;ACACA_HUMAN;ACACA_HUMAN;ACACA_HUMAN;ACACA_HUMAN;ACACA_HUMAN;ACACA_HUMAN;ACACA_HUMAN;ACACA_HUMAN;ACACA_HUMAN;ACACA_HUMAN;ACACA_HUMAN;ACACA_HUMAN;ACACA_HUMAN;ACACA_HUMAN;ACACA_HUMAN;ACACA_HUMAN;ACACA_HUMAN
ACACA_S65_M3	Q13085;Q13085-4	1	0	0.534465	1.24513	0.587689	0.915356	0.761254	0.237293					ACACA;ACACA;ACACA;ACACA;ACACA;ACACA;ACACA;ACACA;ACACA;ACACA;ACACA;ACACA;ACACA;ACACA;ACACA;ACACA;ACACA;ACACA;ACACA;ACACA;ACACA;ACACA;ACACA;ACACA;ACACA;ACACA	ACACA_HUMAN;ACACA_HUMAN;ACACA_HUMAN;ACACA_HUMAN;ACACA_HUMAN;ACACA_HUMAN;ACACA_HUMAN;ACACA_HUMAN;ACACA_HUMAN;ACACA_HUMAN;ACACA_HUMAN;ACACA_HUMAN;ACACA_HUMAN;ACACA_HUMAN;ACACA_HUMAN;ACACA_HUMAN;ACACA_HUMAN;ACACA_HUMAN;ACACA_HUMAN;ACACA_HUMAN;ACACA_HUMAN;ACACA_HUMAN;ACACA_HUMAN;ACACA_HUMAN;ACACA_HUMAN;ACACA_HUMAN
ACACA_S66_M2	Q13085;Q13085-4	0.853844	0.156932	0.509209	1.89484	0.369084	1.70994	1	0					ACACA;ACACA;ACACA;ACACA;ACACA;ACACA;ACACA;ACACA;ACACA;ACACA;ACACA;ACACA;ACACA;ACACA;ACACA;ACACA;ACACA;ACACA;ACACA;ACACA;ACACA;ACACA;ACACA;ACACA;ACACA;ACACA	ACACA_HUMAN;ACACA_HUMAN;ACACA_HUMAN;ACACA_HUMAN;ACACA_HUMAN;ACACA_HUMAN;ACACA_HUMAN;ACACA_HUMAN;ACACA_HUMAN;ACACA_HUMAN;ACACA_HUMAN;ACACA_HUMAN;ACACA_HUMAN;ACACA_HUMAN;ACACA_HUMAN;ACACA_HUMAN;ACACA_HUMAN;ACACA_HUMAN;ACACA_HUMAN;ACACA_HUMAN;ACACA_HUMAN;ACACA_HUMAN;ACACA_HUMAN;ACACA_HUMAN;ACACA_HUMAN;ACACA_HUMAN
ACACA_S66_M3	Q13085;Q13085-4	1	0	0.623138	0.732757	0.252407	2.22605	0.886444	0.122931					ACACA;ACACA;ACACA;ACACA;ACACA;ACACA;ACACA;ACACA;ACACA;ACACA;ACACA;ACACA;ACACA;ACACA;ACACA;ACACA;ACACA;ACACA;ACACA;ACACA;ACACA;ACACA;ACACA;ACACA;ACACA;ACACA	ACACA_HUMAN;ACACA_HUMAN;ACACA_HUMAN;ACACA_HUMAN;ACACA_HUMAN;ACACA_HUMAN;ACACA_HUMAN;ACACA_HUMAN;ACACA_HUMAN;ACACA_HUMAN;ACACA_HUMAN;ACACA_HUMAN;ACACA_HUMAN;ACACA_HUMAN;ACACA_HUMAN;ACACA_HUMAN;ACACA_HUMAN;ACACA_HUMAN;ACACA_HUMAN;ACACA_HUMAN;ACACA_HUMAN;ACACA_HUMAN;ACACA_HUMAN;ACACA_HUMAN;ACACA_HUMAN;ACACA_HUMAN
ACACA_S80_M1	Q13085;Q13085-4	1	0	1	0	0.625368	0.431822	1	0					ACACA;ACACA;ACACA;ACACA;ACACA;ACACA;ACACA;ACACA;ACACA;ACACA;ACACA;ACACA;ACACA;ACACA;ACACA;ACACA;ACACA;ACACA;ACACA;ACACA;ACACA;ACACA;ACACA;ACACA;ACACA;ACACA	ACACA_HUMAN;ACACA_HUMAN;ACACA_HUMAN;ACACA_HUMAN;ACACA_HUMAN;ACACA_HUMAN;ACACA_HUMAN;ACACA_HUMAN;ACACA_HUMAN;ACACA_HUMAN;ACACA_HUMAN;ACACA_HUMAN;ACACA_HUMAN;ACACA_HUMAN;ACACA_HUMAN;ACACA_HUMAN;ACACA_HUMAN;ACACA_HUMAN;ACACA_HUMAN;ACACA_HUMAN;ACACA_HUMAN;ACACA_HUMAN;ACACA_HUMAN;ACACA_HUMAN;ACACA_HUMAN;ACACA_HUMAN
ACACA_T58_M2	Q13085;Q13085-4	0.887448	-0.17548	1	0	0.822534	0.542234	0.178722	1.38438					ACACA;ACACA;ACACA;ACACA;ACACA;ACACA;ACACA;ACACA;ACACA;ACACA;ACACA;ACACA;ACACA;ACACA;ACACA;ACACA;ACACA;ACACA;ACACA;ACACA;ACACA;ACACA;ACACA;ACACA;ACACA;ACACA	ACACA_HUMAN;ACACA_HUMAN;ACACA_HUMAN;ACACA_HUMAN;ACACA_HUMAN;ACACA_HUMAN;ACACA_HUMAN;ACACA_HUMAN;ACACA_HUMAN;ACACA_HUMAN;ACACA_HUMAN;ACACA_HUMAN;ACACA_HUMAN;ACACA_HUMAN;ACACA_HUMAN;ACACA_HUMAN;ACACA_HUMAN;ACACA_HUMAN;ACACA_HUMAN;ACACA_HUMAN;ACACA_HUMAN;ACACA_HUMAN;ACACA_HUMAN;ACACA_HUMAN;ACACA_HUMAN;ACACA_HUMAN
ACACA_T58_M3	Q13085;Q13085-4	0.71553	-1.12597	1	0	0.949122	-0.195027	0.857827	-0.253412					ACACA;ACACA;ACACA;ACACA;ACACA;ACACA;ACACA;ACACA;ACACA;ACACA;ACACA;ACACA;ACACA;ACACA;ACACA;ACACA;ACACA;ACACA;ACACA;ACACA;ACACA;ACACA;ACACA;ACACA;ACACA;ACACA	ACACA_HUMAN;ACACA_HUMAN;ACACA_HUMAN;ACACA_HUMAN;ACACA_HUMAN;ACACA_HUMAN;ACACA_HUMAN;ACACA_HUMAN;ACACA_HUMAN;ACACA_HUMAN;ACACA_HUMAN;ACACA_HUMAN;ACACA_HUMAN;ACACA_HUMAN;ACACA_HUMAN;ACACA_HUMAN;ACACA_HUMAN;ACACA_HUMAN;ACACA_HUMAN;ACACA_HUMAN;ACACA_HUMAN;ACACA_HUMAN;ACACA_HUMAN;ACACA_HUMAN;ACACA_HUMAN;ACACA_HUMAN
ACACB_S1873_M2	F8W8T8;H0YGH5;O00763;O00763-2;O00763-3	0.566454	-1.18586	0.474772	1.6758	0.0854627	-1.42398	0.770069	-0.709893					ACACB	F8W8T8_HUMAN;H0YGH5_HUMAN;ACACB_HUMAN
ACAP1_T739_M1	I3L2Z4;I3L3X6;Q15027	0.582043	-0.855211	1	0	1	0	1	0					ACAP1	I3L2Z4_HUMAN;I3L3X6_HUMAN;ACAP1_HUMAN
ACAP2_S379_M1	A0A087X1H5;Q15057	0.421915	-0.571353	0.500238	0.230005	0.97283	-0.0128403	0.324689	1.17861					ACAP2;ACAP2;ACAP2;ACAP2;ACAP2;ACAP2;ACAP2;ACAP2	A0A087X1H5_HUMAN;ACAP2_HUMAN;A0A087X1H5_HUMAN;ACAP2_HUMAN;A0A087X1H5_HUMAN;ACAP2_HUMAN;A0A087X1H5_HUMAN;ACAP2_HUMAN;A0A087X1H5_HUMAN;ACAP2_HUMAN;A0A087X1H5_HUMAN;ACAP2_HUMAN;A0A087X1H5_HUMAN;ACAP2_HUMAN;A0A087X1H5_HUMAN;ACAP2_HUMAN
ACAP2_S379_M2	A0A087X1H5;Q15057	1	0	1	0	0.572445	-0.688456	1	0					ACAP2;ACAP2;ACAP2;ACAP2;ACAP2;ACAP2;ACAP2;ACAP2	A0A087X1H5_HUMAN;ACAP2_HUMAN;A0A087X1H5_HUMAN;ACAP2_HUMAN;A0A087X1H5_HUMAN;ACAP2_HUMAN;A0A087X1H5_HUMAN;ACAP2_HUMAN;A0A087X1H5_HUMAN;ACAP2_HUMAN;A0A087X1H5_HUMAN;ACAP2_HUMAN;A0A087X1H5_HUMAN;ACAP2_HUMAN;A0A087X1H5_HUMAN;ACAP2_HUMAN
ACAP2_S384_M1	A0A087X1H5;Q15057	1	0	0.627974	-2.20526	0.360721	2.80174	1	0					ACAP2;ACAP2;ACAP2;ACAP2;ACAP2;ACAP2;ACAP2;ACAP2	A0A087X1H5_HUMAN;ACAP2_HUMAN;A0A087X1H5_HUMAN;ACAP2_HUMAN;A0A087X1H5_HUMAN;ACAP2_HUMAN;A0A087X1H5_HUMAN;ACAP2_HUMAN;A0A087X1H5_HUMAN;ACAP2_HUMAN;A0A087X1H5_HUMAN;ACAP2_HUMAN;A0A087X1H5_HUMAN;ACAP2_HUMAN;A0A087X1H5_HUMAN;ACAP2_HUMAN
ACAP2_S384_M2	A0A087X1H5;Q15057	1	0	1	0	0.43182	-1.78659	0.327087	-3.03175					ACAP2;ACAP2;ACAP2;ACAP2;ACAP2;ACAP2;ACAP2;ACAP2	A0A087X1H5_HUMAN;ACAP2_HUMAN;A0A087X1H5_HUMAN;ACAP2_HUMAN;A0A087X1H5_HUMAN;ACAP2_HUMAN;A0A087X1H5_HUMAN;ACAP2_HUMAN;A0A087X1H5_HUMAN;ACAP2_HUMAN;A0A087X1H5_HUMAN;ACAP2_HUMAN;A0A087X1H5_HUMAN;ACAP2_HUMAN;A0A087X1H5_HUMAN;ACAP2_HUMAN
ACAP2_S387_M1	A0A087X1H5;Q15057	1	0	0.780625	0.8997	0.119199	-5.03318	0.0485251	1.99805				+	ACAP2;ACAP2;ACAP2;ACAP2;ACAP2;ACAP2;ACAP2;ACAP2	A0A087X1H5_HUMAN;ACAP2_HUMAN;A0A087X1H5_HUMAN;ACAP2_HUMAN;A0A087X1H5_HUMAN;ACAP2_HUMAN;A0A087X1H5_HUMAN;ACAP2_HUMAN;A0A087X1H5_HUMAN;ACAP2_HUMAN;A0A087X1H5_HUMAN;ACAP2_HUMAN;A0A087X1H5_HUMAN;ACAP2_HUMAN;A0A087X1H5_HUMAN;ACAP2_HUMAN
ACAP2_S387_M2	A0A087X1H5;Q15057	1	0	1	0	0.0516196	-4.83843	1	0					ACAP2;ACAP2;ACAP2;ACAP2;ACAP2;ACAP2;ACAP2;ACAP2	A0A087X1H5_HUMAN;ACAP2_HUMAN;A0A087X1H5_HUMAN;ACAP2_HUMAN;A0A087X1H5_HUMAN;ACAP2_HUMAN;A0A087X1H5_HUMAN;ACAP2_HUMAN;A0A087X1H5_HUMAN;ACAP2_HUMAN;A0A087X1H5_HUMAN;ACAP2_HUMAN;A0A087X1H5_HUMAN;ACAP2_HUMAN;A0A087X1H5_HUMAN;ACAP2_HUMAN
ACAP2_S391_M1	A0A087X1H5;Q15057	0.414632	0.976957	1	0	1	0	1	0					ACAP2;ACAP2;ACAP2;ACAP2;ACAP2;ACAP2;ACAP2;ACAP2	A0A087X1H5_HUMAN;ACAP2_HUMAN;A0A087X1H5_HUMAN;ACAP2_HUMAN;A0A087X1H5_HUMAN;ACAP2_HUMAN;A0A087X1H5_HUMAN;ACAP2_HUMAN;A0A087X1H5_HUMAN;ACAP2_HUMAN;A0A087X1H5_HUMAN;ACAP2_HUMAN;A0A087X1H5_HUMAN;ACAP2_HUMAN;A0A087X1H5_HUMAN;ACAP2_HUMAN
ACAP2_S521_M1	A0A087X1H5;Q15057	0.802575	0.147985	0.544058	0.186105	0.734162	0.129473	0.348503	0.241642					ACAP2;ACAP2;ACAP2;ACAP2;ACAP2;ACAP2;ACAP2;ACAP2	A0A087X1H5_HUMAN;ACAP2_HUMAN;A0A087X1H5_HUMAN;ACAP2_HUMAN;A0A087X1H5_HUMAN;ACAP2_HUMAN;A0A087X1H5_HUMAN;ACAP2_HUMAN;A0A087X1H5_HUMAN;ACAP2_HUMAN;A0A087X1H5_HUMAN;ACAP2_HUMAN;A0A087X1H5_HUMAN;ACAP2_HUMAN;A0A087X1H5_HUMAN;ACAP2_HUMAN
ACAP3_S387_M2	Q96P50;Q96P50-1;Q96P50-4	1	0	0.538102	1.15567	0.239662	2.77164	1	0					ACAP3;ACAP3;ACAP3;ACAP3	ACAP3_HUMAN;ACAP3_HUMAN;ACAP3_HUMAN;ACAP3_HUMAN
ACAP3_S388_M2	Q96P50;Q96P50-1;Q96P50-4	1	0	0.218865	1.03317	0.372555	-0.684757	0.999609	-0.00214767					ACAP3;ACAP3;ACAP3;ACAP3	ACAP3_HUMAN;ACAP3_HUMAN;ACAP3_HUMAN;ACAP3_HUMAN
ACAP3_S391_M2	Q96P50;Q96P50-1;Q96P50-4	1	0	1	0	0.567629	-0.448069	0.371924	-1.69129					ACAP3;ACAP3;ACAP3;ACAP3	ACAP3_HUMAN;ACAP3_HUMAN;ACAP3_HUMAN;ACAP3_HUMAN
ACAP3_T386_M2	Q96P50;Q96P50-1;Q96P50-4	0.809513	-1.28105	0.925177	-0.39639	0.702661	1.55524	0.845733	0.862015					ACAP3;ACAP3;ACAP3;ACAP3	ACAP3_HUMAN;ACAP3_HUMAN;ACAP3_HUMAN;ACAP3_HUMAN
ACBD3_S13_M2	Q9H3P7	1	0	0.583968	-1.03478	1	0	1	0					ACBD3;ACBD3;ACBD3;ACBD3;ACBD3;ACBD3	GCP60_HUMAN;GCP60_HUMAN;GCP60_HUMAN;GCP60_HUMAN;GCP60_HUMAN;GCP60_HUMAN
ACBD3_S20_M2	Q9H3P7	1	0	1	0	1	0	0.0943802	1.84927					ACBD3;ACBD3;ACBD3;ACBD3;ACBD3;ACBD3	GCP60_HUMAN;GCP60_HUMAN;GCP60_HUMAN;GCP60_HUMAN;GCP60_HUMAN;GCP60_HUMAN
ACBD3_S43_M1	Q9H3P7	0.523736	-0.255699	0.716085	0.0977392	0.675293	-0.134708	0.223233	-0.250538					ACBD3;ACBD3;ACBD3;ACBD3;ACBD3;ACBD3	GCP60_HUMAN;GCP60_HUMAN;GCP60_HUMAN;GCP60_HUMAN;GCP60_HUMAN;GCP60_HUMAN
ACBD3_S43_M2	Q9H3P7	1	0	1	0	0.0334139	4.0913	1	0			+		ACBD3;ACBD3;ACBD3;ACBD3;ACBD3;ACBD3	GCP60_HUMAN;GCP60_HUMAN;GCP60_HUMAN;GCP60_HUMAN;GCP60_HUMAN;GCP60_HUMAN
ACBD3_T18_M1	Q9H3P7	1	0	0.635578	-0.687974	1	0	1	0					ACBD3;ACBD3;ACBD3;ACBD3;ACBD3;ACBD3	GCP60_HUMAN;GCP60_HUMAN;GCP60_HUMAN;GCP60_HUMAN;GCP60_HUMAN;GCP60_HUMAN
ACBD3_T18_M2	Q9H3P7	1	0	1	0	1	0	0.0453442	2.28803				+	ACBD3;ACBD3;ACBD3;ACBD3;ACBD3;ACBD3	GCP60_HUMAN;GCP60_HUMAN;GCP60_HUMAN;GCP60_HUMAN;GCP60_HUMAN;GCP60_HUMAN
ACBD4_S166_M1	K7EM05;Q8NC06-2	1	0	0.882732	0.0600271	0.333701	-0.956779	0.386001	0.877176					ACBD4;ACBD4;ACBD4;ACBD4;ACBD4;ACBD4;ACBD4	K7EM05_HUMAN;ACBD4_HUMAN;K7EM05_HUMAN;ACBD4_HUMAN;K7EM05_HUMAN;ACBD4_HUMAN;K7EM05_HUMAN;ACBD4_HUMAN;K7EM05_HUMAN;ACBD4_HUMAN;K7EM05_HUMAN;ACBD4_HUMAN;K7EM05_HUMAN;ACBD4_HUMAN
ACBD4_S166_M2	K7EM05;Q8NC06-2	1	0	0.0860825	0.695861	0.748189	0.213512	0.718904	1.07706					ACBD4;ACBD4;ACBD4;ACBD4;ACBD4;ACBD4;ACBD4	K7EM05_HUMAN;ACBD4_HUMAN;K7EM05_HUMAN;ACBD4_HUMAN;K7EM05_HUMAN;ACBD4_HUMAN;K7EM05_HUMAN;ACBD4_HUMAN;K7EM05_HUMAN;ACBD4_HUMAN;K7EM05_HUMAN;ACBD4_HUMAN;K7EM05_HUMAN;ACBD4_HUMAN
ACBD4_S169_M2	K7EM05;Q8NC06-2	1	0	0.693932	-1.05447	0.394571	1.66636	0.802369	-0.308009					ACBD4;ACBD4;ACBD4;ACBD4;ACBD4;ACBD4;ACBD4	K7EM05_HUMAN;ACBD4_HUMAN;K7EM05_HUMAN;ACBD4_HUMAN;K7EM05_HUMAN;ACBD4_HUMAN;K7EM05_HUMAN;ACBD4_HUMAN;K7EM05_HUMAN;ACBD4_HUMAN;K7EM05_HUMAN;ACBD4_HUMAN;K7EM05_HUMAN;ACBD4_HUMAN
ACBD4_S171_M1	K7EM05;Q8NC06-2	1	0	0.0744486	-2.48894	0.336724	1.65816	1	0					ACBD4;ACBD4;ACBD4;ACBD4;ACBD4;ACBD4;ACBD4	K7EM05_HUMAN;ACBD4_HUMAN;K7EM05_HUMAN;ACBD4_HUMAN;K7EM05_HUMAN;ACBD4_HUMAN;K7EM05_HUMAN;ACBD4_HUMAN;K7EM05_HUMAN;ACBD4_HUMAN;K7EM05_HUMAN;ACBD4_HUMAN;K7EM05_HUMAN;ACBD4_HUMAN
ACBD4_S171_M2	K7EM05;Q8NC06-2	1	0	1	0	1	0	0.924446	-0.215907					ACBD4;ACBD4;ACBD4;ACBD4;ACBD4;ACBD4;ACBD4	K7EM05_HUMAN;ACBD4_HUMAN;K7EM05_HUMAN;ACBD4_HUMAN;K7EM05_HUMAN;ACBD4_HUMAN;K7EM05_HUMAN;ACBD4_HUMAN;K7EM05_HUMAN;ACBD4_HUMAN;K7EM05_HUMAN;ACBD4_HUMAN;K7EM05_HUMAN;ACBD4_HUMAN
ACBD4_S209_M1	K7EM05;Q8NC06-2	1	0	0.897856	0.032608	1	0	0.275404	-0.488619					ACBD4;ACBD4;ACBD4;ACBD4;ACBD4;ACBD4;ACBD4	K7EM05_HUMAN;ACBD4_HUMAN;K7EM05_HUMAN;ACBD4_HUMAN;K7EM05_HUMAN;ACBD4_HUMAN;K7EM05_HUMAN;ACBD4_HUMAN;K7EM05_HUMAN;ACBD4_HUMAN;K7EM05_HUMAN;ACBD4_HUMAN;K7EM05_HUMAN;ACBD4_HUMAN
ACBD4_T214_M1	K7EM05;Q8NC06-2	1	0	1	0	0.343359	2.78447	1	0					ACBD4;ACBD4;ACBD4;ACBD4;ACBD4;ACBD4;ACBD4	K7EM05_HUMAN;ACBD4_HUMAN;K7EM05_HUMAN;ACBD4_HUMAN;K7EM05_HUMAN;ACBD4_HUMAN;K7EM05_HUMAN;ACBD4_HUMAN;K7EM05_HUMAN;ACBD4_HUMAN;K7EM05_HUMAN;ACBD4_HUMAN;K7EM05_HUMAN;ACBD4_HUMAN
ACBD5_S182_M2	B7Z2R7;Q5T8D3-2;Q5T8D3-3;Q5T8D3-4	1	0	1	0	0.061406	4.71243	0.513963	-1.8967					ACBD5;ACBD5;ACBD5;ACBD5;ACBD5;ACBD5;ACBD5	B7Z2R7_HUMAN;ACBD5_HUMAN;B7Z2R7_HUMAN;ACBD5_HUMAN;B7Z2R7_HUMAN;ACBD5_HUMAN;B7Z2R7_HUMAN;ACBD5_HUMAN;B7Z2R7_HUMAN;ACBD5_HUMAN;B7Z2R7_HUMAN;ACBD5_HUMAN;B7Z2R7_HUMAN;ACBD5_HUMAN
ACBD5_S183_M2	B7Z2R7;Q5T8D3-2;Q5T8D3-3;Q5T8D3-4	0.141158	-4.2222	0.606926	-2.19249	0.295357	2.87815	0.585398	0.485102					ACBD5;ACBD5;ACBD5;ACBD5;ACBD5;ACBD5;ACBD5	B7Z2R7_HUMAN;ACBD5_HUMAN;B7Z2R7_HUMAN;ACBD5_HUMAN;B7Z2R7_HUMAN;ACBD5_HUMAN;B7Z2R7_HUMAN;ACBD5_HUMAN;B7Z2R7_HUMAN;ACBD5_HUMAN;B7Z2R7_HUMAN;ACBD5_HUMAN;B7Z2R7_HUMAN;ACBD5_HUMAN
ACBD5_S185_M2	B7Z2R7;Q5T8D3-2;Q5T8D3-3;Q5T8D3-4	0.0783945	-4.34186	0.611137	0.473979	0.123839	-1.36482	0.462142	-1.87871					ACBD5;ACBD5;ACBD5;ACBD5;ACBD5;ACBD5;ACBD5	B7Z2R7_HUMAN;ACBD5_HUMAN;B7Z2R7_HUMAN;ACBD5_HUMAN;B7Z2R7_HUMAN;ACBD5_HUMAN;B7Z2R7_HUMAN;ACBD5_HUMAN;B7Z2R7_HUMAN;ACBD5_HUMAN;B7Z2R7_HUMAN;ACBD5_HUMAN;B7Z2R7_HUMAN;ACBD5_HUMAN
ACBD5_S189_M2	B7Z2R7;Q5T8D3-2;Q5T8D3-3;Q5T8D3-4	1	0	0.602798	0.330078	0.439183	-2.00078	1	0					ACBD5;ACBD5;ACBD5;ACBD5;ACBD5;ACBD5;ACBD5	B7Z2R7_HUMAN;ACBD5_HUMAN;B7Z2R7_HUMAN;ACBD5_HUMAN;B7Z2R7_HUMAN;ACBD5_HUMAN;B7Z2R7_HUMAN;ACBD5_HUMAN;B7Z2R7_HUMAN;ACBD5_HUMAN;B7Z2R7_HUMAN;ACBD5_HUMAN;B7Z2R7_HUMAN;ACBD5_HUMAN
ACBD5_S251_M1	B7Z2R7;Q5T8D3-2;Q5T8D3-3;Q5T8D3-4	1	0	1	0	0.233899	-2.26195	1	0					ACBD5;ACBD5;ACBD5;ACBD5;ACBD5;ACBD5;ACBD5	B7Z2R7_HUMAN;ACBD5_HUMAN;B7Z2R7_HUMAN;ACBD5_HUMAN;B7Z2R7_HUMAN;ACBD5_HUMAN;B7Z2R7_HUMAN;ACBD5_HUMAN;B7Z2R7_HUMAN;ACBD5_HUMAN;B7Z2R7_HUMAN;ACBD5_HUMAN;B7Z2R7_HUMAN;ACBD5_HUMAN
ACBD5_T170_M1	B7Z2R7;Q5T8D3-2;Q5T8D3-3;Q5T8D3-4	0.7553	-0.333012	0.388423	-0.155921	0.203394	-0.392194	0.697912	-0.160698					ACBD5;ACBD5;ACBD5;ACBD5;ACBD5;ACBD5;ACBD5	B7Z2R7_HUMAN;ACBD5_HUMAN;B7Z2R7_HUMAN;ACBD5_HUMAN;B7Z2R7_HUMAN;ACBD5_HUMAN;B7Z2R7_HUMAN;ACBD5_HUMAN;B7Z2R7_HUMAN;ACBD5_HUMAN;B7Z2R7_HUMAN;ACBD5_HUMAN;B7Z2R7_HUMAN;ACBD5_HUMAN
ACBD5_T252_M1	B7Z2R7;Q5T8D3-2;Q5T8D3-3;Q5T8D3-4	1	0	0.303541	1.39538	0.0969992	2.40488	1	0					ACBD5;ACBD5;ACBD5;ACBD5;ACBD5;ACBD5;ACBD5	B7Z2R7_HUMAN;ACBD5_HUMAN;B7Z2R7_HUMAN;ACBD5_HUMAN;B7Z2R7_HUMAN;ACBD5_HUMAN;B7Z2R7_HUMAN;ACBD5_HUMAN;B7Z2R7_HUMAN;ACBD5_HUMAN;B7Z2R7_HUMAN;ACBD5_HUMAN;B7Z2R7_HUMAN;ACBD5_HUMAN
ACD_S20_M1	A0A0C4DGT6;Q96AP0;Q96AP0-2;R4GNJ5	1	0	0.469298	0.885522	1	0	1	0					ACD;ACD;ACD	A0A0C4DGT6_HUMAN;ACD_HUMAN;R4GNJ5_HUMAN;A0A0C4DGT6_HUMAN;ACD_HUMAN;R4GNJ5_HUMAN;A0A0C4DGT6_HUMAN;ACD_HUMAN;R4GNJ5_HUMAN
ACD_S24_M1	A0A0C4DGT6;Q96AP0;Q96AP0-2;R4GNJ5	1	0	1	0	0.758141	-0.287037	0.876251	-0.552697					ACD;ACD;ACD	A0A0C4DGT6_HUMAN;ACD_HUMAN;R4GNJ5_HUMAN;A0A0C4DGT6_HUMAN;ACD_HUMAN;R4GNJ5_HUMAN;A0A0C4DGT6_HUMAN;ACD_HUMAN;R4GNJ5_HUMAN
ACD_T22_M1	A0A0C4DGT6;Q96AP0;Q96AP0-2;R4GNJ5	1	0	0.502134	-1.10311	1	0	1	0					ACD;ACD;ACD	A0A0C4DGT6_HUMAN;ACD_HUMAN;R4GNJ5_HUMAN;A0A0C4DGT6_HUMAN;ACD_HUMAN;R4GNJ5_HUMAN;A0A0C4DGT6_HUMAN;ACD_HUMAN;R4GNJ5_HUMAN
ACIN1_S1004_M1	Q9UKV3;S4R3H4	0.850141	-0.0680652	0.298333	-0.317078	0.320344	-0.21958	0.655564	0.148316					ACIN1;ACIN1;ACIN1;ACIN1;ACIN1;ACIN1;ACIN1;ACIN1;ACIN1;ACIN1;ACIN1;ACIN1;ACIN1;ACIN1;ACIN1;ACIN1;ACIN1;ACIN1;ACIN1;ACIN1;ACIN1;ACIN1;ACIN1;ACIN1;ACIN1;ACIN1;ACIN1;ACIN1;ACIN1;ACIN1;ACIN1;ACIN1;ACIN1;ACIN1;ACIN1;ACIN1;ACIN1;ACIN1;ACIN1;ACIN1;ACIN1;ACIN1;ACIN1;ACIN1;ACIN1;ACIN1;ACIN1;ACIN1;ACIN1;ACIN1;ACIN1;ACIN1;ACIN1;ACIN1;ACIN1;ACIN1;ACIN1;ACIN1;ACIN1;ACIN1;ACIN1;ACIN1;ACIN1;ACIN1;ACIN1;ACIN1;ACI…	ACINU_HUMAN;S4R3H4_HUMAN;ACINU_HUMAN;S4R3H4_HUMAN;ACINU_HUMAN;S4R3H4_HUMAN;ACINU_HUMAN;S4R3H4_HUMAN;ACINU_HUMAN;S4R3H4_HUMAN;ACINU_HUMAN;S4R3H4_HUMAN;ACINU_HUMAN;S4R3H4_HUMAN;ACINU_HUMAN;S4R3H4_HUMAN;ACINU_HUMAN;S4R3H4_HUMAN;ACINU_HUMAN;S4R3H4_HUMAN;ACINU_HUMAN;S4R3H4_HUMAN;ACINU_HUMAN;S4R3H4_HUMAN;ACINU_HUMAN;S4R3H4_HUMAN;ACINU_HUMAN;S4R3H4_HUMAN;ACINU_HUMAN;S4R3H4_HUMAN;ACINU_HUMAN;S4R3H4_HUMAN…
ACIN1_S1327_M3	Q9UKV3;S4R3H4	0.980848	0.0624766	0.400253	-0.46173	0.799319	0.139875	0.925116	0.0887852					ACIN1;ACIN1;ACIN1;ACIN1;ACIN1;ACIN1;ACIN1;ACIN1;ACIN1;ACIN1;ACIN1;ACIN1;ACIN1;ACIN1;ACIN1;ACIN1;ACIN1;ACIN1;ACIN1;ACIN1;ACIN1;ACIN1;ACIN1;ACIN1;ACIN1;ACIN1;ACIN1;ACIN1;ACIN1;ACIN1;ACIN1;ACIN1;ACIN1;ACIN1;ACIN1;ACIN1;ACIN1;ACIN1;ACIN1;ACIN1;ACIN1;ACIN1;ACIN1;ACIN1;ACIN1;ACIN1;ACIN1;ACIN1;ACIN1;ACIN1;ACIN1;ACIN1;ACIN1;ACIN1;ACIN1;ACIN1;ACIN1;ACIN1;ACIN1;ACIN1;ACIN1;ACIN1;ACIN1;ACIN1;ACIN1;ACIN1;ACI…	ACINU_HUMAN;S4R3H4_HUMAN;ACINU_HUMAN;S4R3H4_HUMAN;ACINU_HUMAN;S4R3H4_HUMAN;ACINU_HUMAN;S4R3H4_HUMAN;ACINU_HUMAN;S4R3H4_HUMAN;ACINU_HUMAN;S4R3H4_HUMAN;ACINU_HUMAN;S4R3H4_HUMAN;ACINU_HUMAN;S4R3H4_HUMAN;ACINU_HUMAN;S4R3H4_HUMAN;ACINU_HUMAN;S4R3H4_HUMAN;ACINU_HUMAN;S4R3H4_HUMAN;ACINU_HUMAN;S4R3H4_HUMAN;ACINU_HUMAN;S4R3H4_HUMAN;ACINU_HUMAN;S4R3H4_HUMAN;ACINU_HUMAN;S4R3H4_HUMAN;ACINU_HUMAN;S4R3H4_HUMAN…
ACIN1_S1329_M2	Q9UKV3;S4R3H4	0.296826	-3.14259	0.394657	-0.742609	0.888815	0.179002	0.181328	-1.37983					ACIN1;ACIN1;ACIN1;ACIN1;ACIN1;ACIN1;ACIN1;ACIN1;ACIN1;ACIN1;ACIN1;ACIN1;ACIN1;ACIN1;ACIN1;ACIN1;ACIN1;ACIN1;ACIN1;ACIN1;ACIN1;ACIN1;ACIN1;ACIN1;ACIN1;ACIN1;ACIN1;ACIN1;ACIN1;ACIN1;ACIN1;ACIN1;ACIN1;ACIN1;ACIN1;ACIN1;ACIN1;ACIN1;ACIN1;ACIN1;ACIN1;ACIN1;ACIN1;ACIN1;ACIN1;ACIN1;ACIN1;ACIN1;ACIN1;ACIN1;ACIN1;ACIN1;ACIN1;ACIN1;ACIN1;ACIN1;ACIN1;ACIN1;ACIN1;ACIN1;ACIN1;ACIN1;ACIN1;ACIN1;ACIN1;ACIN1;ACI…	ACINU_HUMAN;S4R3H4_HUMAN;ACINU_HUMAN;S4R3H4_HUMAN;ACINU_HUMAN;S4R3H4_HUMAN;ACINU_HUMAN;S4R3H4_HUMAN;ACINU_HUMAN;S4R3H4_HUMAN;ACINU_HUMAN;S4R3H4_HUMAN;ACINU_HUMAN;S4R3H4_HUMAN;ACINU_HUMAN;S4R3H4_HUMAN;ACINU_HUMAN;S4R3H4_HUMAN;ACINU_HUMAN;S4R3H4_HUMAN;ACINU_HUMAN;S4R3H4_HUMAN;ACINU_HUMAN;S4R3H4_HUMAN;ACINU_HUMAN;S4R3H4_HUMAN;ACINU_HUMAN;S4R3H4_HUMAN;ACINU_HUMAN;S4R3H4_HUMAN;ACINU_HUMAN;S4R3H4_HUMAN…
ACIN1_S1329_M3	Q9UKV3;S4R3H4	0.843229	-0.217299	0.695724	-0.168331	0.644509	-0.221591	0.482617	-0.580812					ACIN1;ACIN1;ACIN1;ACIN1;ACIN1;ACIN1;ACIN1;ACIN1;ACIN1;ACIN1;ACIN1;ACIN1;ACIN1;ACIN1;ACIN1;ACIN1;ACIN1;ACIN1;ACIN1;ACIN1;ACIN1;ACIN1;ACIN1;ACIN1;ACIN1;ACIN1;ACIN1;ACIN1;ACIN1;ACIN1;ACIN1;ACIN1;ACIN1;ACIN1;ACIN1;ACIN1;ACIN1;ACIN1;ACIN1;ACIN1;ACIN1;ACIN1;ACIN1;ACIN1;ACIN1;ACIN1;ACIN1;ACIN1;ACIN1;ACIN1;ACIN1;ACIN1;ACIN1;ACIN1;ACIN1;ACIN1;ACIN1;ACIN1;ACIN1;ACIN1;ACIN1;ACIN1;ACIN1;ACIN1;ACIN1;ACIN1;ACI…	ACINU_HUMAN;S4R3H4_HUMAN;ACINU_HUMAN;S4R3H4_HUMAN;ACINU_HUMAN;S4R3H4_HUMAN;ACINU_HUMAN;S4R3H4_HUMAN;ACINU_HUMAN;S4R3H4_HUMAN;ACINU_HUMAN;S4R3H4_HUMAN;ACINU_HUMAN;S4R3H4_HUMAN;ACINU_HUMAN;S4R3H4_HUMAN;ACINU_HUMAN;S4R3H4_HUMAN;ACINU_HUMAN;S4R3H4_HUMAN;ACINU_HUMAN;S4R3H4_HUMAN;ACINU_HUMAN;S4R3H4_HUMAN;ACINU_HUMAN;S4R3H4_HUMAN;ACINU_HUMAN;S4R3H4_HUMAN;ACINU_HUMAN;S4R3H4_HUMAN;ACINU_HUMAN;S4R3H4_HUMAN…
ACIN1_S1331_M2	Q9UKV3;S4R3H4	0.272514	-2.65048	0.394617	-0.742608	0.888773	0.179002	0.359085	-1.03197					ACIN1;ACIN1;ACIN1;ACIN1;ACIN1;ACIN1;ACIN1;ACIN1;ACIN1;ACIN1;ACIN1;ACIN1;ACIN1;ACIN1;ACIN1;ACIN1;ACIN1;ACIN1;ACIN1;ACIN1;ACIN1;ACIN1;ACIN1;ACIN1;ACIN1;ACIN1;ACIN1;ACIN1;ACIN1;ACIN1;ACIN1;ACIN1;ACIN1;ACIN1;ACIN1;ACIN1;ACIN1;ACIN1;ACIN1;ACIN1;ACIN1;ACIN1;ACIN1;ACIN1;ACIN1;ACIN1;ACIN1;ACIN1;ACIN1;ACIN1;ACIN1;ACIN1;ACIN1;ACIN1;ACIN1;ACIN1;ACIN1;ACIN1;ACIN1;ACIN1;ACIN1;ACIN1;ACIN1;ACIN1;ACIN1;ACIN1;ACI…	ACINU_HUMAN;S4R3H4_HUMAN;ACINU_HUMAN;S4R3H4_HUMAN;ACINU_HUMAN;S4R3H4_HUMAN;ACINU_HUMAN;S4R3H4_HUMAN;ACINU_HUMAN;S4R3H4_HUMAN;ACINU_HUMAN;S4R3H4_HUMAN;ACINU_HUMAN;S4R3H4_HUMAN;ACINU_HUMAN;S4R3H4_HUMAN;ACINU_HUMAN;S4R3H4_HUMAN;ACINU_HUMAN;S4R3H4_HUMAN;ACINU_HUMAN;S4R3H4_HUMAN;ACINU_HUMAN;S4R3H4_HUMAN;ACINU_HUMAN;S4R3H4_HUMAN;ACINU_HUMAN;S4R3H4_HUMAN;ACINU_HUMAN;S4R3H4_HUMAN;ACINU_HUMAN;S4R3H4_HUMAN…
ACIN1_S1331_M3	Q9UKV3;S4R3H4	0.843172	-0.217299	0.695681	-0.168331	0.644467	-0.221591	0.48257	-0.580812					ACIN1;ACIN1;ACIN1;ACIN1;ACIN1;ACIN1;ACIN1;ACIN1;ACIN1;ACIN1;ACIN1;ACIN1;ACIN1;ACIN1;ACIN1;ACIN1;ACIN1;ACIN1;ACIN1;ACIN1;ACIN1;ACIN1;ACIN1;ACIN1;ACIN1;ACIN1;ACIN1;ACIN1;ACIN1;ACIN1;ACIN1;ACIN1;ACIN1;ACIN1;ACIN1;ACIN1;ACIN1;ACIN1;ACIN1;ACIN1;ACIN1;ACIN1;ACIN1;ACIN1;ACIN1;ACIN1;ACIN1;ACIN1;ACIN1;ACIN1;ACIN1;ACIN1;ACIN1;ACIN1;ACIN1;ACIN1;ACIN1;ACIN1;ACIN1;ACIN1;ACIN1;ACIN1;ACIN1;ACIN1;ACIN1;ACIN1;ACI…	ACINU_HUMAN;S4R3H4_HUMAN;ACINU_HUMAN;S4R3H4_HUMAN;ACINU_HUMAN;S4R3H4_HUMAN;ACINU_HUMAN;S4R3H4_HUMAN;ACINU_HUMAN;S4R3H4_HUMAN;ACINU_HUMAN;S4R3H4_HUMAN;ACINU_HUMAN;S4R3H4_HUMAN;ACINU_HUMAN;S4R3H4_HUMAN;ACINU_HUMAN;S4R3H4_HUMAN;ACINU_HUMAN;S4R3H4_HUMAN;ACINU_HUMAN;S4R3H4_HUMAN;ACINU_HUMAN;S4R3H4_HUMAN;ACINU_HUMAN;S4R3H4_HUMAN;ACINU_HUMAN;S4R3H4_HUMAN;ACINU_HUMAN;S4R3H4_HUMAN;ACINU_HUMAN;S4R3H4_HUMAN…
ACIN1_S210_M2	Q9UKV3;S4R3H4	1	0	1	0	0.222862	0.728214	0.31328	1.94124					ACIN1;ACIN1;ACIN1;ACIN1;ACIN1;ACIN1;ACIN1;ACIN1;ACIN1;ACIN1;ACIN1;ACIN1;ACIN1;ACIN1;ACIN1;ACIN1;ACIN1;ACIN1;ACIN1;ACIN1;ACIN1;ACIN1;ACIN1;ACIN1;ACIN1;ACIN1;ACIN1;ACIN1;ACIN1;ACIN1;ACIN1;ACIN1;ACIN1;ACIN1;ACIN1;ACIN1;ACIN1;ACIN1;ACIN1;ACIN1;ACIN1;ACIN1;ACIN1;ACIN1;ACIN1;ACIN1;ACIN1;ACIN1;ACIN1;ACIN1;ACIN1;ACIN1;ACIN1;ACIN1;ACIN1;ACIN1;ACIN1;ACIN1;ACIN1;ACIN1;ACIN1;ACIN1;ACIN1;ACIN1;ACIN1;ACIN1;ACI…	ACINU_HUMAN;S4R3H4_HUMAN;ACINU_HUMAN;S4R3H4_HUMAN;ACINU_HUMAN;S4R3H4_HUMAN;ACINU_HUMAN;S4R3H4_HUMAN;ACINU_HUMAN;S4R3H4_HUMAN;ACINU_HUMAN;S4R3H4_HUMAN;ACINU_HUMAN;S4R3H4_HUMAN;ACINU_HUMAN;S4R3H4_HUMAN;ACINU_HUMAN;S4R3H4_HUMAN;ACINU_HUMAN;S4R3H4_HUMAN;ACINU_HUMAN;S4R3H4_HUMAN;ACINU_HUMAN;S4R3H4_HUMAN;ACINU_HUMAN;S4R3H4_HUMAN;ACINU_HUMAN;S4R3H4_HUMAN;ACINU_HUMAN;S4R3H4_HUMAN;ACINU_HUMAN;S4R3H4_HUMAN…
ACIN1_S216_M2	Q9UKV3;S4R3H4	1	0	1	0	0.0970499	1.58407	0.46147	1.49768					ACIN1;ACIN1;ACIN1;ACIN1;ACIN1;ACIN1;ACIN1;ACIN1;ACIN1;ACIN1;ACIN1;ACIN1;ACIN1;ACIN1;ACIN1;ACIN1;ACIN1;ACIN1;ACIN1;ACIN1;ACIN1;ACIN1;ACIN1;ACIN1;ACIN1;ACIN1;ACIN1;ACIN1;ACIN1;ACIN1;ACIN1;ACIN1;ACIN1;ACIN1;ACIN1;ACIN1;ACIN1;ACIN1;ACIN1;ACIN1;ACIN1;ACIN1;ACIN1;ACIN1;ACIN1;ACIN1;ACIN1;ACIN1;ACIN1;ACIN1;ACIN1;ACIN1;ACIN1;ACIN1;ACIN1;ACIN1;ACIN1;ACIN1;ACIN1;ACIN1;ACIN1;ACIN1;ACIN1;ACIN1;ACIN1;ACIN1;ACI…	ACINU_HUMAN;S4R3H4_HUMAN;ACINU_HUMAN;S4R3H4_HUMAN;ACINU_HUMAN;S4R3H4_HUMAN;ACINU_HUMAN;S4R3H4_HUMAN;ACINU_HUMAN;S4R3H4_HUMAN;ACINU_HUMAN;S4R3H4_HUMAN;ACINU_HUMAN;S4R3H4_HUMAN;ACINU_HUMAN;S4R3H4_HUMAN;ACINU_HUMAN;S4R3H4_HUMAN;ACINU_HUMAN;S4R3H4_HUMAN;ACINU_HUMAN;S4R3H4_HUMAN;ACINU_HUMAN;S4R3H4_HUMAN;ACINU_HUMAN;S4R3H4_HUMAN;ACINU_HUMAN;S4R3H4_HUMAN;ACINU_HUMAN;S4R3H4_HUMAN;ACINU_HUMAN;S4R3H4_HUMAN…
ACIN1_S240_M1	Q9UKV3;S4R3H4	0.976303	-0.11175	0.918524	0.155077	0.0871202	1.36898	0.806754	0.296035					ACIN1;ACIN1;ACIN1;ACIN1;ACIN1;ACIN1;ACIN1;ACIN1;ACIN1;ACIN1;ACIN1;ACIN1;ACIN1;ACIN1;ACIN1;ACIN1;ACIN1;ACIN1;ACIN1;ACIN1;ACIN1;ACIN1;ACIN1;ACIN1;ACIN1;ACIN1;ACIN1;ACIN1;ACIN1;ACIN1;ACIN1;ACIN1;ACIN1;ACIN1;ACIN1;ACIN1;ACIN1;ACIN1;ACIN1;ACIN1;ACIN1;ACIN1;ACIN1;ACIN1;ACIN1;ACIN1;ACIN1;ACIN1;ACIN1;ACIN1;ACIN1;ACIN1;ACIN1;ACIN1;ACIN1;ACIN1;ACIN1;ACIN1;ACIN1;ACIN1;ACIN1;ACIN1;ACIN1;ACIN1;ACIN1;ACIN1;ACI…	ACINU_HUMAN;S4R3H4_HUMAN;ACINU_HUMAN;S4R3H4_HUMAN;ACINU_HUMAN;S4R3H4_HUMAN;ACINU_HUMAN;S4R3H4_HUMAN;ACINU_HUMAN;S4R3H4_HUMAN;ACINU_HUMAN;S4R3H4_HUMAN;ACINU_HUMAN;S4R3H4_HUMAN;ACINU_HUMAN;S4R3H4_HUMAN;ACINU_HUMAN;S4R3H4_HUMAN;ACINU_HUMAN;S4R3H4_HUMAN;ACINU_HUMAN;S4R3H4_HUMAN;ACINU_HUMAN;S4R3H4_HUMAN;ACINU_HUMAN;S4R3H4_HUMAN;ACINU_HUMAN;S4R3H4_HUMAN;ACINU_HUMAN;S4R3H4_HUMAN;ACINU_HUMAN;S4R3H4_HUMAN…
ACIN1_S240_M2	Q9UKV3;S4R3H4	0.271243	0.726561	0.974263	0.0148969	0.983943	0.00926495	0.471064	-0.3348					ACIN1;ACIN1;ACIN1;ACIN1;ACIN1;ACIN1;ACIN1;ACIN1;ACIN1;ACIN1;ACIN1;ACIN1;ACIN1;ACIN1;ACIN1;ACIN1;ACIN1;ACIN1;ACIN1;ACIN1;ACIN1;ACIN1;ACIN1;ACIN1;ACIN1;ACIN1;ACIN1;ACIN1;ACIN1;ACIN1;ACIN1;ACIN1;ACIN1;ACIN1;ACIN1;ACIN1;ACIN1;ACIN1;ACIN1;ACIN1;ACIN1;ACIN1;ACIN1;ACIN1;ACIN1;ACIN1;ACIN1;ACIN1;ACIN1;ACIN1;ACIN1;ACIN1;ACIN1;ACIN1;ACIN1;ACIN1;ACIN1;ACIN1;ACIN1;ACIN1;ACIN1;ACIN1;ACIN1;ACIN1;ACIN1;ACIN1;ACI…	ACINU_HUMAN;S4R3H4_HUMAN;ACINU_HUMAN;S4R3H4_HUMAN;ACINU_HUMAN;S4R3H4_HUMAN;ACINU_HUMAN;S4R3H4_HUMAN;ACINU_HUMAN;S4R3H4_HUMAN;ACINU_HUMAN;S4R3H4_HUMAN;ACINU_HUMAN;S4R3H4_HUMAN;ACINU_HUMAN;S4R3H4_HUMAN;ACINU_HUMAN;S4R3H4_HUMAN;ACINU_HUMAN;S4R3H4_HUMAN;ACINU_HUMAN;S4R3H4_HUMAN;ACINU_HUMAN;S4R3H4_HUMAN;ACINU_HUMAN;S4R3H4_HUMAN;ACINU_HUMAN;S4R3H4_HUMAN;ACINU_HUMAN;S4R3H4_HUMAN;ACINU_HUMAN;S4R3H4_HUMAN…
ACIN1_S243_M1	Q9UKV3;S4R3H4	0.57826	0.774158	0.922669	0.340232	0.504707	1.63524	1	0					ACIN1;ACIN1;ACIN1;ACIN1;ACIN1;ACIN1;ACIN1;ACIN1;ACIN1;ACIN1;ACIN1;ACIN1;ACIN1;ACIN1;ACIN1;ACIN1;ACIN1;ACIN1;ACIN1;ACIN1;ACIN1;ACIN1;ACIN1;ACIN1;ACIN1;ACIN1;ACIN1;ACIN1;ACIN1;ACIN1;ACIN1;ACIN1;ACIN1;ACIN1;ACIN1;ACIN1;ACIN1;ACIN1;ACIN1;ACIN1;ACIN1;ACIN1;ACIN1;ACIN1;ACIN1;ACIN1;ACIN1;ACIN1;ACIN1;ACIN1;ACIN1;ACIN1;ACIN1;ACIN1;ACIN1;ACIN1;ACIN1;ACIN1;ACIN1;ACIN1;ACIN1;ACIN1;ACIN1;ACIN1;ACIN1;ACIN1;ACI…	ACINU_HUMAN;S4R3H4_HUMAN;ACINU_HUMAN;S4R3H4_HUMAN;ACINU_HUMAN;S4R3H4_HUMAN;ACINU_HUMAN;S4R3H4_HUMAN;ACINU_HUMAN;S4R3H4_HUMAN;ACINU_HUMAN;S4R3H4_HUMAN;ACINU_HUMAN;S4R3H4_HUMAN;ACINU_HUMAN;S4R3H4_HUMAN;ACINU_HUMAN;S4R3H4_HUMAN;ACINU_HUMAN;S4R3H4_HUMAN;ACINU_HUMAN;S4R3H4_HUMAN;ACINU_HUMAN;S4R3H4_HUMAN;ACINU_HUMAN;S4R3H4_HUMAN;ACINU_HUMAN;S4R3H4_HUMAN;ACINU_HUMAN;S4R3H4_HUMAN;ACINU_HUMAN;S4R3H4_HUMAN…
ACIN1_S243_M2	Q9UKV3;S4R3H4	0.271164	0.726561	0.97422	0.0148969	0.983901	0.00926495	0.471017	-0.3348					ACIN1;ACIN1;ACIN1;ACIN1;ACIN1;ACIN1;ACIN1;ACIN1;ACIN1;ACIN1;ACIN1;ACIN1;ACIN1;ACIN1;ACIN1;ACIN1;ACIN1;ACIN1;ACIN1;ACIN1;ACIN1;ACIN1;ACIN1;ACIN1;ACIN1;ACIN1;ACIN1;ACIN1;ACIN1;ACIN1;ACIN1;ACIN1;ACIN1;ACIN1;ACIN1;ACIN1;ACIN1;ACIN1;ACIN1;ACIN1;ACIN1;ACIN1;ACIN1;ACIN1;ACIN1;ACIN1;ACIN1;ACIN1;ACIN1;ACIN1;ACIN1;ACIN1;ACIN1;ACIN1;ACIN1;ACIN1;ACIN1;ACIN1;ACIN1;ACIN1;ACIN1;ACIN1;ACIN1;ACIN1;ACIN1;ACIN1;ACI…	ACINU_HUMAN;S4R3H4_HUMAN;ACINU_HUMAN;S4R3H4_HUMAN;ACINU_HUMAN;S4R3H4_HUMAN;ACINU_HUMAN;S4R3H4_HUMAN;ACINU_HUMAN;S4R3H4_HUMAN;ACINU_HUMAN;S4R3H4_HUMAN;ACINU_HUMAN;S4R3H4_HUMAN;ACINU_HUMAN;S4R3H4_HUMAN;ACINU_HUMAN;S4R3H4_HUMAN;ACINU_HUMAN;S4R3H4_HUMAN;ACINU_HUMAN;S4R3H4_HUMAN;ACINU_HUMAN;S4R3H4_HUMAN;ACINU_HUMAN;S4R3H4_HUMAN;ACINU_HUMAN;S4R3H4_HUMAN;ACINU_HUMAN;S4R3H4_HUMAN;ACINU_HUMAN;S4R3H4_HUMAN…
ACIN1_S256_M1	Q9UKV3;S4R3H4	1	0	0.940159	-0.239651	1	0	1	0					ACIN1;ACIN1;ACIN1;ACIN1;ACIN1;ACIN1;ACIN1;ACIN1;ACIN1;ACIN1;ACIN1;ACIN1;ACIN1;ACIN1;ACIN1;ACIN1;ACIN1;ACIN1;ACIN1;ACIN1;ACIN1;ACIN1;ACIN1;ACIN1;ACIN1;ACIN1;ACIN1;ACIN1;ACIN1;ACIN1;ACIN1;ACIN1;ACIN1;ACIN1;ACIN1;ACIN1;ACIN1;ACIN1;ACIN1;ACIN1;ACIN1;ACIN1;ACIN1;ACIN1;ACIN1;ACIN1;ACIN1;ACIN1;ACIN1;ACIN1;ACIN1;ACIN1;ACIN1;ACIN1;ACIN1;ACIN1;ACIN1;ACIN1;ACIN1;ACIN1;ACIN1;ACIN1;ACIN1;ACIN1;ACIN1;ACIN1;ACI…	ACINU_HUMAN;S4R3H4_HUMAN;ACINU_HUMAN;S4R3H4_HUMAN;ACINU_HUMAN;S4R3H4_HUMAN;ACINU_HUMAN;S4R3H4_HUMAN;ACINU_HUMAN;S4R3H4_HUMAN;ACINU_HUMAN;S4R3H4_HUMAN;ACINU_HUMAN;S4R3H4_HUMAN;ACINU_HUMAN;S4R3H4_HUMAN;ACINU_HUMAN;S4R3H4_HUMAN;ACINU_HUMAN;S4R3H4_HUMAN;ACINU_HUMAN;S4R3H4_HUMAN;ACINU_HUMAN;S4R3H4_HUMAN;ACINU_HUMAN;S4R3H4_HUMAN;ACINU_HUMAN;S4R3H4_HUMAN;ACINU_HUMAN;S4R3H4_HUMAN;ACINU_HUMAN;S4R3H4_HUMAN…
ACIN1_S295_M1	Q9UKV3;S4R3H4	0.566426	-0.184977	0.816252	0.145611	0.849604	-0.0646439	0.733784	0.4144					ACIN1;ACIN1;ACIN1;ACIN1;ACIN1;ACIN1;ACIN1;ACIN1;ACIN1;ACIN1;ACIN1;ACIN1;ACIN1;ACIN1;ACIN1;ACIN1;ACIN1;ACIN1;ACIN1;ACIN1;ACIN1;ACIN1;ACIN1;ACIN1;ACIN1;ACIN1;ACIN1;ACIN1;ACIN1;ACIN1;ACIN1;ACIN1;ACIN1;ACIN1;ACIN1;ACIN1;ACIN1;ACIN1;ACIN1;ACIN1;ACIN1;ACIN1;ACIN1;ACIN1;ACIN1;ACIN1;ACIN1;ACIN1;ACIN1;ACIN1;ACIN1;ACIN1;ACIN1;ACIN1;ACIN1;ACIN1;ACIN1;ACIN1;ACIN1;ACIN1;ACIN1;ACIN1;ACIN1;ACIN1;ACIN1;ACIN1;ACI…	ACINU_HUMAN;S4R3H4_HUMAN;ACINU_HUMAN;S4R3H4_HUMAN;ACINU_HUMAN;S4R3H4_HUMAN;ACINU_HUMAN;S4R3H4_HUMAN;ACINU_HUMAN;S4R3H4_HUMAN;ACINU_HUMAN;S4R3H4_HUMAN;ACINU_HUMAN;S4R3H4_HUMAN;ACINU_HUMAN;S4R3H4_HUMAN;ACINU_HUMAN;S4R3H4_HUMAN;ACINU_HUMAN;S4R3H4_HUMAN;ACINU_HUMAN;S4R3H4_HUMAN;ACINU_HUMAN;S4R3H4_HUMAN;ACINU_HUMAN;S4R3H4_HUMAN;ACINU_HUMAN;S4R3H4_HUMAN;ACINU_HUMAN;S4R3H4_HUMAN;ACINU_HUMAN;S4R3H4_HUMAN…
ACIN1_S365_M1	Q9UKV3;S4R3H4	1	0	0.562985	-1.10396	0.398267	-1.5559	0.4214	-1.76094					ACIN1;ACIN1;ACIN1;ACIN1;ACIN1;ACIN1;ACIN1;ACIN1;ACIN1;ACIN1;ACIN1;ACIN1;ACIN1;ACIN1;ACIN1;ACIN1;ACIN1;ACIN1;ACIN1;ACIN1;ACIN1;ACIN1;ACIN1;ACIN1;ACIN1;ACIN1;ACIN1;ACIN1;ACIN1;ACIN1;ACIN1;ACIN1;ACIN1;ACIN1;ACIN1;ACIN1;ACIN1;ACIN1;ACIN1;ACIN1;ACIN1;ACIN1;ACIN1;ACIN1;ACIN1;ACIN1;ACIN1;ACIN1;ACIN1;ACIN1;ACIN1;ACIN1;ACIN1;ACIN1;ACIN1;ACIN1;ACIN1;ACIN1;ACIN1;ACIN1;ACIN1;ACIN1;ACIN1;ACIN1;ACIN1;ACIN1;ACI…	ACINU_HUMAN;S4R3H4_HUMAN;ACINU_HUMAN;S4R3H4_HUMAN;ACINU_HUMAN;S4R3H4_HUMAN;ACINU_HUMAN;S4R3H4_HUMAN;ACINU_HUMAN;S4R3H4_HUMAN;ACINU_HUMAN;S4R3H4_HUMAN;ACINU_HUMAN;S4R3H4_HUMAN;ACINU_HUMAN;S4R3H4_HUMAN;ACINU_HUMAN;S4R3H4_HUMAN;ACINU_HUMAN;S4R3H4_HUMAN;ACINU_HUMAN;S4R3H4_HUMAN;ACINU_HUMAN;S4R3H4_HUMAN;ACINU_HUMAN;S4R3H4_HUMAN;ACINU_HUMAN;S4R3H4_HUMAN;ACINU_HUMAN;S4R3H4_HUMAN;ACINU_HUMAN;S4R3H4_HUMAN…
ACIN1_S384_M3	Q9UKV3;S4R3H4	0.583006	0.214146	0.369623	0.234794	0.474193	-0.21054	0.593103	0.141655					ACIN1;ACIN1;ACIN1;ACIN1;ACIN1;ACIN1;ACIN1;ACIN1;ACIN1;ACIN1;ACIN1;ACIN1;ACIN1;ACIN1;ACIN1;ACIN1;ACIN1;ACIN1;ACIN1;ACIN1;ACIN1;ACIN1;ACIN1;ACIN1;ACIN1;ACIN1;ACIN1;ACIN1;ACIN1;ACIN1;ACIN1;ACIN1;ACIN1;ACIN1;ACIN1;ACIN1;ACIN1;ACIN1;ACIN1;ACIN1;ACIN1;ACIN1;ACIN1;ACIN1;ACIN1;ACIN1;ACIN1;ACIN1;ACIN1;ACIN1;ACIN1;ACIN1;ACIN1;ACIN1;ACIN1;ACIN1;ACIN1;ACIN1;ACIN1;ACIN1;ACIN1;ACIN1;ACIN1;ACIN1;ACIN1;ACIN1;ACI…	ACINU_HUMAN;S4R3H4_HUMAN;ACINU_HUMAN;S4R3H4_HUMAN;ACINU_HUMAN;S4R3H4_HUMAN;ACINU_HUMAN;S4R3H4_HUMAN;ACINU_HUMAN;S4R3H4_HUMAN;ACINU_HUMAN;S4R3H4_HUMAN;ACINU_HUMAN;S4R3H4_HUMAN;ACINU_HUMAN;S4R3H4_HUMAN;ACINU_HUMAN;S4R3H4_HUMAN;ACINU_HUMAN;S4R3H4_HUMAN;ACINU_HUMAN;S4R3H4_HUMAN;ACINU_HUMAN;S4R3H4_HUMAN;ACINU_HUMAN;S4R3H4_HUMAN;ACINU_HUMAN;S4R3H4_HUMAN;ACINU_HUMAN;S4R3H4_HUMAN;ACINU_HUMAN;S4R3H4_HUMAN…
ACIN1_S386_M2	Q9UKV3;S4R3H4	0.911025	0.0510879	0.833842	-0.0554929	0.571776	-0.159121	0.822366	-0.0789876					ACIN1;ACIN1;ACIN1;ACIN1;ACIN1;ACIN1;ACIN1;ACIN1;ACIN1;ACIN1;ACIN1;ACIN1;ACIN1;ACIN1;ACIN1;ACIN1;ACIN1;ACIN1;ACIN1;ACIN1;ACIN1;ACIN1;ACIN1;ACIN1;ACIN1;ACIN1;ACIN1;ACIN1;ACIN1;ACIN1;ACIN1;ACIN1;ACIN1;ACIN1;ACIN1;ACIN1;ACIN1;ACIN1;ACIN1;ACIN1;ACIN1;ACIN1;ACIN1;ACIN1;ACIN1;ACIN1;ACIN1;ACIN1;ACIN1;ACIN1;ACIN1;ACIN1;ACIN1;ACIN1;ACIN1;ACIN1;ACIN1;ACIN1;ACIN1;ACIN1;ACIN1;ACIN1;ACIN1;ACIN1;ACIN1;ACIN1;ACI…	ACINU_HUMAN;S4R3H4_HUMAN;ACINU_HUMAN;S4R3H4_HUMAN;ACINU_HUMAN;S4R3H4_HUMAN;ACINU_HUMAN;S4R3H4_HUMAN;ACINU_HUMAN;S4R3H4_HUMAN;ACINU_HUMAN;S4R3H4_HUMAN;ACINU_HUMAN;S4R3H4_HUMAN;ACINU_HUMAN;S4R3H4_HUMAN;ACINU_HUMAN;S4R3H4_HUMAN;ACINU_HUMAN;S4R3H4_HUMAN;ACINU_HUMAN;S4R3H4_HUMAN;ACINU_HUMAN;S4R3H4_HUMAN;ACINU_HUMAN;S4R3H4_HUMAN;ACINU_HUMAN;S4R3H4_HUMAN;ACINU_HUMAN;S4R3H4_HUMAN;ACINU_HUMAN;S4R3H4_HUMAN…
ACIN1_S386_M3	Q9UKV3;S4R3H4	0.582936	0.214146	0.369584	0.234794	0.474151	-0.21054	0.593056	0.141655					ACIN1;ACIN1;ACIN1;ACIN1;ACIN1;ACIN1;ACIN1;ACIN1;ACIN1;ACIN1;ACIN1;ACIN1;ACIN1;ACIN1;ACIN1;ACIN1;ACIN1;ACIN1;ACIN1;ACIN1;ACIN1;ACIN1;ACIN1;ACIN1;ACIN1;ACIN1;ACIN1;ACIN1;ACIN1;ACIN1;ACIN1;ACIN1;ACIN1;ACIN1;ACIN1;ACIN1;ACIN1;ACIN1;ACIN1;ACIN1;ACIN1;ACIN1;ACIN1;ACIN1;ACIN1;ACIN1;ACIN1;ACIN1;ACIN1;ACIN1;ACIN1;ACIN1;ACIN1;ACIN1;ACIN1;ACIN1;ACIN1;ACIN1;ACIN1;ACIN1;ACIN1;ACIN1;ACIN1;ACIN1;ACIN1;ACIN1;ACI…	ACINU_HUMAN;S4R3H4_HUMAN;ACINU_HUMAN;S4R3H4_HUMAN;ACINU_HUMAN;S4R3H4_HUMAN;ACINU_HUMAN;S4R3H4_HUMAN;ACINU_HUMAN;S4R3H4_HUMAN;ACINU_HUMAN;S4R3H4_HUMAN;ACINU_HUMAN;S4R3H4_HUMAN;ACINU_HUMAN;S4R3H4_HUMAN;ACINU_HUMAN;S4R3H4_HUMAN;ACINU_HUMAN;S4R3H4_HUMAN;ACINU_HUMAN;S4R3H4_HUMAN;ACINU_HUMAN;S4R3H4_HUMAN;ACINU_HUMAN;S4R3H4_HUMAN;ACINU_HUMAN;S4R3H4_HUMAN;ACINU_HUMAN;S4R3H4_HUMAN;ACINU_HUMAN;S4R3H4_HUMAN…
ACIN1_S388_M2	Q9UKV3;S4R3H4	0.910972	0.0510879	0.833799	-0.0554929	0.571734	-0.159121	0.822321	-0.0789876					ACIN1;ACIN1;ACIN1;ACIN1;ACIN1;ACIN1;ACIN1;ACIN1;ACIN1;ACIN1;ACIN1;ACIN1;ACIN1;ACIN1;ACIN1;ACIN1;ACIN1;ACIN1;ACIN1;ACIN1;ACIN1;ACIN1;ACIN1;ACIN1;ACIN1;ACIN1;ACIN1;ACIN1;ACIN1;ACIN1;ACIN1;ACIN1;ACIN1;ACIN1;ACIN1;ACIN1;ACIN1;ACIN1;ACIN1;ACIN1;ACIN1;ACIN1;ACIN1;ACIN1;ACIN1;ACIN1;ACIN1;ACIN1;ACIN1;ACIN1;ACIN1;ACIN1;ACIN1;ACIN1;ACIN1;ACIN1;ACIN1;ACIN1;ACIN1;ACIN1;ACIN1;ACIN1;ACIN1;ACIN1;ACIN1;ACIN1;ACI…	ACINU_HUMAN;S4R3H4_HUMAN;ACINU_HUMAN;S4R3H4_HUMAN;ACINU_HUMAN;S4R3H4_HUMAN;ACINU_HUMAN;S4R3H4_HUMAN;ACINU_HUMAN;S4R3H4_HUMAN;ACINU_HUMAN;S4R3H4_HUMAN;ACINU_HUMAN;S4R3H4_HUMAN;ACINU_HUMAN;S4R3H4_HUMAN;ACINU_HUMAN;S4R3H4_HUMAN;ACINU_HUMAN;S4R3H4_HUMAN;ACINU_HUMAN;S4R3H4_HUMAN;ACINU_HUMAN;S4R3H4_HUMAN;ACINU_HUMAN;S4R3H4_HUMAN;ACINU_HUMAN;S4R3H4_HUMAN;ACINU_HUMAN;S4R3H4_HUMAN;ACINU_HUMAN;S4R3H4_HUMAN…
ACIN1_S388_M3	Q9UKV3;S4R3H4	0.582866	0.214146	0.369544	0.234794	0.474109	-0.21054	0.593009	0.141655					ACIN1;ACIN1;ACIN1;ACIN1;ACIN1;ACIN1;ACIN1;ACIN1;ACIN1;ACIN1;ACIN1;ACIN1;ACIN1;ACIN1;ACIN1;ACIN1;ACIN1;ACIN1;ACIN1;ACIN1;ACIN1;ACIN1;ACIN1;ACIN1;ACIN1;ACIN1;ACIN1;ACIN1;ACIN1;ACIN1;ACIN1;ACIN1;ACIN1;ACIN1;ACIN1;ACIN1;ACIN1;ACIN1;ACIN1;ACIN1;ACIN1;ACIN1;ACIN1;ACIN1;ACIN1;ACIN1;ACIN1;ACIN1;ACIN1;ACIN1;ACIN1;ACIN1;ACIN1;ACIN1;ACIN1;ACIN1;ACIN1;ACIN1;ACIN1;ACIN1;ACIN1;ACIN1;ACIN1;ACIN1;ACIN1;ACIN1;ACI…	ACINU_HUMAN;S4R3H4_HUMAN;ACINU_HUMAN;S4R3H4_HUMAN;ACINU_HUMAN;S4R3H4_HUMAN;ACINU_HUMAN;S4R3H4_HUMAN;ACINU_HUMAN;S4R3H4_HUMAN;ACINU_HUMAN;S4R3H4_HUMAN;ACINU_HUMAN;S4R3H4_HUMAN;ACINU_HUMAN;S4R3H4_HUMAN;ACINU_HUMAN;S4R3H4_HUMAN;ACINU_HUMAN;S4R3H4_HUMAN;ACINU_HUMAN;S4R3H4_HUMAN;ACINU_HUMAN;S4R3H4_HUMAN;ACINU_HUMAN;S4R3H4_HUMAN;ACINU_HUMAN;S4R3H4_HUMAN;ACINU_HUMAN;S4R3H4_HUMAN;ACINU_HUMAN;S4R3H4_HUMAN…
ACIN1_S400_M1	Q9UKV3;S4R3H4	0.897093	-0.386878	0.489119	2.26113	1	0	0.753722	1.05264					ACIN1;ACIN1;ACIN1;ACIN1;ACIN1;ACIN1;ACIN1;ACIN1;ACIN1;ACIN1;ACIN1;ACIN1;ACIN1;ACIN1;ACIN1;ACIN1;ACIN1;ACIN1;ACIN1;ACIN1;ACIN1;ACIN1;ACIN1;ACIN1;ACIN1;ACIN1;ACIN1;ACIN1;ACIN1;ACIN1;ACIN1;ACIN1;ACIN1;ACIN1;ACIN1;ACIN1;ACIN1;ACIN1;ACIN1;ACIN1;ACIN1;ACIN1;ACIN1;ACIN1;ACIN1;ACIN1;ACIN1;ACIN1;ACIN1;ACIN1;ACIN1;ACIN1;ACIN1;ACIN1;ACIN1;ACIN1;ACIN1;ACIN1;ACIN1;ACIN1;ACIN1;ACIN1;ACIN1;ACIN1;ACIN1;ACIN1;ACI…	ACINU_HUMAN;S4R3H4_HUMAN;ACINU_HUMAN;S4R3H4_HUMAN;ACINU_HUMAN;S4R3H4_HUMAN;ACINU_HUMAN;S4R3H4_HUMAN;ACINU_HUMAN;S4R3H4_HUMAN;ACINU_HUMAN;S4R3H4_HUMAN;ACINU_HUMAN;S4R3H4_HUMAN;ACINU_HUMAN;S4R3H4_HUMAN;ACINU_HUMAN;S4R3H4_HUMAN;ACINU_HUMAN;S4R3H4_HUMAN;ACINU_HUMAN;S4R3H4_HUMAN;ACINU_HUMAN;S4R3H4_HUMAN;ACINU_HUMAN;S4R3H4_HUMAN;ACINU_HUMAN;S4R3H4_HUMAN;ACINU_HUMAN;S4R3H4_HUMAN;ACINU_HUMAN;S4R3H4_HUMAN…
ACIN1_S410_M1	Q9UKV3;S4R3H4	0.832159	-0.128001	0.456991	-0.313686	0.543005	-0.337654	0.532137	2.05656					ACIN1;ACIN1;ACIN1;ACIN1;ACIN1;ACIN1;ACIN1;ACIN1;ACIN1;ACIN1;ACIN1;ACIN1;ACIN1;ACIN1;ACIN1;ACIN1;ACIN1;ACIN1;ACIN1;ACIN1;ACIN1;ACIN1;ACIN1;ACIN1;ACIN1;ACIN1;ACIN1;ACIN1;ACIN1;ACIN1;ACIN1;ACIN1;ACIN1;ACIN1;ACIN1;ACIN1;ACIN1;ACIN1;ACIN1;ACIN1;ACIN1;ACIN1;ACIN1;ACIN1;ACIN1;ACIN1;ACIN1;ACIN1;ACIN1;ACIN1;ACIN1;ACIN1;ACIN1;ACIN1;ACIN1;ACIN1;ACIN1;ACIN1;ACIN1;ACIN1;ACIN1;ACIN1;ACIN1;ACIN1;ACIN1;ACIN1;ACI…	ACINU_HUMAN;S4R3H4_HUMAN;ACINU_HUMAN;S4R3H4_HUMAN;ACINU_HUMAN;S4R3H4_HUMAN;ACINU_HUMAN;S4R3H4_HUMAN;ACINU_HUMAN;S4R3H4_HUMAN;ACINU_HUMAN;S4R3H4_HUMAN;ACINU_HUMAN;S4R3H4_HUMAN;ACINU_HUMAN;S4R3H4_HUMAN;ACINU_HUMAN;S4R3H4_HUMAN;ACINU_HUMAN;S4R3H4_HUMAN;ACINU_HUMAN;S4R3H4_HUMAN;ACINU_HUMAN;S4R3H4_HUMAN;ACINU_HUMAN;S4R3H4_HUMAN;ACINU_HUMAN;S4R3H4_HUMAN;ACINU_HUMAN;S4R3H4_HUMAN;ACINU_HUMAN;S4R3H4_HUMAN…
ACIN1_S410_M2	Q9UKV3;S4R3H4	0.907789	-0.0440035	0.996379	-0.00142241	0.16123	-0.437037	0.531396	-0.147354					ACIN1;ACIN1;ACIN1;ACIN1;ACIN1;ACIN1;ACIN1;ACIN1;ACIN1;ACIN1;ACIN1;ACIN1;ACIN1;ACIN1;ACIN1;ACIN1;ACIN1;ACIN1;ACIN1;ACIN1;ACIN1;ACIN1;ACIN1;ACIN1;ACIN1;ACIN1;ACIN1;ACIN1;ACIN1;ACIN1;ACIN1;ACIN1;ACIN1;ACIN1;ACIN1;ACIN1;ACIN1;ACIN1;ACIN1;ACIN1;ACIN1;ACIN1;ACIN1;ACIN1;ACIN1;ACIN1;ACIN1;ACIN1;ACIN1;ACIN1;ACIN1;ACIN1;ACIN1;ACIN1;ACIN1;ACIN1;ACIN1;ACIN1;ACIN1;ACIN1;ACIN1;ACIN1;ACIN1;ACIN1;ACIN1;ACIN1;ACI…	ACINU_HUMAN;S4R3H4_HUMAN;ACINU_HUMAN;S4R3H4_HUMAN;ACINU_HUMAN;S4R3H4_HUMAN;ACINU_HUMAN;S4R3H4_HUMAN;ACINU_HUMAN;S4R3H4_HUMAN;ACINU_HUMAN;S4R3H4_HUMAN;ACINU_HUMAN;S4R3H4_HUMAN;ACINU_HUMAN;S4R3H4_HUMAN;ACINU_HUMAN;S4R3H4_HUMAN;ACINU_HUMAN;S4R3H4_HUMAN;ACINU_HUMAN;S4R3H4_HUMAN;ACINU_HUMAN;S4R3H4_HUMAN;ACINU_HUMAN;S4R3H4_HUMAN;ACINU_HUMAN;S4R3H4_HUMAN;ACINU_HUMAN;S4R3H4_HUMAN;ACINU_HUMAN;S4R3H4_HUMAN…
ACIN1_S410_M3	Q9UKV3;S4R3H4	1	0	1	0	0.766521	-0.345601	1	0					ACIN1;ACIN1;ACIN1;ACIN1;ACIN1;ACIN1;ACIN1;ACIN1;ACIN1;ACIN1;ACIN1;ACIN1;ACIN1;ACIN1;ACIN1;ACIN1;ACIN1;ACIN1;ACIN1;ACIN1;ACIN1;ACIN1;ACIN1;ACIN1;ACIN1;ACIN1;ACIN1;ACIN1;ACIN1;ACIN1;ACIN1;ACIN1;ACIN1;ACIN1;ACIN1;ACIN1;ACIN1;ACIN1;ACIN1;ACIN1;ACIN1;ACIN1;ACIN1;ACIN1;ACIN1;ACIN1;ACIN1;ACIN1;ACIN1;ACIN1;ACIN1;ACIN1;ACIN1;ACIN1;ACIN1;ACIN1;ACIN1;ACIN1;ACIN1;ACIN1;ACIN1;ACIN1;ACIN1;ACIN1;ACIN1;ACIN1;ACI…	ACINU_HUMAN;S4R3H4_HUMAN;ACINU_HUMAN;S4R3H4_HUMAN;ACINU_HUMAN;S4R3H4_HUMAN;ACINU_HUMAN;S4R3H4_HUMAN;ACINU_HUMAN;S4R3H4_HUMAN;ACINU_HUMAN;S4R3H4_HUMAN;ACINU_HUMAN;S4R3H4_HUMAN;ACINU_HUMAN;S4R3H4_HUMAN;ACINU_HUMAN;S4R3H4_HUMAN;ACINU_HUMAN;S4R3H4_HUMAN;ACINU_HUMAN;S4R3H4_HUMAN;ACINU_HUMAN;S4R3H4_HUMAN;ACINU_HUMAN;S4R3H4_HUMAN;ACINU_HUMAN;S4R3H4_HUMAN;ACINU_HUMAN;S4R3H4_HUMAN;ACINU_HUMAN;S4R3H4_HUMAN…
ACIN1_S467_M1	Q9UKV3;S4R3H4	1	0	1	0	1	0	0.449292	0.509604					ACIN1;ACIN1;ACIN1;ACIN1;ACIN1;ACIN1;ACIN1;ACIN1;ACIN1;ACIN1;ACIN1;ACIN1;ACIN1;ACIN1;ACIN1;ACIN1;ACIN1;ACIN1;ACIN1;ACIN1;ACIN1;ACIN1;ACIN1;ACIN1;ACIN1;ACIN1;ACIN1;ACIN1;ACIN1;ACIN1;ACIN1;ACIN1;ACIN1;ACIN1;ACIN1;ACIN1;ACIN1;ACIN1;ACIN1;ACIN1;ACIN1;ACIN1;ACIN1;ACIN1;ACIN1;ACIN1;ACIN1;ACIN1;ACIN1;ACIN1;ACIN1;ACIN1;ACIN1;ACIN1;ACIN1;ACIN1;ACIN1;ACIN1;ACIN1;ACIN1;ACIN1;ACIN1;ACIN1;ACIN1;ACIN1;ACIN1;ACI…	ACINU_HUMAN;S4R3H4_HUMAN;ACINU_HUMAN;S4R3H4_HUMAN;ACINU_HUMAN;S4R3H4_HUMAN;ACINU_HUMAN;S4R3H4_HUMAN;ACINU_HUMAN;S4R3H4_HUMAN;ACINU_HUMAN;S4R3H4_HUMAN;ACINU_HUMAN;S4R3H4_HUMAN;ACINU_HUMAN;S4R3H4_HUMAN;ACINU_HUMAN;S4R3H4_HUMAN;ACINU_HUMAN;S4R3H4_HUMAN;ACINU_HUMAN;S4R3H4_HUMAN;ACINU_HUMAN;S4R3H4_HUMAN;ACINU_HUMAN;S4R3H4_HUMAN;ACINU_HUMAN;S4R3H4_HUMAN;ACINU_HUMAN;S4R3H4_HUMAN;ACINU_HUMAN;S4R3H4_HUMAN…
ACIN1_S467_M3	Q9UKV3;S4R3H4	0.703636	-1.18057	0.847842	0.596781	1	0	0.770627	0.649921					ACIN1;ACIN1;ACIN1;ACIN1;ACIN1;ACIN1;ACIN1;ACIN1;ACIN1;ACIN1;ACIN1;ACIN1;ACIN1;ACIN1;ACIN1;ACIN1;ACIN1;ACIN1;ACIN1;ACIN1;ACIN1;ACIN1;ACIN1;ACIN1;ACIN1;ACIN1;ACIN1;ACIN1;ACIN1;ACIN1;ACIN1;ACIN1;ACIN1;ACIN1;ACIN1;ACIN1;ACIN1;ACIN1;ACIN1;ACIN1;ACIN1;ACIN1;ACIN1;ACIN1;ACIN1;ACIN1;ACIN1;ACIN1;ACIN1;ACIN1;ACIN1;ACIN1;ACIN1;ACIN1;ACIN1;ACIN1;ACIN1;ACIN1;ACIN1;ACIN1;ACIN1;ACIN1;ACIN1;ACIN1;ACIN1;ACIN1;ACI…	ACINU_HUMAN;S4R3H4_HUMAN;ACINU_HUMAN;S4R3H4_HUMAN;ACINU_HUMAN;S4R3H4_HUMAN;ACINU_HUMAN;S4R3H4_HUMAN;ACINU_HUMAN;S4R3H4_HUMAN;ACINU_HUMAN;S4R3H4_HUMAN;ACINU_HUMAN;S4R3H4_HUMAN;ACINU_HUMAN;S4R3H4_HUMAN;ACINU_HUMAN;S4R3H4_HUMAN;ACINU_HUMAN;S4R3H4_HUMAN;ACINU_HUMAN;S4R3H4_HUMAN;ACINU_HUMAN;S4R3H4_HUMAN;ACINU_HUMAN;S4R3H4_HUMAN;ACINU_HUMAN;S4R3H4_HUMAN;ACINU_HUMAN;S4R3H4_HUMAN;ACINU_HUMAN;S4R3H4_HUMAN…
ACIN1_S478_M1	Q9UKV3;S4R3H4	0.117168	-0.708229	0.541175	-0.156716	0.534748	-0.221295	0.587354	0.21587					ACIN1;ACIN1;ACIN1;ACIN1;ACIN1;ACIN1;ACIN1;ACIN1;ACIN1;ACIN1;ACIN1;ACIN1;ACIN1;ACIN1;ACIN1;ACIN1;ACIN1;ACIN1;ACIN1;ACIN1;ACIN1;ACIN1;ACIN1;ACIN1;ACIN1;ACIN1;ACIN1;ACIN1;ACIN1;ACIN1;ACIN1;ACIN1;ACIN1;ACIN1;ACIN1;ACIN1;ACIN1;ACIN1;ACIN1;ACIN1;ACIN1;ACIN1;ACIN1;ACIN1;ACIN1;ACIN1;ACIN1;ACIN1;ACIN1;ACIN1;ACIN1;ACIN1;ACIN1;ACIN1;ACIN1;ACIN1;ACIN1;ACIN1;ACIN1;ACIN1;ACIN1;ACIN1;ACIN1;ACIN1;ACIN1;ACIN1;ACI…	ACINU_HUMAN;S4R3H4_HUMAN;ACINU_HUMAN;S4R3H4_HUMAN;ACINU_HUMAN;S4R3H4_HUMAN;ACINU_HUMAN;S4R3H4_HUMAN;ACINU_HUMAN;S4R3H4_HUMAN;ACINU_HUMAN;S4R3H4_HUMAN;ACINU_HUMAN;S4R3H4_HUMAN;ACINU_HUMAN;S4R3H4_HUMAN;ACINU_HUMAN;S4R3H4_HUMAN;ACINU_HUMAN;S4R3H4_HUMAN;ACINU_HUMAN;S4R3H4_HUMAN;ACINU_HUMAN;S4R3H4_HUMAN;ACINU_HUMAN;S4R3H4_HUMAN;ACINU_HUMAN;S4R3H4_HUMAN;ACINU_HUMAN;S4R3H4_HUMAN;ACINU_HUMAN;S4R3H4_HUMAN…
ACIN1_S478_M2	Q9UKV3;S4R3H4	0.927482	-0.0389137	0.464855	0.280094	0.126509	-0.859835	0.205416	0.312362					ACIN1;ACIN1;ACIN1;ACIN1;ACIN1;ACIN1;ACIN1;ACIN1;ACIN1;ACIN1;ACIN1;ACIN1;ACIN1;ACIN1;ACIN1;ACIN1;ACIN1;ACIN1;ACIN1;ACIN1;ACIN1;ACIN1;ACIN1;ACIN1;ACIN1;ACIN1;ACIN1;ACIN1;ACIN1;ACIN1;ACIN1;ACIN1;ACIN1;ACIN1;ACIN1;ACIN1;ACIN1;ACIN1;ACIN1;ACIN1;ACIN1;ACIN1;ACIN1;ACIN1;ACIN1;ACIN1;ACIN1;ACIN1;ACIN1;ACIN1;ACIN1;ACIN1;ACIN1;ACIN1;ACIN1;ACIN1;ACIN1;ACIN1;ACIN1;ACIN1;ACIN1;ACIN1;ACIN1;ACIN1;ACIN1;ACIN1;ACI…	ACINU_HUMAN;S4R3H4_HUMAN;ACINU_HUMAN;S4R3H4_HUMAN;ACINU_HUMAN;S4R3H4_HUMAN;ACINU_HUMAN;S4R3H4_HUMAN;ACINU_HUMAN;S4R3H4_HUMAN;ACINU_HUMAN;S4R3H4_HUMAN;ACINU_HUMAN;S4R3H4_HUMAN;ACINU_HUMAN;S4R3H4_HUMAN;ACINU_HUMAN;S4R3H4_HUMAN;ACINU_HUMAN;S4R3H4_HUMAN;ACINU_HUMAN;S4R3H4_HUMAN;ACINU_HUMAN;S4R3H4_HUMAN;ACINU_HUMAN;S4R3H4_HUMAN;ACINU_HUMAN;S4R3H4_HUMAN;ACINU_HUMAN;S4R3H4_HUMAN;ACINU_HUMAN;S4R3H4_HUMAN…
ACIN1_S478_M3	Q9UKV3;S4R3H4	0.948771	-0.0861082	0.43791	0.635916	0.299746	-0.657569	0.979784	-0.0331612					ACIN1;ACIN1;ACIN1;ACIN1;ACIN1;ACIN1;ACIN1;ACIN1;ACIN1;ACIN1;ACIN1;ACIN1;ACIN1;ACIN1;ACIN1;ACIN1;ACIN1;ACIN1;ACIN1;ACIN1;ACIN1;ACIN1;ACIN1;ACIN1;ACIN1;ACIN1;ACIN1;ACIN1;ACIN1;ACIN1;ACIN1;ACIN1;ACIN1;ACIN1;ACIN1;ACIN1;ACIN1;ACIN1;ACIN1;ACIN1;ACIN1;ACIN1;ACIN1;ACIN1;ACIN1;ACIN1;ACIN1;ACIN1;ACIN1;ACIN1;ACIN1;ACIN1;ACIN1;ACIN1;ACIN1;ACIN1;ACIN1;ACIN1;ACIN1;ACIN1;ACIN1;ACIN1;ACIN1;ACIN1;ACIN1;ACIN1;ACI…	ACINU_HUMAN;S4R3H4_HUMAN;ACINU_HUMAN;S4R3H4_HUMAN;ACINU_HUMAN;S4R3H4_HUMAN;ACINU_HUMAN;S4R3H4_HUMAN;ACINU_HUMAN;S4R3H4_HUMAN;ACINU_HUMAN;S4R3H4_HUMAN;ACINU_HUMAN;S4R3H4_HUMAN;ACINU_HUMAN;S4R3H4_HUMAN;ACINU_HUMAN;S4R3H4_HUMAN;ACINU_HUMAN;S4R3H4_HUMAN;ACINU_HUMAN;S4R3H4_HUMAN;ACINU_HUMAN;S4R3H4_HUMAN;ACINU_HUMAN;S4R3H4_HUMAN;ACINU_HUMAN;S4R3H4_HUMAN;ACINU_HUMAN;S4R3H4_HUMAN;ACINU_HUMAN;S4R3H4_HUMAN…
ACIN1_S481_M2	Q9UKV3;S4R3H4	0.686449	-1.24529	0.0438062	-4.13752	0.765997	-0.749593	0.43852	-1.96768		+			ACIN1;ACIN1;ACIN1;ACIN1;ACIN1;ACIN1;ACIN1;ACIN1;ACIN1;ACIN1;ACIN1;ACIN1;ACIN1;ACIN1;ACIN1;ACIN1;ACIN1;ACIN1;ACIN1;ACIN1;ACIN1;ACIN1;ACIN1;ACIN1;ACIN1;ACIN1;ACIN1;ACIN1;ACIN1;ACIN1;ACIN1;ACIN1;ACIN1;ACIN1;ACIN1;ACIN1;ACIN1;ACIN1;ACIN1;ACIN1;ACIN1;ACIN1;ACIN1;ACIN1;ACIN1;ACIN1;ACIN1;ACIN1;ACIN1;ACIN1;ACIN1;ACIN1;ACIN1;ACIN1;ACIN1;ACIN1;ACIN1;ACIN1;ACIN1;ACIN1;ACIN1;ACIN1;ACIN1;ACIN1;ACIN1;ACIN1;ACI…	ACINU_HUMAN;S4R3H4_HUMAN;ACINU_HUMAN;S4R3H4_HUMAN;ACINU_HUMAN;S4R3H4_HUMAN;ACINU_HUMAN;S4R3H4_HUMAN;ACINU_HUMAN;S4R3H4_HUMAN;ACINU_HUMAN;S4R3H4_HUMAN;ACINU_HUMAN;S4R3H4_HUMAN;ACINU_HUMAN;S4R3H4_HUMAN;ACINU_HUMAN;S4R3H4_HUMAN;ACINU_HUMAN;S4R3H4_HUMAN;ACINU_HUMAN;S4R3H4_HUMAN;ACINU_HUMAN;S4R3H4_HUMAN;ACINU_HUMAN;S4R3H4_HUMAN;ACINU_HUMAN;S4R3H4_HUMAN;ACINU_HUMAN;S4R3H4_HUMAN;ACINU_HUMAN;S4R3H4_HUMAN…
ACIN1_S481_M3	Q9UKV3;S4R3H4	0.438607	2.54757	0.266426	-3.33684	0.307495	-0.592356	0.477956	1.24083					ACIN1;ACIN1;ACIN1;ACIN1;ACIN1;ACIN1;ACIN1;ACIN1;ACIN1;ACIN1;ACIN1;ACIN1;ACIN1;ACIN1;ACIN1;ACIN1;ACIN1;ACIN1;ACIN1;ACIN1;ACIN1;ACIN1;ACIN1;ACIN1;ACIN1;ACIN1;ACIN1;ACIN1;ACIN1;ACIN1;ACIN1;ACIN1;ACIN1;ACIN1;ACIN1;ACIN1;ACIN1;ACIN1;ACIN1;ACIN1;ACIN1;ACIN1;ACIN1;ACIN1;ACIN1;ACIN1;ACIN1;ACIN1;ACIN1;ACIN1;ACIN1;ACIN1;ACIN1;ACIN1;ACIN1;ACIN1;ACIN1;ACIN1;ACIN1;ACIN1;ACIN1;ACIN1;ACIN1;ACIN1;ACIN1;ACIN1;ACI…	ACINU_HUMAN;S4R3H4_HUMAN;ACINU_HUMAN;S4R3H4_HUMAN;ACINU_HUMAN;S4R3H4_HUMAN;ACINU_HUMAN;S4R3H4_HUMAN;ACINU_HUMAN;S4R3H4_HUMAN;ACINU_HUMAN;S4R3H4_HUMAN;ACINU_HUMAN;S4R3H4_HUMAN;ACINU_HUMAN;S4R3H4_HUMAN;ACINU_HUMAN;S4R3H4_HUMAN;ACINU_HUMAN;S4R3H4_HUMAN;ACINU_HUMAN;S4R3H4_HUMAN;ACINU_HUMAN;S4R3H4_HUMAN;ACINU_HUMAN;S4R3H4_HUMAN;ACINU_HUMAN;S4R3H4_HUMAN;ACINU_HUMAN;S4R3H4_HUMAN;ACINU_HUMAN;S4R3H4_HUMAN…
ACIN1_S482_M1	Q9UKV3;S4R3H4	1	0	0.476347	-0.759824	1	0	1	0					ACIN1;ACIN1;ACIN1;ACIN1;ACIN1;ACIN1;ACIN1;ACIN1;ACIN1;ACIN1;ACIN1;ACIN1;ACIN1;ACIN1;ACIN1;ACIN1;ACIN1;ACIN1;ACIN1;ACIN1;ACIN1;ACIN1;ACIN1;ACIN1;ACIN1;ACIN1;ACIN1;ACIN1;ACIN1;ACIN1;ACIN1;ACIN1;ACIN1;ACIN1;ACIN1;ACIN1;ACIN1;ACIN1;ACIN1;ACIN1;ACIN1;ACIN1;ACIN1;ACIN1;ACIN1;ACIN1;ACIN1;ACIN1;ACIN1;ACIN1;ACIN1;ACIN1;ACIN1;ACIN1;ACIN1;ACIN1;ACIN1;ACIN1;ACIN1;ACIN1;ACIN1;ACIN1;ACIN1;ACIN1;ACIN1;ACIN1;ACI…	ACINU_HUMAN;S4R3H4_HUMAN;ACINU_HUMAN;S4R3H4_HUMAN;ACINU_HUMAN;S4R3H4_HUMAN;ACINU_HUMAN;S4R3H4_HUMAN;ACINU_HUMAN;S4R3H4_HUMAN;ACINU_HUMAN;S4R3H4_HUMAN;ACINU_HUMAN;S4R3H4_HUMAN;ACINU_HUMAN;S4R3H4_HUMAN;ACINU_HUMAN;S4R3H4_HUMAN;ACINU_HUMAN;S4R3H4_HUMAN;ACINU_HUMAN;S4R3H4_HUMAN;ACINU_HUMAN;S4R3H4_HUMAN;ACINU_HUMAN;S4R3H4_HUMAN;ACINU_HUMAN;S4R3H4_HUMAN;ACINU_HUMAN;S4R3H4_HUMAN;ACINU_HUMAN;S4R3H4_HUMAN…
ACIN1_S482_M2	Q9UKV3;S4R3H4	0.987813	0.00720072	0.332667	0.367064	0.140404	-0.846948	0.281077	0.261357					ACIN1;ACIN1;ACIN1;ACIN1;ACIN1;ACIN1;ACIN1;ACIN1;ACIN1;ACIN1;ACIN1;ACIN1;ACIN1;ACIN1;ACIN1;ACIN1;ACIN1;ACIN1;ACIN1;ACIN1;ACIN1;ACIN1;ACIN1;ACIN1;ACIN1;ACIN1;ACIN1;ACIN1;ACIN1;ACIN1;ACIN1;ACIN1;ACIN1;ACIN1;ACIN1;ACIN1;ACIN1;ACIN1;ACIN1;ACIN1;ACIN1;ACIN1;ACIN1;ACIN1;ACIN1;ACIN1;ACIN1;ACIN1;ACIN1;ACIN1;ACIN1;ACIN1;ACIN1;ACIN1;ACIN1;ACIN1;ACIN1;ACIN1;ACIN1;ACIN1;ACIN1;ACIN1;ACIN1;ACIN1;ACIN1;ACIN1;ACI…	ACINU_HUMAN;S4R3H4_HUMAN;ACINU_HUMAN;S4R3H4_HUMAN;ACINU_HUMAN;S4R3H4_HUMAN;ACINU_HUMAN;S4R3H4_HUMAN;ACINU_HUMAN;S4R3H4_HUMAN;ACINU_HUMAN;S4R3H4_HUMAN;ACINU_HUMAN;S4R3H4_HUMAN;ACINU_HUMAN;S4R3H4_HUMAN;ACINU_HUMAN;S4R3H4_HUMAN;ACINU_HUMAN;S4R3H4_HUMAN;ACINU_HUMAN;S4R3H4_HUMAN;ACINU_HUMAN;S4R3H4_HUMAN;ACINU_HUMAN;S4R3H4_HUMAN;ACINU_HUMAN;S4R3H4_HUMAN;ACINU_HUMAN;S4R3H4_HUMAN;ACINU_HUMAN;S4R3H4_HUMAN…
ACIN1_S482_M3	Q9UKV3;S4R3H4	0.82344	0.630495	1	0	0.320385	-0.691447	0.40023	2.71307					ACIN1;ACIN1;ACIN1;ACIN1;ACIN1;ACIN1;ACIN1;ACIN1;ACIN1;ACIN1;ACIN1;ACIN1;ACIN1;ACIN1;ACIN1;ACIN1;ACIN1;ACIN1;ACIN1;ACIN1;ACIN1;ACIN1;ACIN1;ACIN1;ACIN1;ACIN1;ACIN1;ACIN1;ACIN1;ACIN1;ACIN1;ACIN1;ACIN1;ACIN1;ACIN1;ACIN1;ACIN1;ACIN1;ACIN1;ACIN1;ACIN1;ACIN1;ACIN1;ACIN1;ACIN1;ACIN1;ACIN1;ACIN1;ACIN1;ACIN1;ACIN1;ACIN1;ACIN1;ACIN1;ACIN1;ACIN1;ACIN1;ACIN1;ACIN1;ACIN1;ACIN1;ACIN1;ACIN1;ACIN1;ACIN1;ACIN1;ACI…	ACINU_HUMAN;S4R3H4_HUMAN;ACINU_HUMAN;S4R3H4_HUMAN;ACINU_HUMAN;S4R3H4_HUMAN;ACINU_HUMAN;S4R3H4_HUMAN;ACINU_HUMAN;S4R3H4_HUMAN;ACINU_HUMAN;S4R3H4_HUMAN;ACINU_HUMAN;S4R3H4_HUMAN;ACINU_HUMAN;S4R3H4_HUMAN;ACINU_HUMAN;S4R3H4_HUMAN;ACINU_HUMAN;S4R3H4_HUMAN;ACINU_HUMAN;S4R3H4_HUMAN;ACINU_HUMAN;S4R3H4_HUMAN;ACINU_HUMAN;S4R3H4_HUMAN;ACINU_HUMAN;S4R3H4_HUMAN;ACINU_HUMAN;S4R3H4_HUMAN;ACINU_HUMAN;S4R3H4_HUMAN…
ACIN1_S525_M1	Q9UKV3;S4R3H4	0.923544	0.0401456	1	0	1	0	1	0					ACIN1;ACIN1;ACIN1;ACIN1;ACIN1;ACIN1;ACIN1;ACIN1;ACIN1;ACIN1;ACIN1;ACIN1;ACIN1;ACIN1;ACIN1;ACIN1;ACIN1;ACIN1;ACIN1;ACIN1;ACIN1;ACIN1;ACIN1;ACIN1;ACIN1;ACIN1;ACIN1;ACIN1;ACIN1;ACIN1;ACIN1;ACIN1;ACIN1;ACIN1;ACIN1;ACIN1;ACIN1;ACIN1;ACIN1;ACIN1;ACIN1;ACIN1;ACIN1;ACIN1;ACIN1;ACIN1;ACIN1;ACIN1;ACIN1;ACIN1;ACIN1;ACIN1;ACIN1;ACIN1;ACIN1;ACIN1;ACIN1;ACIN1;ACIN1;ACIN1;ACIN1;ACIN1;ACIN1;ACIN1;ACIN1;ACIN1;ACI…	ACINU_HUMAN;S4R3H4_HUMAN;ACINU_HUMAN;S4R3H4_HUMAN;ACINU_HUMAN;S4R3H4_HUMAN;ACINU_HUMAN;S4R3H4_HUMAN;ACINU_HUMAN;S4R3H4_HUMAN;ACINU_HUMAN;S4R3H4_HUMAN;ACINU_HUMAN;S4R3H4_HUMAN;ACINU_HUMAN;S4R3H4_HUMAN;ACINU_HUMAN;S4R3H4_HUMAN;ACINU_HUMAN;S4R3H4_HUMAN;ACINU_HUMAN;S4R3H4_HUMAN;ACINU_HUMAN;S4R3H4_HUMAN;ACINU_HUMAN;S4R3H4_HUMAN;ACINU_HUMAN;S4R3H4_HUMAN;ACINU_HUMAN;S4R3H4_HUMAN;ACINU_HUMAN;S4R3H4_HUMAN…
ACIN1_S655_M1	Q9UKV3;S4R3H4	0.202397	-3.12655	1	0	0.190258	-2.12978	0.0755569	-3.49067					ACIN1;ACIN1;ACIN1;ACIN1;ACIN1;ACIN1;ACIN1;ACIN1;ACIN1;ACIN1;ACIN1;ACIN1;ACIN1;ACIN1;ACIN1;ACIN1;ACIN1;ACIN1;ACIN1;ACIN1;ACIN1;ACIN1;ACIN1;ACIN1;ACIN1;ACIN1;ACIN1;ACIN1;ACIN1;ACIN1;ACIN1;ACIN1;ACIN1;ACIN1;ACIN1;ACIN1;ACIN1;ACIN1;ACIN1;ACIN1;ACIN1;ACIN1;ACIN1;ACIN1;ACIN1;ACIN1;ACIN1;ACIN1;ACIN1;ACIN1;ACIN1;ACIN1;ACIN1;ACIN1;ACIN1;ACIN1;ACIN1;ACIN1;ACIN1;ACIN1;ACIN1;ACIN1;ACIN1;ACIN1;ACIN1;ACIN1;ACI…	ACINU_HUMAN;S4R3H4_HUMAN;ACINU_HUMAN;S4R3H4_HUMAN;ACINU_HUMAN;S4R3H4_HUMAN;ACINU_HUMAN;S4R3H4_HUMAN;ACINU_HUMAN;S4R3H4_HUMAN;ACINU_HUMAN;S4R3H4_HUMAN;ACINU_HUMAN;S4R3H4_HUMAN;ACINU_HUMAN;S4R3H4_HUMAN;ACINU_HUMAN;S4R3H4_HUMAN;ACINU_HUMAN;S4R3H4_HUMAN;ACINU_HUMAN;S4R3H4_HUMAN;ACINU_HUMAN;S4R3H4_HUMAN;ACINU_HUMAN;S4R3H4_HUMAN;ACINU_HUMAN;S4R3H4_HUMAN;ACINU_HUMAN;S4R3H4_HUMAN;ACINU_HUMAN;S4R3H4_HUMAN…
ACIN1_S655_M2	Q9UKV3;S4R3H4	0.895045	0.0637603	0.547574	0.148931	0.532338	-0.134081	0.740664	0.0879517					ACIN1;ACIN1;ACIN1;ACIN1;ACIN1;ACIN1;ACIN1;ACIN1;ACIN1;ACIN1;ACIN1;ACIN1;ACIN1;ACIN1;ACIN1;ACIN1;ACIN1;ACIN1;ACIN1;ACIN1;ACIN1;ACIN1;ACIN1;ACIN1;ACIN1;ACIN1;ACIN1;ACIN1;ACIN1;ACIN1;ACIN1;ACIN1;ACIN1;ACIN1;ACIN1;ACIN1;ACIN1;ACIN1;ACIN1;ACIN1;ACIN1;ACIN1;ACIN1;ACIN1;ACIN1;ACIN1;ACIN1;ACIN1;ACIN1;ACIN1;ACIN1;ACIN1;ACIN1;ACIN1;ACIN1;ACIN1;ACIN1;ACIN1;ACIN1;ACIN1;ACIN1;ACIN1;ACIN1;ACIN1;ACIN1;ACIN1;ACI…	ACINU_HUMAN;S4R3H4_HUMAN;ACINU_HUMAN;S4R3H4_HUMAN;ACINU_HUMAN;S4R3H4_HUMAN;ACINU_HUMAN;S4R3H4_HUMAN;ACINU_HUMAN;S4R3H4_HUMAN;ACINU_HUMAN;S4R3H4_HUMAN;ACINU_HUMAN;S4R3H4_HUMAN;ACINU_HUMAN;S4R3H4_HUMAN;ACINU_HUMAN;S4R3H4_HUMAN;ACINU_HUMAN;S4R3H4_HUMAN;ACINU_HUMAN;S4R3H4_HUMAN;ACINU_HUMAN;S4R3H4_HUMAN;ACINU_HUMAN;S4R3H4_HUMAN;ACINU_HUMAN;S4R3H4_HUMAN;ACINU_HUMAN;S4R3H4_HUMAN;ACINU_HUMAN;S4R3H4_HUMAN…
ACIN1_S655_M3	Q9UKV3;S4R3H4	0.86863	-0.255755	0.826898	-0.174204	0.69602	0.432778	0.366507	-0.67166					ACIN1;ACIN1;ACIN1;ACIN1;ACIN1;ACIN1;ACIN1;ACIN1;ACIN1;ACIN1;ACIN1;ACIN1;ACIN1;ACIN1;ACIN1;ACIN1;ACIN1;ACIN1;ACIN1;ACIN1;ACIN1;ACIN1;ACIN1;ACIN1;ACIN1;ACIN1;ACIN1;ACIN1;ACIN1;ACIN1;ACIN1;ACIN1;ACIN1;ACIN1;ACIN1;ACIN1;ACIN1;ACIN1;ACIN1;ACIN1;ACIN1;ACIN1;ACIN1;ACIN1;ACIN1;ACIN1;ACIN1;ACIN1;ACIN1;ACIN1;ACIN1;ACIN1;ACIN1;ACIN1;ACIN1;ACIN1;ACIN1;ACIN1;ACIN1;ACIN1;ACIN1;ACIN1;ACIN1;ACIN1;ACIN1;ACIN1;ACI…	ACINU_HUMAN;S4R3H4_HUMAN;ACINU_HUMAN;S4R3H4_HUMAN;ACINU_HUMAN;S4R3H4_HUMAN;ACINU_HUMAN;S4R3H4_HUMAN;ACINU_HUMAN;S4R3H4_HUMAN;ACINU_HUMAN;S4R3H4_HUMAN;ACINU_HUMAN;S4R3H4_HUMAN;ACINU_HUMAN;S4R3H4_HUMAN;ACINU_HUMAN;S4R3H4_HUMAN;ACINU_HUMAN;S4R3H4_HUMAN;ACINU_HUMAN;S4R3H4_HUMAN;ACINU_HUMAN;S4R3H4_HUMAN;ACINU_HUMAN;S4R3H4_HUMAN;ACINU_HUMAN;S4R3H4_HUMAN;ACINU_HUMAN;S4R3H4_HUMAN;ACINU_HUMAN;S4R3H4_HUMAN…
ACIN1_S657_M1	Q9UKV3;S4R3H4	0.41398	2.02567	0.723004	0.227008	0.514842	0.477033	0.15108	0.761571					ACIN1;ACIN1;ACIN1;ACIN1;ACIN1;ACIN1;ACIN1;ACIN1;ACIN1;ACIN1;ACIN1;ACIN1;ACIN1;ACIN1;ACIN1;ACIN1;ACIN1;ACIN1;ACIN1;ACIN1;ACIN1;ACIN1;ACIN1;ACIN1;ACIN1;ACIN1;ACIN1;ACIN1;ACIN1;ACIN1;ACIN1;ACIN1;ACIN1;ACIN1;ACIN1;ACIN1;ACIN1;ACIN1;ACIN1;ACIN1;ACIN1;ACIN1;ACIN1;ACIN1;ACIN1;ACIN1;ACIN1;ACIN1;ACIN1;ACIN1;ACIN1;ACIN1;ACIN1;ACIN1;ACIN1;ACIN1;ACIN1;ACIN1;ACIN1;ACIN1;ACIN1;ACIN1;ACIN1;ACIN1;ACIN1;ACIN1;ACI…	ACINU_HUMAN;S4R3H4_HUMAN;ACINU_HUMAN;S4R3H4_HUMAN;ACINU_HUMAN;S4R3H4_HUMAN;ACINU_HUMAN;S4R3H4_HUMAN;ACINU_HUMAN;S4R3H4_HUMAN;ACINU_HUMAN;S4R3H4_HUMAN;ACINU_HUMAN;S4R3H4_HUMAN;ACINU_HUMAN;S4R3H4_HUMAN;ACINU_HUMAN;S4R3H4_HUMAN;ACINU_HUMAN;S4R3H4_HUMAN;ACINU_HUMAN;S4R3H4_HUMAN;ACINU_HUMAN;S4R3H4_HUMAN;ACINU_HUMAN;S4R3H4_HUMAN;ACINU_HUMAN;S4R3H4_HUMAN;ACINU_HUMAN;S4R3H4_HUMAN;ACINU_HUMAN;S4R3H4_HUMAN…
ACIN1_S657_M2	Q9UKV3;S4R3H4	0.894122	0.0656195	0.546773	0.149161	0.532792	-0.133912	0.738665	0.0883827					ACIN1;ACIN1;ACIN1;ACIN1;ACIN1;ACIN1;ACIN1;ACIN1;ACIN1;ACIN1;ACIN1;ACIN1;ACIN1;ACIN1;ACIN1;ACIN1;ACIN1;ACIN1;ACIN1;ACIN1;ACIN1;ACIN1;ACIN1;ACIN1;ACIN1;ACIN1;ACIN1;ACIN1;ACIN1;ACIN1;ACIN1;ACIN1;ACIN1;ACIN1;ACIN1;ACIN1;ACIN1;ACIN1;ACIN1;ACIN1;ACIN1;ACIN1;ACIN1;ACIN1;ACIN1;ACIN1;ACIN1;ACIN1;ACIN1;ACIN1;ACIN1;ACIN1;ACIN1;ACIN1;ACIN1;ACIN1;ACIN1;ACIN1;ACIN1;ACIN1;ACIN1;ACIN1;ACIN1;ACIN1;ACIN1;ACIN1;ACI…	ACINU_HUMAN;S4R3H4_HUMAN;ACINU_HUMAN;S4R3H4_HUMAN;ACINU_HUMAN;S4R3H4_HUMAN;ACINU_HUMAN;S4R3H4_HUMAN;ACINU_HUMAN;S4R3H4_HUMAN;ACINU_HUMAN;S4R3H4_HUMAN;ACINU_HUMAN;S4R3H4_HUMAN;ACINU_HUMAN;S4R3H4_HUMAN;ACINU_HUMAN;S4R3H4_HUMAN;ACINU_HUMAN;S4R3H4_HUMAN;ACINU_HUMAN;S4R3H4_HUMAN;ACINU_HUMAN;S4R3H4_HUMAN;ACINU_HUMAN;S4R3H4_HUMAN;ACINU_HUMAN;S4R3H4_HUMAN;ACINU_HUMAN;S4R3H4_HUMAN;ACINU_HUMAN;S4R3H4_HUMAN…
ACIN1_S657_M3	Q9UKV3;S4R3H4	0.78991	0.229691	0.939714	-0.0429564	0.846654	0.0993114	0.455313	-2.42174					ACIN1;ACIN1;ACIN1;ACIN1;ACIN1;ACIN1;ACIN1;ACIN1;ACIN1;ACIN1;ACIN1;ACIN1;ACIN1;ACIN1;ACIN1;ACIN1;ACIN1;ACIN1;ACIN1;ACIN1;ACIN1;ACIN1;ACIN1;ACIN1;ACIN1;ACIN1;ACIN1;ACIN1;ACIN1;ACIN1;ACIN1;ACIN1;ACIN1;ACIN1;ACIN1;ACIN1;ACIN1;ACIN1;ACIN1;ACIN1;ACIN1;ACIN1;ACIN1;ACIN1;ACIN1;ACIN1;ACIN1;ACIN1;ACIN1;ACIN1;ACIN1;ACIN1;ACIN1;ACIN1;ACIN1;ACIN1;ACIN1;ACIN1;ACIN1;ACIN1;ACIN1;ACIN1;ACIN1;ACIN1;ACIN1;ACIN1;ACI…	ACINU_HUMAN;S4R3H4_HUMAN;ACINU_HUMAN;S4R3H4_HUMAN;ACINU_HUMAN;S4R3H4_HUMAN;ACINU_HUMAN;S4R3H4_HUMAN;ACINU_HUMAN;S4R3H4_HUMAN;ACINU_HUMAN;S4R3H4_HUMAN;ACINU_HUMAN;S4R3H4_HUMAN;ACINU_HUMAN;S4R3H4_HUMAN;ACINU_HUMAN;S4R3H4_HUMAN;ACINU_HUMAN;S4R3H4_HUMAN;ACINU_HUMAN;S4R3H4_HUMAN;ACINU_HUMAN;S4R3H4_HUMAN;ACINU_HUMAN;S4R3H4_HUMAN;ACINU_HUMAN;S4R3H4_HUMAN;ACINU_HUMAN;S4R3H4_HUMAN;ACINU_HUMAN;S4R3H4_HUMAN…
ACIN1_S661_M3	Q9UKV3;S4R3H4	0.771817	-0.466482	0.79855	-0.150005	0.847829	0.172102	0.272937	-0.721081					ACIN1;ACIN1;ACIN1;ACIN1;ACIN1;ACIN1;ACIN1;ACIN1;ACIN1;ACIN1;ACIN1;ACIN1;ACIN1;ACIN1;ACIN1;ACIN1;ACIN1;ACIN1;ACIN1;ACIN1;ACIN1;ACIN1;ACIN1;ACIN1;ACIN1;ACIN1;ACIN1;ACIN1;ACIN1;ACIN1;ACIN1;ACIN1;ACIN1;ACIN1;ACIN1;ACIN1;ACIN1;ACIN1;ACIN1;ACIN1;ACIN1;ACIN1;ACIN1;ACIN1;ACIN1;ACIN1;ACIN1;ACIN1;ACIN1;ACIN1;ACIN1;ACIN1;ACIN1;ACIN1;ACIN1;ACIN1;ACIN1;ACIN1;ACIN1;ACIN1;ACIN1;ACIN1;ACIN1;ACIN1;ACIN1;ACIN1;ACI…	ACINU_HUMAN;S4R3H4_HUMAN;ACINU_HUMAN;S4R3H4_HUMAN;ACINU_HUMAN;S4R3H4_HUMAN;ACINU_HUMAN;S4R3H4_HUMAN;ACINU_HUMAN;S4R3H4_HUMAN;ACINU_HUMAN;S4R3H4_HUMAN;ACINU_HUMAN;S4R3H4_HUMAN;ACINU_HUMAN;S4R3H4_HUMAN;ACINU_HUMAN;S4R3H4_HUMAN;ACINU_HUMAN;S4R3H4_HUMAN;ACINU_HUMAN;S4R3H4_HUMAN;ACINU_HUMAN;S4R3H4_HUMAN;ACINU_HUMAN;S4R3H4_HUMAN;ACINU_HUMAN;S4R3H4_HUMAN;ACINU_HUMAN;S4R3H4_HUMAN;ACINU_HUMAN;S4R3H4_HUMAN…
ACIN1_S665_M3	Q9UKV3;S4R3H4	1	0	0.375781	1.372	0.0336661	-4.58022	0.0519347	-4.86563			+		ACIN1;ACIN1;ACIN1;ACIN1;ACIN1;ACIN1;ACIN1;ACIN1;ACIN1;ACIN1;ACIN1;ACIN1;ACIN1;ACIN1;ACIN1;ACIN1;ACIN1;ACIN1;ACIN1;ACIN1;ACIN1;ACIN1;ACIN1;ACIN1;ACIN1;ACIN1;ACIN1;ACIN1;ACIN1;ACIN1;ACIN1;ACIN1;ACIN1;ACIN1;ACIN1;ACIN1;ACIN1;ACIN1;ACIN1;ACIN1;ACIN1;ACIN1;ACIN1;ACIN1;ACIN1;ACIN1;ACIN1;ACIN1;ACIN1;ACIN1;ACIN1;ACIN1;ACIN1;ACIN1;ACIN1;ACIN1;ACIN1;ACIN1;ACIN1;ACIN1;ACIN1;ACIN1;ACIN1;ACIN1;ACIN1;ACIN1;ACI…	ACINU_HUMAN;S4R3H4_HUMAN;ACINU_HUMAN;S4R3H4_HUMAN;ACINU_HUMAN;S4R3H4_HUMAN;ACINU_HUMAN;S4R3H4_HUMAN;ACINU_HUMAN;S4R3H4_HUMAN;ACINU_HUMAN;S4R3H4_HUMAN;ACINU_HUMAN;S4R3H4_HUMAN;ACINU_HUMAN;S4R3H4_HUMAN;ACINU_HUMAN;S4R3H4_HUMAN;ACINU_HUMAN;S4R3H4_HUMAN;ACINU_HUMAN;S4R3H4_HUMAN;ACINU_HUMAN;S4R3H4_HUMAN;ACINU_HUMAN;S4R3H4_HUMAN;ACINU_HUMAN;S4R3H4_HUMAN;ACINU_HUMAN;S4R3H4_HUMAN;ACINU_HUMAN;S4R3H4_HUMAN…
ACIN1_S667_M3	Q9UKV3;S4R3H4	1	0	1	0	1	0	0.837958	-0.725089					ACIN1;ACIN1;ACIN1;ACIN1;ACIN1;ACIN1;ACIN1;ACIN1;ACIN1;ACIN1;ACIN1;ACIN1;ACIN1;ACIN1;ACIN1;ACIN1;ACIN1;ACIN1;ACIN1;ACIN1;ACIN1;ACIN1;ACIN1;ACIN1;ACIN1;ACIN1;ACIN1;ACIN1;ACIN1;ACIN1;ACIN1;ACIN1;ACIN1;ACIN1;ACIN1;ACIN1;ACIN1;ACIN1;ACIN1;ACIN1;ACIN1;ACIN1;ACIN1;ACIN1;ACIN1;ACIN1;ACIN1;ACIN1;ACIN1;ACIN1;ACIN1;ACIN1;ACIN1;ACIN1;ACIN1;ACIN1;ACIN1;ACIN1;ACIN1;ACIN1;ACIN1;ACIN1;ACIN1;ACIN1;ACIN1;ACIN1;ACI…	ACINU_HUMAN;S4R3H4_HUMAN;ACINU_HUMAN;S4R3H4_HUMAN;ACINU_HUMAN;S4R3H4_HUMAN;ACINU_HUMAN;S4R3H4_HUMAN;ACINU_HUMAN;S4R3H4_HUMAN;ACINU_HUMAN;S4R3H4_HUMAN;ACINU_HUMAN;S4R3H4_HUMAN;ACINU_HUMAN;S4R3H4_HUMAN;ACINU_HUMAN;S4R3H4_HUMAN;ACINU_HUMAN;S4R3H4_HUMAN;ACINU_HUMAN;S4R3H4_HUMAN;ACINU_HUMAN;S4R3H4_HUMAN;ACINU_HUMAN;S4R3H4_HUMAN;ACINU_HUMAN;S4R3H4_HUMAN;ACINU_HUMAN;S4R3H4_HUMAN;ACINU_HUMAN;S4R3H4_HUMAN…
ACIN1_S710_M1	Q9UKV3;S4R3H4	0.00189474	1.73991	0.000659794	2.2883	0.00307389	1.81608	0.0790516	0.877356	+	+	+		ACIN1;ACIN1;ACIN1;ACIN1;ACIN1;ACIN1;ACIN1;ACIN1;ACIN1;ACIN1;ACIN1;ACIN1;ACIN1;ACIN1;ACIN1;ACIN1;ACIN1;ACIN1;ACIN1;ACIN1;ACIN1;ACIN1;ACIN1;ACIN1;ACIN1;ACIN1;ACIN1;ACIN1;ACIN1;ACIN1;ACIN1;ACIN1;ACIN1;ACIN1;ACIN1;ACIN1;ACIN1;ACIN1;ACIN1;ACIN1;ACIN1;ACIN1;ACIN1;ACIN1;ACIN1;ACIN1;ACIN1;ACIN1;ACIN1;ACIN1;ACIN1;ACIN1;ACIN1;ACIN1;ACIN1;ACIN1;ACIN1;ACIN1;ACIN1;ACIN1;ACIN1;ACIN1;ACIN1;ACIN1;ACIN1;ACIN1;ACI…	ACINU_HUMAN;S4R3H4_HUMAN;ACINU_HUMAN;S4R3H4_HUMAN;ACINU_HUMAN;S4R3H4_HUMAN;ACINU_HUMAN;S4R3H4_HUMAN;ACINU_HUMAN;S4R3H4_HUMAN;ACINU_HUMAN;S4R3H4_HUMAN;ACINU_HUMAN;S4R3H4_HUMAN;ACINU_HUMAN;S4R3H4_HUMAN;ACINU_HUMAN;S4R3H4_HUMAN;ACINU_HUMAN;S4R3H4_HUMAN;ACINU_HUMAN;S4R3H4_HUMAN;ACINU_HUMAN;S4R3H4_HUMAN;ACINU_HUMAN;S4R3H4_HUMAN;ACINU_HUMAN;S4R3H4_HUMAN;ACINU_HUMAN;S4R3H4_HUMAN;ACINU_HUMAN;S4R3H4_HUMAN…
ACIN1_S710_M2	Q9UKV3;S4R3H4	0.0195739	1.04612	0.2	0.290734	0.955231	-0.0193529	0.852821	-0.0913668	+				ACIN1;ACIN1;ACIN1;ACIN1;ACIN1;ACIN1;ACIN1;ACIN1;ACIN1;ACIN1;ACIN1;ACIN1;ACIN1;ACIN1;ACIN1;ACIN1;ACIN1;ACIN1;ACIN1;ACIN1;ACIN1;ACIN1;ACIN1;ACIN1;ACIN1;ACIN1;ACIN1;ACIN1;ACIN1;ACIN1;ACIN1;ACIN1;ACIN1;ACIN1;ACIN1;ACIN1;ACIN1;ACIN1;ACIN1;ACIN1;ACIN1;ACIN1;ACIN1;ACIN1;ACIN1;ACIN1;ACIN1;ACIN1;ACIN1;ACIN1;ACIN1;ACIN1;ACIN1;ACIN1;ACIN1;ACIN1;ACIN1;ACIN1;ACIN1;ACIN1;ACIN1;ACIN1;ACIN1;ACIN1;ACIN1;ACIN1;ACI…	ACINU_HUMAN;S4R3H4_HUMAN;ACINU_HUMAN;S4R3H4_HUMAN;ACINU_HUMAN;S4R3H4_HUMAN;ACINU_HUMAN;S4R3H4_HUMAN;ACINU_HUMAN;S4R3H4_HUMAN;ACINU_HUMAN;S4R3H4_HUMAN;ACINU_HUMAN;S4R3H4_HUMAN;ACINU_HUMAN;S4R3H4_HUMAN;ACINU_HUMAN;S4R3H4_HUMAN;ACINU_HUMAN;S4R3H4_HUMAN;ACINU_HUMAN;S4R3H4_HUMAN;ACINU_HUMAN;S4R3H4_HUMAN;ACINU_HUMAN;S4R3H4_HUMAN;ACINU_HUMAN;S4R3H4_HUMAN;ACINU_HUMAN;S4R3H4_HUMAN;ACINU_HUMAN;S4R3H4_HUMAN…
ACIN1_S714_M2	Q9UKV3;S4R3H4	0.0195429	1.04612	0.199965	0.290734	0.955189	-0.0193529	0.852776	-0.0913668	+				ACIN1;ACIN1;ACIN1;ACIN1;ACIN1;ACIN1;ACIN1;ACIN1;ACIN1;ACIN1;ACIN1;ACIN1;ACIN1;ACIN1;ACIN1;ACIN1;ACIN1;ACIN1;ACIN1;ACIN1;ACIN1;ACIN1;ACIN1;ACIN1;ACIN1;ACIN1;ACIN1;ACIN1;ACIN1;ACIN1;ACIN1;ACIN1;ACIN1;ACIN1;ACIN1;ACIN1;ACIN1;ACIN1;ACIN1;ACIN1;ACIN1;ACIN1;ACIN1;ACIN1;ACIN1;ACIN1;ACIN1;ACIN1;ACIN1;ACIN1;ACIN1;ACIN1;ACIN1;ACIN1;ACIN1;ACIN1;ACIN1;ACIN1;ACIN1;ACIN1;ACIN1;ACIN1;ACIN1;ACIN1;ACIN1;ACIN1;ACI…	ACINU_HUMAN;S4R3H4_HUMAN;ACINU_HUMAN;S4R3H4_HUMAN;ACINU_HUMAN;S4R3H4_HUMAN;ACINU_HUMAN;S4R3H4_HUMAN;ACINU_HUMAN;S4R3H4_HUMAN;ACINU_HUMAN;S4R3H4_HUMAN;ACINU_HUMAN;S4R3H4_HUMAN;ACINU_HUMAN;S4R3H4_HUMAN;ACINU_HUMAN;S4R3H4_HUMAN;ACINU_HUMAN;S4R3H4_HUMAN;ACINU_HUMAN;S4R3H4_HUMAN;ACINU_HUMAN;S4R3H4_HUMAN;ACINU_HUMAN;S4R3H4_HUMAN;ACINU_HUMAN;S4R3H4_HUMAN;ACINU_HUMAN;S4R3H4_HUMAN;ACINU_HUMAN;S4R3H4_HUMAN…
ACIN1_S729_M1	Q9UKV3;S4R3H4	0.725079	0.182787	0.844562	0.0898814	0.931676	-0.0285702	0.926375	0.0330048					ACIN1;ACIN1;ACIN1;ACIN1;ACIN1;ACIN1;ACIN1;ACIN1;ACIN1;ACIN1;ACIN1;ACIN1;ACIN1;ACIN1;ACIN1;ACIN1;ACIN1;ACIN1;ACIN1;ACIN1;ACIN1;ACIN1;ACIN1;ACIN1;ACIN1;ACIN1;ACIN1;ACIN1;ACIN1;ACIN1;ACIN1;ACIN1;ACIN1;ACIN1;ACIN1;ACIN1;ACIN1;ACIN1;ACIN1;ACIN1;ACIN1;ACIN1;ACIN1;ACIN1;ACIN1;ACIN1;ACIN1;ACIN1;ACIN1;ACIN1;ACIN1;ACIN1;ACIN1;ACIN1;ACIN1;ACIN1;ACIN1;ACIN1;ACIN1;ACIN1;ACIN1;ACIN1;ACIN1;ACIN1;ACIN1;ACIN1;ACI…	ACINU_HUMAN;S4R3H4_HUMAN;ACINU_HUMAN;S4R3H4_HUMAN;ACINU_HUMAN;S4R3H4_HUMAN;ACINU_HUMAN;S4R3H4_HUMAN;ACINU_HUMAN;S4R3H4_HUMAN;ACINU_HUMAN;S4R3H4_HUMAN;ACINU_HUMAN;S4R3H4_HUMAN;ACINU_HUMAN;S4R3H4_HUMAN;ACINU_HUMAN;S4R3H4_HUMAN;ACINU_HUMAN;S4R3H4_HUMAN;ACINU_HUMAN;S4R3H4_HUMAN;ACINU_HUMAN;S4R3H4_HUMAN;ACINU_HUMAN;S4R3H4_HUMAN;ACINU_HUMAN;S4R3H4_HUMAN;ACINU_HUMAN;S4R3H4_HUMAN;ACINU_HUMAN;S4R3H4_HUMAN…
ACIN1_S838_M1	Q9UKV3;S4R3H4	0.653422	0.261652	0.38879	0.317485	0.509867	-0.877829	0.171286	-0.394568					ACIN1;ACIN1;ACIN1;ACIN1;ACIN1;ACIN1;ACIN1;ACIN1;ACIN1;ACIN1;ACIN1;ACIN1;ACIN1;ACIN1;ACIN1;ACIN1;ACIN1;ACIN1;ACIN1;ACIN1;ACIN1;ACIN1;ACIN1;ACIN1;ACIN1;ACIN1;ACIN1;ACIN1;ACIN1;ACIN1;ACIN1;ACIN1;ACIN1;ACIN1;ACIN1;ACIN1;ACIN1;ACIN1;ACIN1;ACIN1;ACIN1;ACIN1;ACIN1;ACIN1;ACIN1;ACIN1;ACIN1;ACIN1;ACIN1;ACIN1;ACIN1;ACIN1;ACIN1;ACIN1;ACIN1;ACIN1;ACIN1;ACIN1;ACIN1;ACIN1;ACIN1;ACIN1;ACIN1;ACIN1;ACIN1;ACIN1;ACI…	ACINU_HUMAN;S4R3H4_HUMAN;ACINU_HUMAN;S4R3H4_HUMAN;ACINU_HUMAN;S4R3H4_HUMAN;ACINU_HUMAN;S4R3H4_HUMAN;ACINU_HUMAN;S4R3H4_HUMAN;ACINU_HUMAN;S4R3H4_HUMAN;ACINU_HUMAN;S4R3H4_HUMAN;ACINU_HUMAN;S4R3H4_HUMAN;ACINU_HUMAN;S4R3H4_HUMAN;ACINU_HUMAN;S4R3H4_HUMAN;ACINU_HUMAN;S4R3H4_HUMAN;ACINU_HUMAN;S4R3H4_HUMAN;ACINU_HUMAN;S4R3H4_HUMAN;ACINU_HUMAN;S4R3H4_HUMAN;ACINU_HUMAN;S4R3H4_HUMAN;ACINU_HUMAN;S4R3H4_HUMAN…
ACIN1_S882_M1	Q9UKV3-5	0.292175	-0.707657	1	0	0.455956	2.30734	0.746359	1.12085					ACIN1;ACIN1;ACIN1;ACIN1	ACINU_HUMAN;ACINU_HUMAN;ACINU_HUMAN;ACINU_HUMAN
ACIN1_S882_M2	Q9UKV3-5	0.893606	-0.248586	0.866274	-0.153707	0.85955	-0.0847583	0.855173	0.132281					ACIN1;ACIN1;ACIN1;ACIN1	ACINU_HUMAN;ACINU_HUMAN;ACINU_HUMAN;ACINU_HUMAN
ACIN1_S885_M1	Q9UKV3-5	0.388596	-1.51428	0.521951	1.33981	0.501983	-0.32557	0.536812	1.53329					ACIN1;ACIN1;ACIN1;ACIN1	ACINU_HUMAN;ACINU_HUMAN;ACINU_HUMAN;ACINU_HUMAN
ACIN1_S885_M2	Q9UKV3-5	0.893552	-0.248586	0.866231	-0.153707	0.859508	-0.0847583	0.934069	0.0994222					ACIN1;ACIN1;ACIN1;ACIN1	ACINU_HUMAN;ACINU_HUMAN;ACINU_HUMAN;ACINU_HUMAN
ACIN1_S895_M1	Q9UKV3;S4R3H4	0.902565	0.0649085	0.30835	0.428373	0.964233	-0.0211244	0.616567	0.272018					ACIN1;ACIN1;ACIN1;ACIN1;ACIN1;ACIN1;ACIN1;ACIN1;ACIN1;ACIN1;ACIN1;ACIN1;ACIN1;ACIN1;ACIN1;ACIN1;ACIN1;ACIN1;ACIN1;ACIN1;ACIN1;ACIN1;ACIN1;ACIN1;ACIN1;ACIN1;ACIN1;ACIN1;ACIN1;ACIN1;ACIN1;ACIN1;ACIN1;ACIN1;ACIN1;ACIN1;ACIN1;ACIN1;ACIN1;ACIN1;ACIN1;ACIN1;ACIN1;ACIN1;ACIN1;ACIN1;ACIN1;ACIN1;ACIN1;ACIN1;ACIN1;ACIN1;ACIN1;ACIN1;ACIN1;ACIN1;ACIN1;ACIN1;ACIN1;ACIN1;ACIN1;ACIN1;ACIN1;ACIN1;ACIN1;ACIN1;ACI…	ACINU_HUMAN;S4R3H4_HUMAN;ACINU_HUMAN;S4R3H4_HUMAN;ACINU_HUMAN;S4R3H4_HUMAN;ACINU_HUMAN;S4R3H4_HUMAN;ACINU_HUMAN;S4R3H4_HUMAN;ACINU_HUMAN;S4R3H4_HUMAN;ACINU_HUMAN;S4R3H4_HUMAN;ACINU_HUMAN;S4R3H4_HUMAN;ACINU_HUMAN;S4R3H4_HUMAN;ACINU_HUMAN;S4R3H4_HUMAN;ACINU_HUMAN;S4R3H4_HUMAN;ACINU_HUMAN;S4R3H4_HUMAN;ACINU_HUMAN;S4R3H4_HUMAN;ACINU_HUMAN;S4R3H4_HUMAN;ACINU_HUMAN;S4R3H4_HUMAN;ACINU_HUMAN;S4R3H4_HUMAN…
ACIN1_S895_M2	Q9UKV3;S4R3H4	0.309552	-0.648418	0.553643	-0.765153	0.364849	0.326113	0.933268	0.109222					ACIN1;ACIN1;ACIN1;ACIN1;ACIN1;ACIN1;ACIN1;ACIN1;ACIN1;ACIN1;ACIN1;ACIN1;ACIN1;ACIN1;ACIN1;ACIN1;ACIN1;ACIN1;ACIN1;ACIN1;ACIN1;ACIN1;ACIN1;ACIN1;ACIN1;ACIN1;ACIN1;ACIN1;ACIN1;ACIN1;ACIN1;ACIN1;ACIN1;ACIN1;ACIN1;ACIN1;ACIN1;ACIN1;ACIN1;ACIN1;ACIN1;ACIN1;ACIN1;ACIN1;ACIN1;ACIN1;ACIN1;ACIN1;ACIN1;ACIN1;ACIN1;ACIN1;ACIN1;ACIN1;ACIN1;ACIN1;ACIN1;ACIN1;ACIN1;ACIN1;ACIN1;ACIN1;ACIN1;ACIN1;ACIN1;ACIN1;ACI…	ACINU_HUMAN;S4R3H4_HUMAN;ACINU_HUMAN;S4R3H4_HUMAN;ACINU_HUMAN;S4R3H4_HUMAN;ACINU_HUMAN;S4R3H4_HUMAN;ACINU_HUMAN;S4R3H4_HUMAN;ACINU_HUMAN;S4R3H4_HUMAN;ACINU_HUMAN;S4R3H4_HUMAN;ACINU_HUMAN;S4R3H4_HUMAN;ACINU_HUMAN;S4R3H4_HUMAN;ACINU_HUMAN;S4R3H4_HUMAN;ACINU_HUMAN;S4R3H4_HUMAN;ACINU_HUMAN;S4R3H4_HUMAN;ACINU_HUMAN;S4R3H4_HUMAN;ACINU_HUMAN;S4R3H4_HUMAN;ACINU_HUMAN;S4R3H4_HUMAN;ACINU_HUMAN;S4R3H4_HUMAN…
ACIN1_S898_M1	Q9UKV3;S4R3H4	0.411583	-0.732046	0.617356	-0.262155	0.126307	-0.360948	0.487923	0.241724					ACIN1;ACIN1;ACIN1;ACIN1;ACIN1;ACIN1;ACIN1;ACIN1;ACIN1;ACIN1;ACIN1;ACIN1;ACIN1;ACIN1;ACIN1;ACIN1;ACIN1;ACIN1;ACIN1;ACIN1;ACIN1;ACIN1;ACIN1;ACIN1;ACIN1;ACIN1;ACIN1;ACIN1;ACIN1;ACIN1;ACIN1;ACIN1;ACIN1;ACIN1;ACIN1;ACIN1;ACIN1;ACIN1;ACIN1;ACIN1;ACIN1;ACIN1;ACIN1;ACIN1;ACIN1;ACIN1;ACIN1;ACIN1;ACIN1;ACIN1;ACIN1;ACIN1;ACIN1;ACIN1;ACIN1;ACIN1;ACIN1;ACIN1;ACIN1;ACIN1;ACIN1;ACIN1;ACIN1;ACIN1;ACIN1;ACIN1;ACI…	ACINU_HUMAN;S4R3H4_HUMAN;ACINU_HUMAN;S4R3H4_HUMAN;ACINU_HUMAN;S4R3H4_HUMAN;ACINU_HUMAN;S4R3H4_HUMAN;ACINU_HUMAN;S4R3H4_HUMAN;ACINU_HUMAN;S4R3H4_HUMAN;ACINU_HUMAN;S4R3H4_HUMAN;ACINU_HUMAN;S4R3H4_HUMAN;ACINU_HUMAN;S4R3H4_HUMAN;ACINU_HUMAN;S4R3H4_HUMAN;ACINU_HUMAN;S4R3H4_HUMAN;ACINU_HUMAN;S4R3H4_HUMAN;ACINU_HUMAN;S4R3H4_HUMAN;ACINU_HUMAN;S4R3H4_HUMAN;ACINU_HUMAN;S4R3H4_HUMAN;ACINU_HUMAN;S4R3H4_HUMAN…
ACIN1_S898_M2	Q9UKV3;S4R3H4	0.309473	-0.648418	0.553601	-0.765153	0.364807	0.326113	0.933224	0.109222					ACIN1;ACIN1;ACIN1;ACIN1;ACIN1;ACIN1;ACIN1;ACIN1;ACIN1;ACIN1;ACIN1;ACIN1;ACIN1;ACIN1;ACIN1;ACIN1;ACIN1;ACIN1;ACIN1;ACIN1;ACIN1;ACIN1;ACIN1;ACIN1;ACIN1;ACIN1;ACIN1;ACIN1;ACIN1;ACIN1;ACIN1;ACIN1;ACIN1;ACIN1;ACIN1;ACIN1;ACIN1;ACIN1;ACIN1;ACIN1;ACIN1;ACIN1;ACIN1;ACIN1;ACIN1;ACIN1;ACIN1;ACIN1;ACIN1;ACIN1;ACIN1;ACIN1;ACIN1;ACIN1;ACIN1;ACIN1;ACIN1;ACIN1;ACIN1;ACIN1;ACIN1;ACIN1;ACIN1;ACIN1;ACIN1;ACIN1;ACI…	ACINU_HUMAN;S4R3H4_HUMAN;ACINU_HUMAN;S4R3H4_HUMAN;ACINU_HUMAN;S4R3H4_HUMAN;ACINU_HUMAN;S4R3H4_HUMAN;ACINU_HUMAN;S4R3H4_HUMAN;ACINU_HUMAN;S4R3H4_HUMAN;ACINU_HUMAN;S4R3H4_HUMAN;ACINU_HUMAN;S4R3H4_HUMAN;ACINU_HUMAN;S4R3H4_HUMAN;ACINU_HUMAN;S4R3H4_HUMAN;ACINU_HUMAN;S4R3H4_HUMAN;ACINU_HUMAN;S4R3H4_HUMAN;ACINU_HUMAN;S4R3H4_HUMAN;ACINU_HUMAN;S4R3H4_HUMAN;ACINU_HUMAN;S4R3H4_HUMAN;ACINU_HUMAN;S4R3H4_HUMAN…
ACIN1_T1332_M3	Q9UKV3;S4R3H4	0.843116	-0.217299	0.695639	-0.168331	0.644425	-0.221591	0.482523	-0.580812					ACIN1;ACIN1;ACIN1;ACIN1;ACIN1;ACIN1;ACIN1;ACIN1;ACIN1;ACIN1;ACIN1;ACIN1;ACIN1;ACIN1;ACIN1;ACIN1;ACIN1;ACIN1;ACIN1;ACIN1;ACIN1;ACIN1;ACIN1;ACIN1;ACIN1;ACIN1;ACIN1;ACIN1;ACIN1;ACIN1;ACIN1;ACIN1;ACIN1;ACIN1;ACIN1;ACIN1;ACIN1;ACIN1;ACIN1;ACIN1;ACIN1;ACIN1;ACIN1;ACIN1;ACIN1;ACIN1;ACIN1;ACIN1;ACIN1;ACIN1;ACIN1;ACIN1;ACIN1;ACIN1;ACIN1;ACIN1;ACIN1;ACIN1;ACIN1;ACIN1;ACIN1;ACIN1;ACIN1;ACIN1;ACIN1;ACIN1;ACI…	ACINU_HUMAN;S4R3H4_HUMAN;ACINU_HUMAN;S4R3H4_HUMAN;ACINU_HUMAN;S4R3H4_HUMAN;ACINU_HUMAN;S4R3H4_HUMAN;ACINU_HUMAN;S4R3H4_HUMAN;ACINU_HUMAN;S4R3H4_HUMAN;ACINU_HUMAN;S4R3H4_HUMAN;ACINU_HUMAN;S4R3H4_HUMAN;ACINU_HUMAN;S4R3H4_HUMAN;ACINU_HUMAN;S4R3H4_HUMAN;ACINU_HUMAN;S4R3H4_HUMAN;ACINU_HUMAN;S4R3H4_HUMAN;ACINU_HUMAN;S4R3H4_HUMAN;ACINU_HUMAN;S4R3H4_HUMAN;ACINU_HUMAN;S4R3H4_HUMAN;ACINU_HUMAN;S4R3H4_HUMAN…
ACIN1_T254_M1	Q9UKV3;S4R3H4	0.868241	0.0953426	0.682458	0.922462	0.467184	0.478605	0.983682	0.0218768					ACIN1;ACIN1;ACIN1;ACIN1;ACIN1;ACIN1;ACIN1;ACIN1;ACIN1;ACIN1;ACIN1;ACIN1;ACIN1;ACIN1;ACIN1;ACIN1;ACIN1;ACIN1;ACIN1;ACIN1;ACIN1;ACIN1;ACIN1;ACIN1;ACIN1;ACIN1;ACIN1;ACIN1;ACIN1;ACIN1;ACIN1;ACIN1;ACIN1;ACIN1;ACIN1;ACIN1;ACIN1;ACIN1;ACIN1;ACIN1;ACIN1;ACIN1;ACIN1;ACIN1;ACIN1;ACIN1;ACIN1;ACIN1;ACIN1;ACIN1;ACIN1;ACIN1;ACIN1;ACIN1;ACIN1;ACIN1;ACIN1;ACIN1;ACIN1;ACIN1;ACIN1;ACIN1;ACIN1;ACIN1;ACIN1;ACIN1;ACI…	ACINU_HUMAN;S4R3H4_HUMAN;ACINU_HUMAN;S4R3H4_HUMAN;ACINU_HUMAN;S4R3H4_HUMAN;ACINU_HUMAN;S4R3H4_HUMAN;ACINU_HUMAN;S4R3H4_HUMAN;ACINU_HUMAN;S4R3H4_HUMAN;ACINU_HUMAN;S4R3H4_HUMAN;ACINU_HUMAN;S4R3H4_HUMAN;ACINU_HUMAN;S4R3H4_HUMAN;ACINU_HUMAN;S4R3H4_HUMAN;ACINU_HUMAN;S4R3H4_HUMAN;ACINU_HUMAN;S4R3H4_HUMAN;ACINU_HUMAN;S4R3H4_HUMAN;ACINU_HUMAN;S4R3H4_HUMAN;ACINU_HUMAN;S4R3H4_HUMAN;ACINU_HUMAN;S4R3H4_HUMAN…
ACIN1_T408_M1	Q9UKV3;S4R3H4	1	0	0.436178	1.96067	1	0	1	0					ACIN1;ACIN1;ACIN1;ACIN1;ACIN1;ACIN1;ACIN1;ACIN1;ACIN1;ACIN1;ACIN1;ACIN1;ACIN1;ACIN1;ACIN1;ACIN1;ACIN1;ACIN1;ACIN1;ACIN1;ACIN1;ACIN1;ACIN1;ACIN1;ACIN1;ACIN1;ACIN1;ACIN1;ACIN1;ACIN1;ACIN1;ACIN1;ACIN1;ACIN1;ACIN1;ACIN1;ACIN1;ACIN1;ACIN1;ACIN1;ACIN1;ACIN1;ACIN1;ACIN1;ACIN1;ACIN1;ACIN1;ACIN1;ACIN1;ACIN1;ACIN1;ACIN1;ACIN1;ACIN1;ACIN1;ACIN1;ACIN1;ACIN1;ACIN1;ACIN1;ACIN1;ACIN1;ACIN1;ACIN1;ACIN1;ACIN1;ACI…	ACINU_HUMAN;S4R3H4_HUMAN;ACINU_HUMAN;S4R3H4_HUMAN;ACINU_HUMAN;S4R3H4_HUMAN;ACINU_HUMAN;S4R3H4_HUMAN;ACINU_HUMAN;S4R3H4_HUMAN;ACINU_HUMAN;S4R3H4_HUMAN;ACINU_HUMAN;S4R3H4_HUMAN;ACINU_HUMAN;S4R3H4_HUMAN;ACINU_HUMAN;S4R3H4_HUMAN;ACINU_HUMAN;S4R3H4_HUMAN;ACINU_HUMAN;S4R3H4_HUMAN;ACINU_HUMAN;S4R3H4_HUMAN;ACINU_HUMAN;S4R3H4_HUMAN;ACINU_HUMAN;S4R3H4_HUMAN;ACINU_HUMAN;S4R3H4_HUMAN;ACINU_HUMAN;S4R3H4_HUMAN…
ACIN1_T408_M2	Q9UKV3;S4R3H4	1	0	0.333342	2.37315	0.0729156	3.91418	1	0					ACIN1;ACIN1;ACIN1;ACIN1;ACIN1;ACIN1;ACIN1;ACIN1;ACIN1;ACIN1;ACIN1;ACIN1;ACIN1;ACIN1;ACIN1;ACIN1;ACIN1;ACIN1;ACIN1;ACIN1;ACIN1;ACIN1;ACIN1;ACIN1;ACIN1;ACIN1;ACIN1;ACIN1;ACIN1;ACIN1;ACIN1;ACIN1;ACIN1;ACIN1;ACIN1;ACIN1;ACIN1;ACIN1;ACIN1;ACIN1;ACIN1;ACIN1;ACIN1;ACIN1;ACIN1;ACIN1;ACIN1;ACIN1;ACIN1;ACIN1;ACIN1;ACIN1;ACIN1;ACIN1;ACIN1;ACIN1;ACIN1;ACIN1;ACIN1;ACIN1;ACIN1;ACIN1;ACIN1;ACIN1;ACIN1;ACIN1;ACI…	ACINU_HUMAN;S4R3H4_HUMAN;ACINU_HUMAN;S4R3H4_HUMAN;ACINU_HUMAN;S4R3H4_HUMAN;ACINU_HUMAN;S4R3H4_HUMAN;ACINU_HUMAN;S4R3H4_HUMAN;ACINU_HUMAN;S4R3H4_HUMAN;ACINU_HUMAN;S4R3H4_HUMAN;ACINU_HUMAN;S4R3H4_HUMAN;ACINU_HUMAN;S4R3H4_HUMAN;ACINU_HUMAN;S4R3H4_HUMAN;ACINU_HUMAN;S4R3H4_HUMAN;ACINU_HUMAN;S4R3H4_HUMAN;ACINU_HUMAN;S4R3H4_HUMAN;ACINU_HUMAN;S4R3H4_HUMAN;ACINU_HUMAN;S4R3H4_HUMAN;ACINU_HUMAN;S4R3H4_HUMAN…
ACIN1_T408_M3	Q9UKV3;S4R3H4	1	0	1	0	0.213421	-1.62481	1	0					ACIN1;ACIN1;ACIN1;ACIN1;ACIN1;ACIN1;ACIN1;ACIN1;ACIN1;ACIN1;ACIN1;ACIN1;ACIN1;ACIN1;ACIN1;ACIN1;ACIN1;ACIN1;ACIN1;ACIN1;ACIN1;ACIN1;ACIN1;ACIN1;ACIN1;ACIN1;ACIN1;ACIN1;ACIN1;ACIN1;ACIN1;ACIN1;ACIN1;ACIN1;ACIN1;ACIN1;ACIN1;ACIN1;ACIN1;ACIN1;ACIN1;ACIN1;ACIN1;ACIN1;ACIN1;ACIN1;ACIN1;ACIN1;ACIN1;ACIN1;ACIN1;ACIN1;ACIN1;ACIN1;ACIN1;ACIN1;ACIN1;ACIN1;ACIN1;ACIN1;ACIN1;ACIN1;ACIN1;ACIN1;ACIN1;ACIN1;ACI…	ACINU_HUMAN;S4R3H4_HUMAN;ACINU_HUMAN;S4R3H4_HUMAN;ACINU_HUMAN;S4R3H4_HUMAN;ACINU_HUMAN;S4R3H4_HUMAN;ACINU_HUMAN;S4R3H4_HUMAN;ACINU_HUMAN;S4R3H4_HUMAN;ACINU_HUMAN;S4R3H4_HUMAN;ACINU_HUMAN;S4R3H4_HUMAN;ACINU_HUMAN;S4R3H4_HUMAN;ACINU_HUMAN;S4R3H4_HUMAN;ACINU_HUMAN;S4R3H4_HUMAN;ACINU_HUMAN;S4R3H4_HUMAN;ACINU_HUMAN;S4R3H4_HUMAN;ACINU_HUMAN;S4R3H4_HUMAN;ACINU_HUMAN;S4R3H4_HUMAN;ACINU_HUMAN;S4R3H4_HUMAN…
ACIN1_T414_M1	Q9UKV3;S4R3H4	0.554424	0.235612	1	0	0.398262	-2.85389	0.352909	-2.27782					ACIN1;ACIN1;ACIN1;ACIN1;ACIN1;ACIN1;ACIN1;ACIN1;ACIN1;ACIN1;ACIN1;ACIN1;ACIN1;ACIN1;ACIN1;ACIN1;ACIN1;ACIN1;ACIN1;ACIN1;ACIN1;ACIN1;ACIN1;ACIN1;ACIN1;ACIN1;ACIN1;ACIN1;ACIN1;ACIN1;ACIN1;ACIN1;ACIN1;ACIN1;ACIN1;ACIN1;ACIN1;ACIN1;ACIN1;ACIN1;ACIN1;ACIN1;ACIN1;ACIN1;ACIN1;ACIN1;ACIN1;ACIN1;ACIN1;ACIN1;ACIN1;ACIN1;ACIN1;ACIN1;ACIN1;ACIN1;ACIN1;ACIN1;ACIN1;ACIN1;ACIN1;ACIN1;ACIN1;ACIN1;ACIN1;ACIN1;ACI…	ACINU_HUMAN;S4R3H4_HUMAN;ACINU_HUMAN;S4R3H4_HUMAN;ACINU_HUMAN;S4R3H4_HUMAN;ACINU_HUMAN;S4R3H4_HUMAN;ACINU_HUMAN;S4R3H4_HUMAN;ACINU_HUMAN;S4R3H4_HUMAN;ACINU_HUMAN;S4R3H4_HUMAN;ACINU_HUMAN;S4R3H4_HUMAN;ACINU_HUMAN;S4R3H4_HUMAN;ACINU_HUMAN;S4R3H4_HUMAN;ACINU_HUMAN;S4R3H4_HUMAN;ACINU_HUMAN;S4R3H4_HUMAN;ACINU_HUMAN;S4R3H4_HUMAN;ACINU_HUMAN;S4R3H4_HUMAN;ACINU_HUMAN;S4R3H4_HUMAN;ACINU_HUMAN;S4R3H4_HUMAN…
ACIN1_T414_M2	Q9UKV3;S4R3H4	0.8426	-0.094059	0.966028	0.0131578	0.130366	-0.473921	0.433973	-0.177414					ACIN1;ACIN1;ACIN1;ACIN1;ACIN1;ACIN1;ACIN1;ACIN1;ACIN1;ACIN1;ACIN1;ACIN1;ACIN1;ACIN1;ACIN1;ACIN1;ACIN1;ACIN1;ACIN1;ACIN1;ACIN1;ACIN1;ACIN1;ACIN1;ACIN1;ACIN1;ACIN1;ACIN1;ACIN1;ACIN1;ACIN1;ACIN1;ACIN1;ACIN1;ACIN1;ACIN1;ACIN1;ACIN1;ACIN1;ACIN1;ACIN1;ACIN1;ACIN1;ACIN1;ACIN1;ACIN1;ACIN1;ACIN1;ACIN1;ACIN1;ACIN1;ACIN1;ACIN1;ACIN1;ACIN1;ACIN1;ACIN1;ACIN1;ACIN1;ACIN1;ACIN1;ACIN1;ACIN1;ACIN1;ACIN1;ACIN1;ACI…	ACINU_HUMAN;S4R3H4_HUMAN;ACINU_HUMAN;S4R3H4_HUMAN;ACINU_HUMAN;S4R3H4_HUMAN;ACINU_HUMAN;S4R3H4_HUMAN;ACINU_HUMAN;S4R3H4_HUMAN;ACINU_HUMAN;S4R3H4_HUMAN;ACINU_HUMAN;S4R3H4_HUMAN;ACINU_HUMAN;S4R3H4_HUMAN;ACINU_HUMAN;S4R3H4_HUMAN;ACINU_HUMAN;S4R3H4_HUMAN;ACINU_HUMAN;S4R3H4_HUMAN;ACINU_HUMAN;S4R3H4_HUMAN;ACINU_HUMAN;S4R3H4_HUMAN;ACINU_HUMAN;S4R3H4_HUMAN;ACINU_HUMAN;S4R3H4_HUMAN;ACINU_HUMAN;S4R3H4_HUMAN…
ACIN1_T414_M3	Q9UKV3;S4R3H4	1	0	1	0	0.290865	-1.49407	1	0					ACIN1;ACIN1;ACIN1;ACIN1;ACIN1;ACIN1;ACIN1;ACIN1;ACIN1;ACIN1;ACIN1;ACIN1;ACIN1;ACIN1;ACIN1;ACIN1;ACIN1;ACIN1;ACIN1;ACIN1;ACIN1;ACIN1;ACIN1;ACIN1;ACIN1;ACIN1;ACIN1;ACIN1;ACIN1;ACIN1;ACIN1;ACIN1;ACIN1;ACIN1;ACIN1;ACIN1;ACIN1;ACIN1;ACIN1;ACIN1;ACIN1;ACIN1;ACIN1;ACIN1;ACIN1;ACIN1;ACIN1;ACIN1;ACIN1;ACIN1;ACIN1;ACIN1;ACIN1;ACIN1;ACIN1;ACIN1;ACIN1;ACIN1;ACIN1;ACIN1;ACIN1;ACIN1;ACIN1;ACIN1;ACIN1;ACIN1;ACI…	ACINU_HUMAN;S4R3H4_HUMAN;ACINU_HUMAN;S4R3H4_HUMAN;ACINU_HUMAN;S4R3H4_HUMAN;ACINU_HUMAN;S4R3H4_HUMAN;ACINU_HUMAN;S4R3H4_HUMAN;ACINU_HUMAN;S4R3H4_HUMAN;ACINU_HUMAN;S4R3H4_HUMAN;ACINU_HUMAN;S4R3H4_HUMAN;ACINU_HUMAN;S4R3H4_HUMAN;ACINU_HUMAN;S4R3H4_HUMAN;ACINU_HUMAN;S4R3H4_HUMAN;ACINU_HUMAN;S4R3H4_HUMAN;ACINU_HUMAN;S4R3H4_HUMAN;ACINU_HUMAN;S4R3H4_HUMAN;ACINU_HUMAN;S4R3H4_HUMAN;ACINU_HUMAN;S4R3H4_HUMAN…
ACIN1_T420_M2	Q9UKV3;S4R3H4	0.602153	-1.57681	0.524275	-1.30211	0.605622	-2.11816	0.791059	-0.244761					ACIN1;ACIN1;ACIN1;ACIN1;ACIN1;ACIN1;ACIN1;ACIN1;ACIN1;ACIN1;ACIN1;ACIN1;ACIN1;ACIN1;ACIN1;ACIN1;ACIN1;ACIN1;ACIN1;ACIN1;ACIN1;ACIN1;ACIN1;ACIN1;ACIN1;ACIN1;ACIN1;ACIN1;ACIN1;ACIN1;ACIN1;ACIN1;ACIN1;ACIN1;ACIN1;ACIN1;ACIN1;ACIN1;ACIN1;ACIN1;ACIN1;ACIN1;ACIN1;ACIN1;ACIN1;ACIN1;ACIN1;ACIN1;ACIN1;ACIN1;ACIN1;ACIN1;ACIN1;ACIN1;ACIN1;ACIN1;ACIN1;ACIN1;ACIN1;ACIN1;ACIN1;ACIN1;ACIN1;ACIN1;ACIN1;ACIN1;ACI…	ACINU_HUMAN;S4R3H4_HUMAN;ACINU_HUMAN;S4R3H4_HUMAN;ACINU_HUMAN;S4R3H4_HUMAN;ACINU_HUMAN;S4R3H4_HUMAN;ACINU_HUMAN;S4R3H4_HUMAN;ACINU_HUMAN;S4R3H4_HUMAN;ACINU_HUMAN;S4R3H4_HUMAN;ACINU_HUMAN;S4R3H4_HUMAN;ACINU_HUMAN;S4R3H4_HUMAN;ACINU_HUMAN;S4R3H4_HUMAN;ACINU_HUMAN;S4R3H4_HUMAN;ACINU_HUMAN;S4R3H4_HUMAN;ACINU_HUMAN;S4R3H4_HUMAN;ACINU_HUMAN;S4R3H4_HUMAN;ACINU_HUMAN;S4R3H4_HUMAN;ACINU_HUMAN;S4R3H4_HUMAN…
ACIN1_T470_M1	Q9UKV3;S4R3H4	1	0	0.118965	-2.22199	0.464628	-1.06276	0.0464025	1.68369				+	ACIN1;ACIN1;ACIN1;ACIN1;ACIN1;ACIN1;ACIN1;ACIN1;ACIN1;ACIN1;ACIN1;ACIN1;ACIN1;ACIN1;ACIN1;ACIN1;ACIN1;ACIN1;ACIN1;ACIN1;ACIN1;ACIN1;ACIN1;ACIN1;ACIN1;ACIN1;ACIN1;ACIN1;ACIN1;ACIN1;ACIN1;ACIN1;ACIN1;ACIN1;ACIN1;ACIN1;ACIN1;ACIN1;ACIN1;ACIN1;ACIN1;ACIN1;ACIN1;ACIN1;ACIN1;ACIN1;ACIN1;ACIN1;ACIN1;ACIN1;ACIN1;ACIN1;ACIN1;ACIN1;ACIN1;ACIN1;ACIN1;ACIN1;ACIN1;ACIN1;ACIN1;ACIN1;ACIN1;ACIN1;ACIN1;ACIN1;ACI…	ACINU_HUMAN;S4R3H4_HUMAN;ACINU_HUMAN;S4R3H4_HUMAN;ACINU_HUMAN;S4R3H4_HUMAN;ACINU_HUMAN;S4R3H4_HUMAN;ACINU_HUMAN;S4R3H4_HUMAN;ACINU_HUMAN;S4R3H4_HUMAN;ACINU_HUMAN;S4R3H4_HUMAN;ACINU_HUMAN;S4R3H4_HUMAN;ACINU_HUMAN;S4R3H4_HUMAN;ACINU_HUMAN;S4R3H4_HUMAN;ACINU_HUMAN;S4R3H4_HUMAN;ACINU_HUMAN;S4R3H4_HUMAN;ACINU_HUMAN;S4R3H4_HUMAN;ACINU_HUMAN;S4R3H4_HUMAN;ACINU_HUMAN;S4R3H4_HUMAN;ACINU_HUMAN;S4R3H4_HUMAN…
ACIN1_T470_M3	Q9UKV3;S4R3H4	0.848055	-0.347941	0.838178	0.726228	1	0	0.97116	0.126845					ACIN1;ACIN1;ACIN1;ACIN1;ACIN1;ACIN1;ACIN1;ACIN1;ACIN1;ACIN1;ACIN1;ACIN1;ACIN1;ACIN1;ACIN1;ACIN1;ACIN1;ACIN1;ACIN1;ACIN1;ACIN1;ACIN1;ACIN1;ACIN1;ACIN1;ACIN1;ACIN1;ACIN1;ACIN1;ACIN1;ACIN1;ACIN1;ACIN1;ACIN1;ACIN1;ACIN1;ACIN1;ACIN1;ACIN1;ACIN1;ACIN1;ACIN1;ACIN1;ACIN1;ACIN1;ACIN1;ACIN1;ACIN1;ACIN1;ACIN1;ACIN1;ACIN1;ACIN1;ACIN1;ACIN1;ACIN1;ACIN1;ACIN1;ACIN1;ACIN1;ACIN1;ACIN1;ACIN1;ACIN1;ACIN1;ACIN1;ACI…	ACINU_HUMAN;S4R3H4_HUMAN;ACINU_HUMAN;S4R3H4_HUMAN;ACINU_HUMAN;S4R3H4_HUMAN;ACINU_HUMAN;S4R3H4_HUMAN;ACINU_HUMAN;S4R3H4_HUMAN;ACINU_HUMAN;S4R3H4_HUMAN;ACINU_HUMAN;S4R3H4_HUMAN;ACINU_HUMAN;S4R3H4_HUMAN;ACINU_HUMAN;S4R3H4_HUMAN;ACINU_HUMAN;S4R3H4_HUMAN;ACINU_HUMAN;S4R3H4_HUMAN;ACINU_HUMAN;S4R3H4_HUMAN;ACINU_HUMAN;S4R3H4_HUMAN;ACINU_HUMAN;S4R3H4_HUMAN;ACINU_HUMAN;S4R3H4_HUMAN;ACINU_HUMAN;S4R3H4_HUMAN…
ACIN1_T486_M3	Q9UKV3;S4R3H4	1	0	1	0	1	0	0.535792	0.579567					ACIN1;ACIN1;ACIN1;ACIN1;ACIN1;ACIN1;ACIN1;ACIN1;ACIN1;ACIN1;ACIN1;ACIN1;ACIN1;ACIN1;ACIN1;ACIN1;ACIN1;ACIN1;ACIN1;ACIN1;ACIN1;ACIN1;ACIN1;ACIN1;ACIN1;ACIN1;ACIN1;ACIN1;ACIN1;ACIN1;ACIN1;ACIN1;ACIN1;ACIN1;ACIN1;ACIN1;ACIN1;ACIN1;ACIN1;ACIN1;ACIN1;ACIN1;ACIN1;ACIN1;ACIN1;ACIN1;ACIN1;ACIN1;ACIN1;ACIN1;ACIN1;ACIN1;ACIN1;ACIN1;ACIN1;ACIN1;ACIN1;ACIN1;ACIN1;ACIN1;ACIN1;ACIN1;ACIN1;ACIN1;ACIN1;ACIN1;ACI…	ACINU_HUMAN;S4R3H4_HUMAN;ACINU_HUMAN;S4R3H4_HUMAN;ACINU_HUMAN;S4R3H4_HUMAN;ACINU_HUMAN;S4R3H4_HUMAN;ACINU_HUMAN;S4R3H4_HUMAN;ACINU_HUMAN;S4R3H4_HUMAN;ACINU_HUMAN;S4R3H4_HUMAN;ACINU_HUMAN;S4R3H4_HUMAN;ACINU_HUMAN;S4R3H4_HUMAN;ACINU_HUMAN;S4R3H4_HUMAN;ACINU_HUMAN;S4R3H4_HUMAN;ACINU_HUMAN;S4R3H4_HUMAN;ACINU_HUMAN;S4R3H4_HUMAN;ACINU_HUMAN;S4R3H4_HUMAN;ACINU_HUMAN;S4R3H4_HUMAN;ACINU_HUMAN;S4R3H4_HUMAN…
ACIN1_T666_M3	Q9UKV3;S4R3H4	1	0	1	0	1	0	0.95438	0.116861					ACIN1;ACIN1;ACIN1;ACIN1;ACIN1;ACIN1;ACIN1;ACIN1;ACIN1;ACIN1;ACIN1;ACIN1;ACIN1;ACIN1;ACIN1;ACIN1;ACIN1;ACIN1;ACIN1;ACIN1;ACIN1;ACIN1;ACIN1;ACIN1;ACIN1;ACIN1;ACIN1;ACIN1;ACIN1;ACIN1;ACIN1;ACIN1;ACIN1;ACIN1;ACIN1;ACIN1;ACIN1;ACIN1;ACIN1;ACIN1;ACIN1;ACIN1;ACIN1;ACIN1;ACIN1;ACIN1;ACIN1;ACIN1;ACIN1;ACIN1;ACIN1;ACIN1;ACIN1;ACIN1;ACIN1;ACIN1;ACIN1;ACIN1;ACIN1;ACIN1;ACIN1;ACIN1;ACIN1;ACIN1;ACIN1;ACIN1;ACI…	ACINU_HUMAN;S4R3H4_HUMAN;ACINU_HUMAN;S4R3H4_HUMAN;ACINU_HUMAN;S4R3H4_HUMAN;ACINU_HUMAN;S4R3H4_HUMAN;ACINU_HUMAN;S4R3H4_HUMAN;ACINU_HUMAN;S4R3H4_HUMAN;ACINU_HUMAN;S4R3H4_HUMAN;ACINU_HUMAN;S4R3H4_HUMAN;ACINU_HUMAN;S4R3H4_HUMAN;ACINU_HUMAN;S4R3H4_HUMAN;ACINU_HUMAN;S4R3H4_HUMAN;ACINU_HUMAN;S4R3H4_HUMAN;ACINU_HUMAN;S4R3H4_HUMAN;ACINU_HUMAN;S4R3H4_HUMAN;ACINU_HUMAN;S4R3H4_HUMAN;ACINU_HUMAN;S4R3H4_HUMAN…
ACIN1_T671_M3	Q9UKV3;S4R3H4	1	0	1	0	1	0	0.855952	0.9573					ACIN1;ACIN1;ACIN1;ACIN1;ACIN1;ACIN1;ACIN1;ACIN1;ACIN1;ACIN1;ACIN1;ACIN1;ACIN1;ACIN1;ACIN1;ACIN1;ACIN1;ACIN1;ACIN1;ACIN1;ACIN1;ACIN1;ACIN1;ACIN1;ACIN1;ACIN1;ACIN1;ACIN1;ACIN1;ACIN1;ACIN1;ACIN1;ACIN1;ACIN1;ACIN1;ACIN1;ACIN1;ACIN1;ACIN1;ACIN1;ACIN1;ACIN1;ACIN1;ACIN1;ACIN1;ACIN1;ACIN1;ACIN1;ACIN1;ACIN1;ACIN1;ACIN1;ACIN1;ACIN1;ACIN1;ACIN1;ACIN1;ACIN1;ACIN1;ACIN1;ACIN1;ACIN1;ACIN1;ACIN1;ACIN1;ACIN1;ACI…	ACINU_HUMAN;S4R3H4_HUMAN;ACINU_HUMAN;S4R3H4_HUMAN;ACINU_HUMAN;S4R3H4_HUMAN;ACINU_HUMAN;S4R3H4_HUMAN;ACINU_HUMAN;S4R3H4_HUMAN;ACINU_HUMAN;S4R3H4_HUMAN;ACINU_HUMAN;S4R3H4_HUMAN;ACINU_HUMAN;S4R3H4_HUMAN;ACINU_HUMAN;S4R3H4_HUMAN;ACINU_HUMAN;S4R3H4_HUMAN;ACINU_HUMAN;S4R3H4_HUMAN;ACINU_HUMAN;S4R3H4_HUMAN;ACINU_HUMAN;S4R3H4_HUMAN;ACINU_HUMAN;S4R3H4_HUMAN;ACINU_HUMAN;S4R3H4_HUMAN;ACINU_HUMAN;S4R3H4_HUMAN…
ACIN1_T697_M1	Q9UKV3;S4R3H4	1	0	1	0	0.561306	-0.223649	1	0					ACIN1;ACIN1;ACIN1;ACIN1;ACIN1;ACIN1;ACIN1;ACIN1;ACIN1;ACIN1;ACIN1;ACIN1;ACIN1;ACIN1;ACIN1;ACIN1;ACIN1;ACIN1;ACIN1;ACIN1;ACIN1;ACIN1;ACIN1;ACIN1;ACIN1;ACIN1;ACIN1;ACIN1;ACIN1;ACIN1;ACIN1;ACIN1;ACIN1;ACIN1;ACIN1;ACIN1;ACIN1;ACIN1;ACIN1;ACIN1;ACIN1;ACIN1;ACIN1;ACIN1;ACIN1;ACIN1;ACIN1;ACIN1;ACIN1;ACIN1;ACIN1;ACIN1;ACIN1;ACIN1;ACIN1;ACIN1;ACIN1;ACIN1;ACIN1;ACIN1;ACIN1;ACIN1;ACIN1;ACIN1;ACIN1;ACIN1;ACI…	ACINU_HUMAN;S4R3H4_HUMAN;ACINU_HUMAN;S4R3H4_HUMAN;ACINU_HUMAN;S4R3H4_HUMAN;ACINU_HUMAN;S4R3H4_HUMAN;ACINU_HUMAN;S4R3H4_HUMAN;ACINU_HUMAN;S4R3H4_HUMAN;ACINU_HUMAN;S4R3H4_HUMAN;ACINU_HUMAN;S4R3H4_HUMAN;ACINU_HUMAN;S4R3H4_HUMAN;ACINU_HUMAN;S4R3H4_HUMAN;ACINU_HUMAN;S4R3H4_HUMAN;ACINU_HUMAN;S4R3H4_HUMAN;ACINU_HUMAN;S4R3H4_HUMAN;ACINU_HUMAN;S4R3H4_HUMAN;ACINU_HUMAN;S4R3H4_HUMAN;ACINU_HUMAN;S4R3H4_HUMAN…
ACIN1_T840_M1	Q9UKV3;S4R3H4	0.994313	-0.0752282	0.867052	0.038949	0.970635	0.0341148	0.574733	-2.40924					ACIN1;ACIN1;ACIN1;ACIN1;ACIN1;ACIN1;ACIN1;ACIN1;ACIN1;ACIN1;ACIN1;ACIN1;ACIN1;ACIN1;ACIN1;ACIN1;ACIN1;ACIN1;ACIN1;ACIN1;ACIN1;ACIN1;ACIN1;ACIN1;ACIN1;ACIN1;ACIN1;ACIN1;ACIN1;ACIN1;ACIN1;ACIN1;ACIN1;ACIN1;ACIN1;ACIN1;ACIN1;ACIN1;ACIN1;ACIN1;ACIN1;ACIN1;ACIN1;ACIN1;ACIN1;ACIN1;ACIN1;ACIN1;ACIN1;ACIN1;ACIN1;ACIN1;ACIN1;ACIN1;ACIN1;ACIN1;ACIN1;ACIN1;ACIN1;ACIN1;ACIN1;ACIN1;ACIN1;ACIN1;ACIN1;ACIN1;ACI…	ACINU_HUMAN;S4R3H4_HUMAN;ACINU_HUMAN;S4R3H4_HUMAN;ACINU_HUMAN;S4R3H4_HUMAN;ACINU_HUMAN;S4R3H4_HUMAN;ACINU_HUMAN;S4R3H4_HUMAN;ACINU_HUMAN;S4R3H4_HUMAN;ACINU_HUMAN;S4R3H4_HUMAN;ACINU_HUMAN;S4R3H4_HUMAN;ACINU_HUMAN;S4R3H4_HUMAN;ACINU_HUMAN;S4R3H4_HUMAN;ACINU_HUMAN;S4R3H4_HUMAN;ACINU_HUMAN;S4R3H4_HUMAN;ACINU_HUMAN;S4R3H4_HUMAN;ACINU_HUMAN;S4R3H4_HUMAN;ACINU_HUMAN;S4R3H4_HUMAN;ACINU_HUMAN;S4R3H4_HUMAN…
ACIN1_Y668_M3	Q9UKV3;S4R3H4	0.82757	0.4477	0.64555	1.83153	0.182991	7.01806	0.886365	-0.178356					ACIN1;ACIN1;ACIN1;ACIN1;ACIN1;ACIN1;ACIN1;ACIN1;ACIN1;ACIN1;ACIN1;ACIN1;ACIN1;ACIN1;ACIN1;ACIN1;ACIN1;ACIN1;ACIN1;ACIN1;ACIN1;ACIN1;ACIN1;ACIN1;ACIN1;ACIN1;ACIN1;ACIN1;ACIN1;ACIN1;ACIN1;ACIN1;ACIN1;ACIN1;ACIN1;ACIN1;ACIN1;ACIN1;ACIN1;ACIN1;ACIN1;ACIN1;ACIN1;ACIN1;ACIN1;ACIN1;ACIN1;ACIN1;ACIN1;ACIN1;ACIN1;ACIN1;ACIN1;ACIN1;ACIN1;ACIN1;ACIN1;ACIN1;ACIN1;ACIN1;ACIN1;ACIN1;ACIN1;ACIN1;ACIN1;ACIN1;ACI…	ACINU_HUMAN;S4R3H4_HUMAN;ACINU_HUMAN;S4R3H4_HUMAN;ACINU_HUMAN;S4R3H4_HUMAN;ACINU_HUMAN;S4R3H4_HUMAN;ACINU_HUMAN;S4R3H4_HUMAN;ACINU_HUMAN;S4R3H4_HUMAN;ACINU_HUMAN;S4R3H4_HUMAN;ACINU_HUMAN;S4R3H4_HUMAN;ACINU_HUMAN;S4R3H4_HUMAN;ACINU_HUMAN;S4R3H4_HUMAN;ACINU_HUMAN;S4R3H4_HUMAN;ACINU_HUMAN;S4R3H4_HUMAN;ACINU_HUMAN;S4R3H4_HUMAN;ACINU_HUMAN;S4R3H4_HUMAN;ACINU_HUMAN;S4R3H4_HUMAN;ACINU_HUMAN;S4R3H4_HUMAN…
ACLY_S442_M2	P53396	0.341439	-0.912463	1	0	1	0	1	0					ACLY;ACLY;ACLY;ACLY;ACLY;ACLY;ACLY;ACLY;ACLY	ACLY_HUMAN;ACLY_HUMAN;ACLY_HUMAN;ACLY_HUMAN;ACLY_HUMAN;ACLY_HUMAN;ACLY_HUMAN;ACLY_HUMAN;ACLY_HUMAN
ACLY_S444_M2	P53396	0.890724	-0.161523	1	0	1	0	1	0					ACLY;ACLY;ACLY;ACLY;ACLY;ACLY;ACLY;ACLY;ACLY	ACLY_HUMAN;ACLY_HUMAN;ACLY_HUMAN;ACLY_HUMAN;ACLY_HUMAN;ACLY_HUMAN;ACLY_HUMAN;ACLY_HUMAN;ACLY_HUMAN
ACLY_S451_M2	P53396	1	0	0.60914	-0.963517	1	0	1	0					ACLY;ACLY;ACLY;ACLY;ACLY;ACLY;ACLY;ACLY;ACLY	ACLY_HUMAN;ACLY_HUMAN;ACLY_HUMAN;ACLY_HUMAN;ACLY_HUMAN;ACLY_HUMAN;ACLY_HUMAN;ACLY_HUMAN;ACLY_HUMAN
ACLY_S455_M1	P53396	0.788226	0.196477	0.560467	-0.194329	0.364787	0.292766	0.449862	0.301196					ACLY;ACLY;ACLY;ACLY;ACLY;ACLY;ACLY;ACLY;ACLY	ACLY_HUMAN;ACLY_HUMAN;ACLY_HUMAN;ACLY_HUMAN;ACLY_HUMAN;ACLY_HUMAN;ACLY_HUMAN;ACLY_HUMAN;ACLY_HUMAN
ACLY_S481_M1	P53396	0.619998	0.67135	0.450069	-0.187892	0.90051	-0.105693	0.382818	0.671336					ACLY;ACLY;ACLY;ACLY;ACLY;ACLY;ACLY;ACLY;ACLY	ACLY_HUMAN;ACLY_HUMAN;ACLY_HUMAN;ACLY_HUMAN;ACLY_HUMAN;ACLY_HUMAN;ACLY_HUMAN;ACLY_HUMAN;ACLY_HUMAN
ACLY_T430_M2	P53396	1	0	1	0	0.831074	0.217722	0.829425	-0.280087					ACLY;ACLY;ACLY;ACLY;ACLY;ACLY;ACLY;ACLY;ACLY	ACLY_HUMAN;ACLY_HUMAN;ACLY_HUMAN;ACLY_HUMAN;ACLY_HUMAN;ACLY_HUMAN;ACLY_HUMAN;ACLY_HUMAN;ACLY_HUMAN
ACLY_T434_M2	P53396	1	0	1	0	0.473966	-0.544375	0.918205	0.124315					ACLY;ACLY;ACLY;ACLY;ACLY;ACLY;ACLY;ACLY;ACLY	ACLY_HUMAN;ACLY_HUMAN;ACLY_HUMAN;ACLY_HUMAN;ACLY_HUMAN;ACLY_HUMAN;ACLY_HUMAN;ACLY_HUMAN;ACLY_HUMAN
ACLY_T447_M1	P53396	1	0	0.424241	-0.253337	1	0	1	0					ACLY;ACLY;ACLY;ACLY;ACLY;ACLY;ACLY;ACLY;ACLY	ACLY_HUMAN;ACLY_HUMAN;ACLY_HUMAN;ACLY_HUMAN;ACLY_HUMAN;ACLY_HUMAN;ACLY_HUMAN;ACLY_HUMAN;ACLY_HUMAN
ACLY_T447_M2	P53396	1	0	0.823726	-0.511393	1	0	1	0					ACLY;ACLY;ACLY;ACLY;ACLY;ACLY;ACLY;ACLY;ACLY	ACLY_HUMAN;ACLY_HUMAN;ACLY_HUMAN;ACLY_HUMAN;ACLY_HUMAN;ACLY_HUMAN;ACLY_HUMAN;ACLY_HUMAN;ACLY_HUMAN
ACO2_S559_M1	A2A274;Q99798	0.99207	-0.0046587	0.566339	1.05848	0.407989	-1.20681	0.904944	0.0669594					ACO2	A2A274_HUMAN;ACON_HUMAN
ACOX1_S26_M1	I3L0T4;I3L2U4;K7ELT1;Q15067;Q15067-2	0.341502	-0.281898	0.706163	-0.110244	0.0735357	-0.554392	0.623854	-0.149949					ACOX1	I3L0T4_HUMAN;I3L2U4_HUMAN;K7ELT1_HUMAN;ACOX1_HUMAN
ACSL5_S28_M1	Q9ULC5-3	0.872893	0.140251	1	0	0.705684	-0.11363	1	0					ACSL5;ACSL5	ACSL5_HUMAN;ACSL5_HUMAN
ACSL5_S32_M1	Q9ULC5-3	1	0	1	0	0.448568	0.608775	1	0					ACSL5;ACSL5	ACSL5_HUMAN;ACSL5_HUMAN
ACSS2_S30_M1	Q9NR19;Q9NR19-2	0.968744	0.0204482	0.99332	0.00424862	0.541869	0.743637	0.394891	0.324008					ACSS2	ACSA_HUMAN
ACTB;ACTG1__245_M1	P60709;P63261	1	0	0.488394	1.3609	1	0	0.204084	2.25153					ACTB;ACTG1;ACTB;ACTG1;ACTB;ACTG1;ACTB;ACTG1;ACTB;ACTG1;ACTB;ACTG1;ACTB;ACTG1	ACTB_HUMAN;ACTG_HUMAN;ACTB_HUMAN;ACTG_HUMAN;ACTB_HUMAN;ACTG_HUMAN;ACTB_HUMAN;ACTG_HUMAN;ACTB_HUMAN;ACTG_HUMAN;ACTB_HUMAN;ACTG_HUMAN;ACTB_HUMAN;ACTG_HUMAN
ACTB;ACTG1_S239_M1	P60709;P63261	0.608344	-0.188482	0.341008	0.219662	0.639028	-0.113204	0.270671	-0.261381					ACTB;ACTG1;ACTB;ACTG1;ACTB;ACTG1;ACTB;ACTG1;ACTB;ACTG1;ACTB;ACTG1;ACTB;ACTG1	ACTB_HUMAN;ACTG_HUMAN;ACTB_HUMAN;ACTG_HUMAN;ACTB_HUMAN;ACTG_HUMAN;ACTB_HUMAN;ACTG_HUMAN;ACTB_HUMAN;ACTG_HUMAN;ACTB_HUMAN;ACTG_HUMAN;ACTB_HUMAN;ACTG_HUMAN
ACTB;ACTG1_S365_M1	P60709;P63261	1	0	0.433499	-0.399936	1	0	1	0					ACTB;ACTG1;ACTB;ACTG1;ACTB;ACTG1;ACTB;ACTG1;ACTB;ACTG1;ACTB;ACTG1;ACTB;ACTG1	ACTB_HUMAN;ACTG_HUMAN;ACTB_HUMAN;ACTG_HUMAN;ACTB_HUMAN;ACTG_HUMAN;ACTB_HUMAN;ACTG_HUMAN;ACTB_HUMAN;ACTG_HUMAN;ACTB_HUMAN;ACTG_HUMAN;ACTB_HUMAN;ACTG_HUMAN
ACTB;ACTG1_S52_M1	P60709;P63261	1	0	0.202174	0.704044	0.883837	0.058876	0.472049	1.55827					ACTB;ACTG1;ACTB;ACTG1;ACTB;ACTG1;ACTB;ACTG1;ACTB;ACTG1;ACTB;ACTG1;ACTB;ACTG1	ACTB_HUMAN;ACTG_HUMAN;ACTB_HUMAN;ACTG_HUMAN;ACTB_HUMAN;ACTG_HUMAN;ACTB_HUMAN;ACTG_HUMAN;ACTB_HUMAN;ACTG_HUMAN;ACTB_HUMAN;ACTG_HUMAN;ACTB_HUMAN;ACTG_HUMAN
ACTB;ACTG1_S60_M1	P60709;P63261	0.28818	-2.05925	0.396016	1.64339	0.584381	-0.534869	0.814324	0.378582					ACTB;ACTG1;ACTB;ACTG1;ACTB;ACTG1;ACTB;ACTG1;ACTB;ACTG1;ACTB;ACTG1;ACTB;ACTG1	ACTB_HUMAN;ACTG_HUMAN;ACTB_HUMAN;ACTG_HUMAN;ACTB_HUMAN;ACTG_HUMAN;ACTB_HUMAN;ACTG_HUMAN;ACTB_HUMAN;ACTG_HUMAN;ACTB_HUMAN;ACTG_HUMAN;ACTB_HUMAN;ACTG_HUMAN
ACTB;ACTG1_Y133_M1	P60709;P63261	0.220971	1.78167	0.753532	0.147807	0.643384	0.314995	0.477372	0.359805					ACTB;ACTG1;ACTB;ACTG1;ACTB;ACTG1;ACTB;ACTG1;ACTB;ACTG1;ACTB;ACTG1;ACTB;ACTG1	ACTB_HUMAN;ACTG_HUMAN;ACTB_HUMAN;ACTG_HUMAN;ACTB_HUMAN;ACTG_HUMAN;ACTB_HUMAN;ACTG_HUMAN;ACTB_HUMAN;ACTG_HUMAN;ACTB_HUMAN;ACTG_HUMAN;ACTB_HUMAN;ACTG_HUMAN
ACTB;ACTG1_Y143_M1	P60709;P63261	0.848039	-0.4444	1	0	0.404026	-2.01131	1	0					ACTB;ACTG1;ACTB;ACTG1;ACTB;ACTG1;ACTB;ACTG1;ACTB;ACTG1;ACTB;ACTG1;ACTB;ACTG1	ACTB_HUMAN;ACTG_HUMAN;ACTB_HUMAN;ACTG_HUMAN;ACTB_HUMAN;ACTG_HUMAN;ACTB_HUMAN;ACTG_HUMAN;ACTB_HUMAN;ACTG_HUMAN;ACTB_HUMAN;ACTG_HUMAN;ACTB_HUMAN;ACTG_HUMAN
ACTN4_S159_M1	O43707	1	0	0.331111	0.444043	1	0	0.893914	-0.0455396					ACTN4	ACTN4_HUMAN
ACTR8_S132_M1	Q9H981;Q9H981-2	0.93379	-0.0343165	0.449712	0.532063	0.148714	-0.386644	0.968064	0.0199141					ACTR8;ACTR8;ACTR8	ARP8_HUMAN;ARP8_HUMAN;ARP8_HUMAN
ACTR8_S412_M1	Q9H981;Q9H981-2	0.841717	0.538132	1	0	1	0	0.114367	-2.18017					ACTR8;ACTR8;ACTR8	ARP8_HUMAN;ARP8_HUMAN;ARP8_HUMAN
ACTR8_Y424_M1	Q9H981;Q9H981-2	1	0	0.395997	-1.28153	0.698619	0.422972	0.0792806	2.03236					ACTR8;ACTR8;ACTR8	ARP8_HUMAN;ARP8_HUMAN;ARP8_HUMAN
ADAM17_S785_M1	P78536	1	0	0.195314	3.74023	1	0	1	0					ADAM17;ADAM17;ADAM17;ADAM17;ADAM17	ADA17_HUMAN;ADA17_HUMAN;ADA17_HUMAN;ADA17_HUMAN;ADA17_HUMAN
ADAM17_S786_M1	P78536	1	0	1	0	0.148698	2.16639	0.147894	3.86515					ADAM17;ADAM17;ADAM17;ADAM17;ADAM17	ADA17_HUMAN;ADA17_HUMAN;ADA17_HUMAN;ADA17_HUMAN;ADA17_HUMAN
ADAM17_S791_M1	P78536	0.331344	0.341742	0.0663633	0.604249	0.876252	0.0429955	0.228243	0.495393					ADAM17;ADAM17;ADAM17;ADAM17;ADAM17	ADA17_HUMAN;ADA17_HUMAN;ADA17_HUMAN;ADA17_HUMAN;ADA17_HUMAN
ADAM17_T735_M1	P78536	0.744519	0.142503	0.0289316	1.10324	0.131326	0.474265	0.00576238	1.82676		+		+	ADAM17;ADAM17;ADAM17;ADAM17;ADAM17	ADA17_HUMAN;ADA17_HUMAN;ADA17_HUMAN;ADA17_HUMAN;ADA17_HUMAN
ADAM17_T787_M1	P78536	1	0	0.257957	-2.5926	0.779139	-0.595591	0.662731	-1.28001					ADAM17;ADAM17;ADAM17;ADAM17;ADAM17	ADA17_HUMAN;ADA17_HUMAN;ADA17_HUMAN;ADA17_HUMAN;ADA17_HUMAN
ADAM19_S802_M1	H0YC66;Q9H013;Q9H013-2	1	0	0.393461	-0.367788	0.377841	-0.21938	0.713614	-0.134941					ADAM19;ADAM19	H0YC66_HUMAN;ADA19_HUMAN;H0YC66_HUMAN;ADA19_HUMAN
ADAM19_S818_M1	H0YC66;Q9H013;Q9H013-2	1	0	0.119573	-0.939949	0.687936	-0.161501	0.0628089	-0.874476					ADAM19;ADAM19	H0YC66_HUMAN;ADA19_HUMAN;H0YC66_HUMAN;ADA19_HUMAN
ADAM22_S857_M1	Q9P0K1;Q9P0K1-5	0.897088	0.0913424	0.758783	0.241239	0.65148	0.133502	0.241452	-0.674755					ADAM22	ADA22_HUMAN
ADAM9_S758_M1	Q13443	0.42998	-1.83796	0.999665	-0.000239849	0.18595	-0.802107	0.425542	-1.55768					ADAM9;ADAM9;ADAM9;ADAM9;ADAM9	ADAM9_HUMAN;ADAM9_HUMAN;ADAM9_HUMAN;ADAM9_HUMAN;ADAM9_HUMAN
ADAM9_S758_M2	Q13443	0.227362	0.330127	0.957935	-0.0185461	0.62206	0.125484	0.835735	0.0734272					ADAM9;ADAM9;ADAM9;ADAM9;ADAM9	ADAM9_HUMAN;ADAM9_HUMAN;ADAM9_HUMAN;ADAM9_HUMAN;ADAM9_HUMAN
ADAM9_S798_M1	Q13443	1	0	0.0371375	-0.82739	0.150552	-0.540393	1	0		+			ADAM9;ADAM9;ADAM9;ADAM9;ADAM9	ADAM9_HUMAN;ADAM9_HUMAN;ADAM9_HUMAN;ADAM9_HUMAN;ADAM9_HUMAN
ADAM9_T761_M2	Q13443	0.227402	0.332616	0.954384	-0.019629	0.626786	0.124052	0.831563	0.0753737					ADAM9;ADAM9;ADAM9;ADAM9;ADAM9	ADAM9_HUMAN;ADAM9_HUMAN;ADAM9_HUMAN;ADAM9_HUMAN;ADAM9_HUMAN
ADAM9_Y769_M1	Q13443	0.830273	-0.573505	1	0	1	0	1	0					ADAM9;ADAM9;ADAM9;ADAM9;ADAM9	ADAM9_HUMAN;ADAM9_HUMAN;ADAM9_HUMAN;ADAM9_HUMAN;ADAM9_HUMAN
ADAR_S1089_M1	P55265;P55265-4;P55265-5	0.800333	0.236892	0.680386	-0.440211	1	0	1	0					ADAR;ADAR;ADAR;ADAR;ADAR	DSRAD_HUMAN;DSRAD_HUMAN;DSRAD_HUMAN;DSRAD_HUMAN;DSRAD_HUMAN
ADAR_S599_M1	P55265;P55265-4;P55265-5	1	0	0.974948	0.097894	0.998218	-0.0114372	0.349622	3.74515					ADAR;ADAR;ADAR;ADAR;ADAR	DSRAD_HUMAN;DSRAD_HUMAN;DSRAD_HUMAN;DSRAD_HUMAN;DSRAD_HUMAN
ADAR_S825_M1	P55265;P55265-4;P55265-5	1	0	0.29079	-2.2226	0.391962	-0.30827	0.250952	-2.53934					ADAR;ADAR;ADAR;ADAR;ADAR	DSRAD_HUMAN;DSRAD_HUMAN;DSRAD_HUMAN;DSRAD_HUMAN;DSRAD_HUMAN
ADAR_T601_M1	P55265;P55265-4;P55265-5	0.850154	0.387499	0.0121112	4.85392	0.356685	2.70125	0.128961	4.87145		+			ADAR;ADAR;ADAR;ADAR;ADAR	DSRAD_HUMAN;DSRAD_HUMAN;DSRAD_HUMAN;DSRAD_HUMAN;DSRAD_HUMAN
ADAR_T603_M2	P55265;P55265-4;P55265-5	0.620119	0.726446	1	0	1	0	1	0					ADAR;ADAR;ADAR;ADAR;ADAR	DSRAD_HUMAN;DSRAD_HUMAN;DSRAD_HUMAN;DSRAD_HUMAN;DSRAD_HUMAN
ADARB1_S26_M1	A0A0A0MSG8;P78563;P78563-2;P78563-3;P78563-4;P78563-5;P78563-6	0.831018	0.115831	0.697507	0.988883	0.911251	0.0352802	0.822203	-0.0955415					ADARB1	A0A0A0MSG8_HUMAN;RED1_HUMAN
ADCY3_S525_M1	A0A0A0MSC1;O60266;O60266-2;U3KQ91	1	0	0.656481	0.653961	0.032414	-1.52112	0.5578	-0.396617			+		ADCY3;ADCY3	A0A0A0MSC1_HUMAN;ADCY3_HUMAN;U3KQ91_HUMAN;A0A0A0MSC1_HUMAN;ADCY3_HUMAN;U3KQ91_HUMAN
ADCY3_S580_M1	A0A0A0MSC1;O60266;O60266-2;U3KQ91	0.58218	0.608114	1	0	1	0	1	0					ADCY3;ADCY3	A0A0A0MSC1_HUMAN;ADCY3_HUMAN;U3KQ91_HUMAN;A0A0A0MSC1_HUMAN;ADCY3_HUMAN;U3KQ91_HUMAN
ADCY6_S54_M1	O43306;O43306-2	1	0	0.786767	0.122359	0.192223	0.267885	0.740968	-0.126527					ADCY6	ADCY6_HUMAN
ADCY9_S1257_M2	O60503	0.00995455	2.45943	0.004329	1.58659	1	0	0.0233412	-1.28133	+	+		+	ADCY9;ADCY9	ADCY9_HUMAN;ADCY9_HUMAN
ADCY9_S1259_M2	O60503	0.051339	1.60382	0.0531391	1.32721	1	0	0.194045	-1.00085					ADCY9;ADCY9	ADCY9_HUMAN;ADCY9_HUMAN
ADD1_S12_M1	P35611;P35611-3	0.492965	1.50355	0.262429	2.36366	0.15299	0.660416	0.336091	1.38035					ADD1;ADD1;ADD1;ADD1;ADD1;ADD1;ADD1;ADD1;ADD1;ADD1;ADD1;ADD1;ADD1;ADD1;ADD1;ADD1;ADD1;ADD1;ADD1;ADD1;ADD1;ADD1;ADD1;ADD1;ADD1;ADD1;ADD1	ADDA_HUMAN;ADDA_HUMAN;ADDA_HUMAN;ADDA_HUMAN;ADDA_HUMAN;ADDA_HUMAN;ADDA_HUMAN;ADDA_HUMAN;ADDA_HUMAN;ADDA_HUMAN;ADDA_HUMAN;ADDA_HUMAN;ADDA_HUMAN;ADDA_HUMAN;ADDA_HUMAN;ADDA_HUMAN;ADDA_HUMAN;ADDA_HUMAN;ADDA_HUMAN;ADDA_HUMAN;ADDA_HUMAN;ADDA_HUMAN;ADDA_HUMAN;ADDA_HUMAN;ADDA_HUMAN;ADDA_HUMAN;ADDA_HUMAN
ADD1_S353_M1	P35611;P35611-3	0.844055	0.591071	0.86231	0.258198	0.513545	0.918182	1	0					ADD1;ADD1;ADD1;ADD1;ADD1;ADD1;ADD1;ADD1;ADD1;ADD1;ADD1;ADD1;ADD1;ADD1;ADD1;ADD1;ADD1;ADD1;ADD1;ADD1;ADD1;ADD1;ADD1;ADD1;ADD1;ADD1;ADD1	ADDA_HUMAN;ADDA_HUMAN;ADDA_HUMAN;ADDA_HUMAN;ADDA_HUMAN;ADDA_HUMAN;ADDA_HUMAN;ADDA_HUMAN;ADDA_HUMAN;ADDA_HUMAN;ADDA_HUMAN;ADDA_HUMAN;ADDA_HUMAN;ADDA_HUMAN;ADDA_HUMAN;ADDA_HUMAN;ADDA_HUMAN;ADDA_HUMAN;ADDA_HUMAN;ADDA_HUMAN;ADDA_HUMAN;ADDA_HUMAN;ADDA_HUMAN;ADDA_HUMAN;ADDA_HUMAN;ADDA_HUMAN;ADDA_HUMAN
ADD1_S353_M3	P35611;P35611-3	0.628424	1.84396	0.926502	-0.371903	0.644795	1.08914	0.632387	-1.47869					ADD1;ADD1;ADD1;ADD1;ADD1;ADD1;ADD1;ADD1;ADD1;ADD1;ADD1;ADD1;ADD1;ADD1;ADD1;ADD1;ADD1;ADD1;ADD1;ADD1;ADD1;ADD1;ADD1;ADD1;ADD1;ADD1;ADD1	ADDA_HUMAN;ADDA_HUMAN;ADDA_HUMAN;ADDA_HUMAN;ADDA_HUMAN;ADDA_HUMAN;ADDA_HUMAN;ADDA_HUMAN;ADDA_HUMAN;ADDA_HUMAN;ADDA_HUMAN;ADDA_HUMAN;ADDA_HUMAN;ADDA_HUMAN;ADDA_HUMAN;ADDA_HUMAN;ADDA_HUMAN;ADDA_HUMAN;ADDA_HUMAN;ADDA_HUMAN;ADDA_HUMAN;ADDA_HUMAN;ADDA_HUMAN;ADDA_HUMAN;ADDA_HUMAN;ADDA_HUMAN;ADDA_HUMAN
ADD1_S355_M1	P35611;P35611-3	0.796151	-0.811285	0.234842	2.42904	0.443569	-1.24077	0.248796	-0.419999					ADD1;ADD1;ADD1;ADD1;ADD1;ADD1;ADD1;ADD1;ADD1;ADD1;ADD1;ADD1;ADD1;ADD1;ADD1;ADD1;ADD1;ADD1;ADD1;ADD1;ADD1;ADD1;ADD1;ADD1;ADD1;ADD1;ADD1	ADDA_HUMAN;ADDA_HUMAN;ADDA_HUMAN;ADDA_HUMAN;ADDA_HUMAN;ADDA_HUMAN;ADDA_HUMAN;ADDA_HUMAN;ADDA_HUMAN;ADDA_HUMAN;ADDA_HUMAN;ADDA_HUMAN;ADDA_HUMAN;ADDA_HUMAN;ADDA_HUMAN;ADDA_HUMAN;ADDA_HUMAN;ADDA_HUMAN;ADDA_HUMAN;ADDA_HUMAN;ADDA_HUMAN;ADDA_HUMAN;ADDA_HUMAN;ADDA_HUMAN;ADDA_HUMAN;ADDA_HUMAN;ADDA_HUMAN
ADD1_S355_M2	P35611;P35611-3	0.565648	0.263286	0.844602	-0.0655913	0.617445	-0.20662	0.741693	0.133694					ADD1;ADD1;ADD1;ADD1;ADD1;ADD1;ADD1;ADD1;ADD1;ADD1;ADD1;ADD1;ADD1;ADD1;ADD1;ADD1;ADD1;ADD1;ADD1;ADD1;ADD1;ADD1;ADD1;ADD1;ADD1;ADD1;ADD1	ADDA_HUMAN;ADDA_HUMAN;ADDA_HUMAN;ADDA_HUMAN;ADDA_HUMAN;ADDA_HUMAN;ADDA_HUMAN;ADDA_HUMAN;ADDA_HUMAN;ADDA_HUMAN;ADDA_HUMAN;ADDA_HUMAN;ADDA_HUMAN;ADDA_HUMAN;ADDA_HUMAN;ADDA_HUMAN;ADDA_HUMAN;ADDA_HUMAN;ADDA_HUMAN;ADDA_HUMAN;ADDA_HUMAN;ADDA_HUMAN;ADDA_HUMAN;ADDA_HUMAN;ADDA_HUMAN;ADDA_HUMAN;ADDA_HUMAN
ADD1_S355_M3	P35611;P35611-3	0.62841	2.23405	0.231626	1.64042	0.729927	0.233727	0.640013	-1.56314					ADD1;ADD1;ADD1;ADD1;ADD1;ADD1;ADD1;ADD1;ADD1;ADD1;ADD1;ADD1;ADD1;ADD1;ADD1;ADD1;ADD1;ADD1;ADD1;ADD1;ADD1;ADD1;ADD1;ADD1;ADD1;ADD1;ADD1	ADDA_HUMAN;ADDA_HUMAN;ADDA_HUMAN;ADDA_HUMAN;ADDA_HUMAN;ADDA_HUMAN;ADDA_HUMAN;ADDA_HUMAN;ADDA_HUMAN;ADDA_HUMAN;ADDA_HUMAN;ADDA_HUMAN;ADDA_HUMAN;ADDA_HUMAN;ADDA_HUMAN;ADDA_HUMAN;ADDA_HUMAN;ADDA_HUMAN;ADDA_HUMAN;ADDA_HUMAN;ADDA_HUMAN;ADDA_HUMAN;ADDA_HUMAN;ADDA_HUMAN;ADDA_HUMAN;ADDA_HUMAN;ADDA_HUMAN
ADD1_S358_M1	P35611;P35611-3	0.585068	0.213367	0.195024	0.301554	0.401575	-0.171756	0.637222	-0.173891					ADD1;ADD1;ADD1;ADD1;ADD1;ADD1;ADD1;ADD1;ADD1;ADD1;ADD1;ADD1;ADD1;ADD1;ADD1;ADD1;ADD1;ADD1;ADD1;ADD1;ADD1;ADD1;ADD1;ADD1;ADD1;ADD1;ADD1	ADDA_HUMAN;ADDA_HUMAN;ADDA_HUMAN;ADDA_HUMAN;ADDA_HUMAN;ADDA_HUMAN;ADDA_HUMAN;ADDA_HUMAN;ADDA_HUMAN;ADDA_HUMAN;ADDA_HUMAN;ADDA_HUMAN;ADDA_HUMAN;ADDA_HUMAN;ADDA_HUMAN;ADDA_HUMAN;ADDA_HUMAN;ADDA_HUMAN;ADDA_HUMAN;ADDA_HUMAN;ADDA_HUMAN;ADDA_HUMAN;ADDA_HUMAN;ADDA_HUMAN;ADDA_HUMAN;ADDA_HUMAN;ADDA_HUMAN
ADD1_S358_M2	P35611;P35611-3	0.847904	-0.127569	0.806459	-0.0857449	0.850466	-0.0625	0.721624	0.143094					ADD1;ADD1;ADD1;ADD1;ADD1;ADD1;ADD1;ADD1;ADD1;ADD1;ADD1;ADD1;ADD1;ADD1;ADD1;ADD1;ADD1;ADD1;ADD1;ADD1;ADD1;ADD1;ADD1;ADD1;ADD1;ADD1;ADD1	ADDA_HUMAN;ADDA_HUMAN;ADDA_HUMAN;ADDA_HUMAN;ADDA_HUMAN;ADDA_HUMAN;ADDA_HUMAN;ADDA_HUMAN;ADDA_HUMAN;ADDA_HUMAN;ADDA_HUMAN;ADDA_HUMAN;ADDA_HUMAN;ADDA_HUMAN;ADDA_HUMAN;ADDA_HUMAN;ADDA_HUMAN;ADDA_HUMAN;ADDA_HUMAN;ADDA_HUMAN;ADDA_HUMAN;ADDA_HUMAN;ADDA_HUMAN;ADDA_HUMAN;ADDA_HUMAN;ADDA_HUMAN;ADDA_HUMAN
ADD1_S358_M3	P35611;P35611-3	0.829194	-0.519307	0.290009	-3.17786	0.72272	0.23397	0.762678	-1.01237					ADD1;ADD1;ADD1;ADD1;ADD1;ADD1;ADD1;ADD1;ADD1;ADD1;ADD1;ADD1;ADD1;ADD1;ADD1;ADD1;ADD1;ADD1;ADD1;ADD1;ADD1;ADD1;ADD1;ADD1;ADD1;ADD1;ADD1	ADDA_HUMAN;ADDA_HUMAN;ADDA_HUMAN;ADDA_HUMAN;ADDA_HUMAN;ADDA_HUMAN;ADDA_HUMAN;ADDA_HUMAN;ADDA_HUMAN;ADDA_HUMAN;ADDA_HUMAN;ADDA_HUMAN;ADDA_HUMAN;ADDA_HUMAN;ADDA_HUMAN;ADDA_HUMAN;ADDA_HUMAN;ADDA_HUMAN;ADDA_HUMAN;ADDA_HUMAN;ADDA_HUMAN;ADDA_HUMAN;ADDA_HUMAN;ADDA_HUMAN;ADDA_HUMAN;ADDA_HUMAN;ADDA_HUMAN
ADD1_S366_M1	P35611;P35611-3	0.58804	0.406899	0.216274	-2.99453	0.654746	1.58767	0.261795	2.92239					ADD1;ADD1;ADD1;ADD1;ADD1;ADD1;ADD1;ADD1;ADD1;ADD1;ADD1;ADD1;ADD1;ADD1;ADD1;ADD1;ADD1;ADD1;ADD1;ADD1;ADD1;ADD1;ADD1;ADD1;ADD1;ADD1;ADD1	ADDA_HUMAN;ADDA_HUMAN;ADDA_HUMAN;ADDA_HUMAN;ADDA_HUMAN;ADDA_HUMAN;ADDA_HUMAN;ADDA_HUMAN;ADDA_HUMAN;ADDA_HUMAN;ADDA_HUMAN;ADDA_HUMAN;ADDA_HUMAN;ADDA_HUMAN;ADDA_HUMAN;ADDA_HUMAN;ADDA_HUMAN;ADDA_HUMAN;ADDA_HUMAN;ADDA_HUMAN;ADDA_HUMAN;ADDA_HUMAN;ADDA_HUMAN;ADDA_HUMAN;ADDA_HUMAN;ADDA_HUMAN;ADDA_HUMAN
ADD1_S366_M2	P35611;P35611-3	0.619111	-0.488724	0.764237	-0.135685	0.380502	-0.416445	0.798132	0.0993776					ADD1;ADD1;ADD1;ADD1;ADD1;ADD1;ADD1;ADD1;ADD1;ADD1;ADD1;ADD1;ADD1;ADD1;ADD1;ADD1;ADD1;ADD1;ADD1;ADD1;ADD1;ADD1;ADD1;ADD1;ADD1;ADD1;ADD1	ADDA_HUMAN;ADDA_HUMAN;ADDA_HUMAN;ADDA_HUMAN;ADDA_HUMAN;ADDA_HUMAN;ADDA_HUMAN;ADDA_HUMAN;ADDA_HUMAN;ADDA_HUMAN;ADDA_HUMAN;ADDA_HUMAN;ADDA_HUMAN;ADDA_HUMAN;ADDA_HUMAN;ADDA_HUMAN;ADDA_HUMAN;ADDA_HUMAN;ADDA_HUMAN;ADDA_HUMAN;ADDA_HUMAN;ADDA_HUMAN;ADDA_HUMAN;ADDA_HUMAN;ADDA_HUMAN;ADDA_HUMAN;ADDA_HUMAN
ADD1_S366_M3	P35611;P35611-3	0.726831	1.49143	0.896811	-0.522241	0.586902	0.52596	0.553858	0.71947					ADD1;ADD1;ADD1;ADD1;ADD1;ADD1;ADD1;ADD1;ADD1;ADD1;ADD1;ADD1;ADD1;ADD1;ADD1;ADD1;ADD1;ADD1;ADD1;ADD1;ADD1;ADD1;ADD1;ADD1;ADD1;ADD1;ADD1	ADDA_HUMAN;ADDA_HUMAN;ADDA_HUMAN;ADDA_HUMAN;ADDA_HUMAN;ADDA_HUMAN;ADDA_HUMAN;ADDA_HUMAN;ADDA_HUMAN;ADDA_HUMAN;ADDA_HUMAN;ADDA_HUMAN;ADDA_HUMAN;ADDA_HUMAN;ADDA_HUMAN;ADDA_HUMAN;ADDA_HUMAN;ADDA_HUMAN;ADDA_HUMAN;ADDA_HUMAN;ADDA_HUMAN;ADDA_HUMAN;ADDA_HUMAN;ADDA_HUMAN;ADDA_HUMAN;ADDA_HUMAN;ADDA_HUMAN
ADD1_S465_M1	P35611;P35611-3	1	0	0.415844	0.434608	0.541919	1.50996	0.70405	-0.392266					ADD1;ADD1;ADD1;ADD1;ADD1;ADD1;ADD1;ADD1;ADD1;ADD1;ADD1;ADD1;ADD1;ADD1;ADD1;ADD1;ADD1;ADD1;ADD1;ADD1;ADD1;ADD1;ADD1;ADD1;ADD1;ADD1;ADD1	ADDA_HUMAN;ADDA_HUMAN;ADDA_HUMAN;ADDA_HUMAN;ADDA_HUMAN;ADDA_HUMAN;ADDA_HUMAN;ADDA_HUMAN;ADDA_HUMAN;ADDA_HUMAN;ADDA_HUMAN;ADDA_HUMAN;ADDA_HUMAN;ADDA_HUMAN;ADDA_HUMAN;ADDA_HUMAN;ADDA_HUMAN;ADDA_HUMAN;ADDA_HUMAN;ADDA_HUMAN;ADDA_HUMAN;ADDA_HUMAN;ADDA_HUMAN;ADDA_HUMAN;ADDA_HUMAN;ADDA_HUMAN;ADDA_HUMAN
ADD1_S532_M1	P35611;P35611-3	0.671785	0.425106	1	0	0.504699	0.792164	0.9048	-0.119475					ADD1;ADD1;ADD1;ADD1;ADD1;ADD1;ADD1;ADD1;ADD1;ADD1;ADD1;ADD1;ADD1;ADD1;ADD1;ADD1;ADD1;ADD1;ADD1;ADD1;ADD1;ADD1;ADD1;ADD1;ADD1;ADD1;ADD1	ADDA_HUMAN;ADDA_HUMAN;ADDA_HUMAN;ADDA_HUMAN;ADDA_HUMAN;ADDA_HUMAN;ADDA_HUMAN;ADDA_HUMAN;ADDA_HUMAN;ADDA_HUMAN;ADDA_HUMAN;ADDA_HUMAN;ADDA_HUMAN;ADDA_HUMAN;ADDA_HUMAN;ADDA_HUMAN;ADDA_HUMAN;ADDA_HUMAN;ADDA_HUMAN;ADDA_HUMAN;ADDA_HUMAN;ADDA_HUMAN;ADDA_HUMAN;ADDA_HUMAN;ADDA_HUMAN;ADDA_HUMAN;ADDA_HUMAN
ADD1_S586_M1	P35611;P35611-3	1	0	0.302982	0.305654	0.196221	-0.32574	0.783148	0.157219					ADD1;ADD1;ADD1;ADD1;ADD1;ADD1;ADD1;ADD1;ADD1;ADD1;ADD1;ADD1;ADD1;ADD1;ADD1;ADD1;ADD1;ADD1;ADD1;ADD1;ADD1;ADD1;ADD1;ADD1;ADD1;ADD1;ADD1	ADDA_HUMAN;ADDA_HUMAN;ADDA_HUMAN;ADDA_HUMAN;ADDA_HUMAN;ADDA_HUMAN;ADDA_HUMAN;ADDA_HUMAN;ADDA_HUMAN;ADDA_HUMAN;ADDA_HUMAN;ADDA_HUMAN;ADDA_HUMAN;ADDA_HUMAN;ADDA_HUMAN;ADDA_HUMAN;ADDA_HUMAN;ADDA_HUMAN;ADDA_HUMAN;ADDA_HUMAN;ADDA_HUMAN;ADDA_HUMAN;ADDA_HUMAN;ADDA_HUMAN;ADDA_HUMAN;ADDA_HUMAN;ADDA_HUMAN
ADD1_S600_M1	P35611;P35611-3	0.816739	-0.0879326	0.145716	-0.343227	0.299315	-0.208749	0.10333	-0.413306					ADD1;ADD1;ADD1;ADD1;ADD1;ADD1;ADD1;ADD1;ADD1;ADD1;ADD1;ADD1;ADD1;ADD1;ADD1;ADD1;ADD1;ADD1;ADD1;ADD1;ADD1;ADD1;ADD1;ADD1;ADD1;ADD1;ADD1	ADDA_HUMAN;ADDA_HUMAN;ADDA_HUMAN;ADDA_HUMAN;ADDA_HUMAN;ADDA_HUMAN;ADDA_HUMAN;ADDA_HUMAN;ADDA_HUMAN;ADDA_HUMAN;ADDA_HUMAN;ADDA_HUMAN;ADDA_HUMAN;ADDA_HUMAN;ADDA_HUMAN;ADDA_HUMAN;ADDA_HUMAN;ADDA_HUMAN;ADDA_HUMAN;ADDA_HUMAN;ADDA_HUMAN;ADDA_HUMAN;ADDA_HUMAN;ADDA_HUMAN;ADDA_HUMAN;ADDA_HUMAN;ADDA_HUMAN
ADD1_S600_M2	P35611;P35611-3	0.409608	-1.27258	1	0	0.457966	-0.2782	0.459219	1.30035					ADD1;ADD1;ADD1;ADD1;ADD1;ADD1;ADD1;ADD1;ADD1;ADD1;ADD1;ADD1;ADD1;ADD1;ADD1;ADD1;ADD1;ADD1;ADD1;ADD1;ADD1;ADD1;ADD1;ADD1;ADD1;ADD1;ADD1	ADDA_HUMAN;ADDA_HUMAN;ADDA_HUMAN;ADDA_HUMAN;ADDA_HUMAN;ADDA_HUMAN;ADDA_HUMAN;ADDA_HUMAN;ADDA_HUMAN;ADDA_HUMAN;ADDA_HUMAN;ADDA_HUMAN;ADDA_HUMAN;ADDA_HUMAN;ADDA_HUMAN;ADDA_HUMAN;ADDA_HUMAN;ADDA_HUMAN;ADDA_HUMAN;ADDA_HUMAN;ADDA_HUMAN;ADDA_HUMAN;ADDA_HUMAN;ADDA_HUMAN;ADDA_HUMAN;ADDA_HUMAN;ADDA_HUMAN
ADD1_S613_M2	P35611;P35611-3	0.194605	1.95216	0.221658	2.09624	1	0	1	0					ADD1;ADD1;ADD1;ADD1;ADD1;ADD1;ADD1;ADD1;ADD1;ADD1;ADD1;ADD1;ADD1;ADD1;ADD1;ADD1;ADD1;ADD1;ADD1;ADD1;ADD1;ADD1;ADD1;ADD1;ADD1;ADD1;ADD1	ADDA_HUMAN;ADDA_HUMAN;ADDA_HUMAN;ADDA_HUMAN;ADDA_HUMAN;ADDA_HUMAN;ADDA_HUMAN;ADDA_HUMAN;ADDA_HUMAN;ADDA_HUMAN;ADDA_HUMAN;ADDA_HUMAN;ADDA_HUMAN;ADDA_HUMAN;ADDA_HUMAN;ADDA_HUMAN;ADDA_HUMAN;ADDA_HUMAN;ADDA_HUMAN;ADDA_HUMAN;ADDA_HUMAN;ADDA_HUMAN;ADDA_HUMAN;ADDA_HUMAN;ADDA_HUMAN;ADDA_HUMAN;ADDA_HUMAN
ADD1_S726_M2	P35611;P35611-3	0.91815	-0.0565643	0.671747	-0.144956	0.220228	-0.402433	0.934832	-0.0717533					ADD1;ADD1;ADD1;ADD1;ADD1;ADD1;ADD1;ADD1;ADD1;ADD1;ADD1;ADD1;ADD1;ADD1;ADD1;ADD1;ADD1;ADD1;ADD1;ADD1;ADD1;ADD1;ADD1;ADD1;ADD1;ADD1;ADD1	ADDA_HUMAN;ADDA_HUMAN;ADDA_HUMAN;ADDA_HUMAN;ADDA_HUMAN;ADDA_HUMAN;ADDA_HUMAN;ADDA_HUMAN;ADDA_HUMAN;ADDA_HUMAN;ADDA_HUMAN;ADDA_HUMAN;ADDA_HUMAN;ADDA_HUMAN;ADDA_HUMAN;ADDA_HUMAN;ADDA_HUMAN;ADDA_HUMAN;ADDA_HUMAN;ADDA_HUMAN;ADDA_HUMAN;ADDA_HUMAN;ADDA_HUMAN;ADDA_HUMAN;ADDA_HUMAN;ADDA_HUMAN;ADDA_HUMAN
ADD1_T11_M1	P35611;P35611-3	0.814684	-0.708884	0.152	-2.40257	1	0	0.266689	1.98952					ADD1;ADD1;ADD1;ADD1;ADD1;ADD1;ADD1;ADD1;ADD1;ADD1;ADD1;ADD1;ADD1;ADD1;ADD1;ADD1;ADD1;ADD1;ADD1;ADD1;ADD1;ADD1;ADD1;ADD1;ADD1;ADD1;ADD1	ADDA_HUMAN;ADDA_HUMAN;ADDA_HUMAN;ADDA_HUMAN;ADDA_HUMAN;ADDA_HUMAN;ADDA_HUMAN;ADDA_HUMAN;ADDA_HUMAN;ADDA_HUMAN;ADDA_HUMAN;ADDA_HUMAN;ADDA_HUMAN;ADDA_HUMAN;ADDA_HUMAN;ADDA_HUMAN;ADDA_HUMAN;ADDA_HUMAN;ADDA_HUMAN;ADDA_HUMAN;ADDA_HUMAN;ADDA_HUMAN;ADDA_HUMAN;ADDA_HUMAN;ADDA_HUMAN;ADDA_HUMAN;ADDA_HUMAN
ADD1_T17_M1	P35611;P35611-3	0.518071	1.57144	1	0	1	0	0.136982	-3.02647					ADD1;ADD1;ADD1;ADD1;ADD1;ADD1;ADD1;ADD1;ADD1;ADD1;ADD1;ADD1;ADD1;ADD1;ADD1;ADD1;ADD1;ADD1;ADD1;ADD1;ADD1;ADD1;ADD1;ADD1;ADD1;ADD1;ADD1	ADDA_HUMAN;ADDA_HUMAN;ADDA_HUMAN;ADDA_HUMAN;ADDA_HUMAN;ADDA_HUMAN;ADDA_HUMAN;ADDA_HUMAN;ADDA_HUMAN;ADDA_HUMAN;ADDA_HUMAN;ADDA_HUMAN;ADDA_HUMAN;ADDA_HUMAN;ADDA_HUMAN;ADDA_HUMAN;ADDA_HUMAN;ADDA_HUMAN;ADDA_HUMAN;ADDA_HUMAN;ADDA_HUMAN;ADDA_HUMAN;ADDA_HUMAN;ADDA_HUMAN;ADDA_HUMAN;ADDA_HUMAN;ADDA_HUMAN
ADD1_T364_M1	P35611;P35611-3	1	0	0.944569	0.0448742	0.668358	-1.43725	0.449827	-0.563071					ADD1;ADD1;ADD1;ADD1;ADD1;ADD1;ADD1;ADD1;ADD1;ADD1;ADD1;ADD1;ADD1;ADD1;ADD1;ADD1;ADD1;ADD1;ADD1;ADD1;ADD1;ADD1;ADD1;ADD1;ADD1;ADD1;ADD1	ADDA_HUMAN;ADDA_HUMAN;ADDA_HUMAN;ADDA_HUMAN;ADDA_HUMAN;ADDA_HUMAN;ADDA_HUMAN;ADDA_HUMAN;ADDA_HUMAN;ADDA_HUMAN;ADDA_HUMAN;ADDA_HUMAN;ADDA_HUMAN;ADDA_HUMAN;ADDA_HUMAN;ADDA_HUMAN;ADDA_HUMAN;ADDA_HUMAN;ADDA_HUMAN;ADDA_HUMAN;ADDA_HUMAN;ADDA_HUMAN;ADDA_HUMAN;ADDA_HUMAN;ADDA_HUMAN;ADDA_HUMAN;ADDA_HUMAN
ADD1_T364_M2	P35611;P35611-3	0.698411	-0.412348	0.98554	0.0792055	0.243904	-4.57961	0.433112	-2.0849					ADD1;ADD1;ADD1;ADD1;ADD1;ADD1;ADD1;ADD1;ADD1;ADD1;ADD1;ADD1;ADD1;ADD1;ADD1;ADD1;ADD1;ADD1;ADD1;ADD1;ADD1;ADD1;ADD1;ADD1;ADD1;ADD1;ADD1	ADDA_HUMAN;ADDA_HUMAN;ADDA_HUMAN;ADDA_HUMAN;ADDA_HUMAN;ADDA_HUMAN;ADDA_HUMAN;ADDA_HUMAN;ADDA_HUMAN;ADDA_HUMAN;ADDA_HUMAN;ADDA_HUMAN;ADDA_HUMAN;ADDA_HUMAN;ADDA_HUMAN;ADDA_HUMAN;ADDA_HUMAN;ADDA_HUMAN;ADDA_HUMAN;ADDA_HUMAN;ADDA_HUMAN;ADDA_HUMAN;ADDA_HUMAN;ADDA_HUMAN;ADDA_HUMAN;ADDA_HUMAN;ADDA_HUMAN
ADD1_T364_M3	P35611;P35611-3	0.998073	-0.0190828	0.952759	0.218964	0.703708	-0.207642	0.97272	0.157954					ADD1;ADD1;ADD1;ADD1;ADD1;ADD1;ADD1;ADD1;ADD1;ADD1;ADD1;ADD1;ADD1;ADD1;ADD1;ADD1;ADD1;ADD1;ADD1;ADD1;ADD1;ADD1;ADD1;ADD1;ADD1;ADD1;ADD1	ADDA_HUMAN;ADDA_HUMAN;ADDA_HUMAN;ADDA_HUMAN;ADDA_HUMAN;ADDA_HUMAN;ADDA_HUMAN;ADDA_HUMAN;ADDA_HUMAN;ADDA_HUMAN;ADDA_HUMAN;ADDA_HUMAN;ADDA_HUMAN;ADDA_HUMAN;ADDA_HUMAN;ADDA_HUMAN;ADDA_HUMAN;ADDA_HUMAN;ADDA_HUMAN;ADDA_HUMAN;ADDA_HUMAN;ADDA_HUMAN;ADDA_HUMAN;ADDA_HUMAN;ADDA_HUMAN;ADDA_HUMAN;ADDA_HUMAN
ADD1_T614_M1	P35611;P35611-3	0.673018	0.984858	0.00249484	4.0825	0.643163	0.204955	0.366294	0.505765		+			ADD1;ADD1;ADD1;ADD1;ADD1;ADD1;ADD1;ADD1;ADD1;ADD1;ADD1;ADD1;ADD1;ADD1;ADD1;ADD1;ADD1;ADD1;ADD1;ADD1;ADD1;ADD1;ADD1;ADD1;ADD1;ADD1;ADD1	ADDA_HUMAN;ADDA_HUMAN;ADDA_HUMAN;ADDA_HUMAN;ADDA_HUMAN;ADDA_HUMAN;ADDA_HUMAN;ADDA_HUMAN;ADDA_HUMAN;ADDA_HUMAN;ADDA_HUMAN;ADDA_HUMAN;ADDA_HUMAN;ADDA_HUMAN;ADDA_HUMAN;ADDA_HUMAN;ADDA_HUMAN;ADDA_HUMAN;ADDA_HUMAN;ADDA_HUMAN;ADDA_HUMAN;ADDA_HUMAN;ADDA_HUMAN;ADDA_HUMAN;ADDA_HUMAN;ADDA_HUMAN;ADDA_HUMAN
ADD1_T614_M2	P35611;P35611-3	0.893474	-0.205429	1	0	0.454204	-0.280385	0.461503	1.29546					ADD1;ADD1;ADD1;ADD1;ADD1;ADD1;ADD1;ADD1;ADD1;ADD1;ADD1;ADD1;ADD1;ADD1;ADD1;ADD1;ADD1;ADD1;ADD1;ADD1;ADD1;ADD1;ADD1;ADD1;ADD1;ADD1;ADD1	ADDA_HUMAN;ADDA_HUMAN;ADDA_HUMAN;ADDA_HUMAN;ADDA_HUMAN;ADDA_HUMAN;ADDA_HUMAN;ADDA_HUMAN;ADDA_HUMAN;ADDA_HUMAN;ADDA_HUMAN;ADDA_HUMAN;ADDA_HUMAN;ADDA_HUMAN;ADDA_HUMAN;ADDA_HUMAN;ADDA_HUMAN;ADDA_HUMAN;ADDA_HUMAN;ADDA_HUMAN;ADDA_HUMAN;ADDA_HUMAN;ADDA_HUMAN;ADDA_HUMAN;ADDA_HUMAN;ADDA_HUMAN;ADDA_HUMAN
ADD1_T724_M2	P35611;P35611-3	0.918097	-0.0565643	0.671705	-0.144956	0.220187	-0.402433	0.934788	-0.0717533					ADD1;ADD1;ADD1;ADD1;ADD1;ADD1;ADD1;ADD1;ADD1;ADD1;ADD1;ADD1;ADD1;ADD1;ADD1;ADD1;ADD1;ADD1;ADD1;ADD1;ADD1;ADD1;ADD1;ADD1;ADD1;ADD1;ADD1	ADDA_HUMAN;ADDA_HUMAN;ADDA_HUMAN;ADDA_HUMAN;ADDA_HUMAN;ADDA_HUMAN;ADDA_HUMAN;ADDA_HUMAN;ADDA_HUMAN;ADDA_HUMAN;ADDA_HUMAN;ADDA_HUMAN;ADDA_HUMAN;ADDA_HUMAN;ADDA_HUMAN;ADDA_HUMAN;ADDA_HUMAN;ADDA_HUMAN;ADDA_HUMAN;ADDA_HUMAN;ADDA_HUMAN;ADDA_HUMAN;ADDA_HUMAN;ADDA_HUMAN;ADDA_HUMAN;ADDA_HUMAN;ADDA_HUMAN
ADD2_S592_M1	P35612	1	0	0.398045	0.195779	1	0	0.919526	-0.104827					ADD2;ADD2;ADD2;ADD2;ADD2;ADD2;ADD2;ADD2;ADD2;ADD2;ADD2;ADD2;ADD2;ADD2;ADD2;ADD2	ADDB_HUMAN;ADDB_HUMAN;ADDB_HUMAN;ADDB_HUMAN;ADDB_HUMAN;ADDB_HUMAN;ADDB_HUMAN;ADDB_HUMAN;ADDB_HUMAN;ADDB_HUMAN;ADDB_HUMAN;ADDB_HUMAN;ADDB_HUMAN;ADDB_HUMAN;ADDB_HUMAN;ADDB_HUMAN
ADD2_S596_M1	P35612	1	0	0.123919	-0.37771	1	0	1	0					ADD2;ADD2;ADD2;ADD2;ADD2;ADD2;ADD2;ADD2;ADD2;ADD2;ADD2;ADD2;ADD2;ADD2;ADD2;ADD2	ADDB_HUMAN;ADDB_HUMAN;ADDB_HUMAN;ADDB_HUMAN;ADDB_HUMAN;ADDB_HUMAN;ADDB_HUMAN;ADDB_HUMAN;ADDB_HUMAN;ADDB_HUMAN;ADDB_HUMAN;ADDB_HUMAN;ADDB_HUMAN;ADDB_HUMAN;ADDB_HUMAN;ADDB_HUMAN
ADD2_S596_M2	P35612	1	0	0.781634	-0.0936718	1	0	0.49774	-0.52384					ADD2;ADD2;ADD2;ADD2;ADD2;ADD2;ADD2;ADD2;ADD2;ADD2;ADD2;ADD2;ADD2;ADD2;ADD2;ADD2	ADDB_HUMAN;ADDB_HUMAN;ADDB_HUMAN;ADDB_HUMAN;ADDB_HUMAN;ADDB_HUMAN;ADDB_HUMAN;ADDB_HUMAN;ADDB_HUMAN;ADDB_HUMAN;ADDB_HUMAN;ADDB_HUMAN;ADDB_HUMAN;ADDB_HUMAN;ADDB_HUMAN;ADDB_HUMAN
ADD2_S596_M3	P35612	1	0	0.799152	-0.111061	1	0	1	0					ADD2;ADD2;ADD2;ADD2;ADD2;ADD2;ADD2;ADD2;ADD2;ADD2;ADD2;ADD2;ADD2;ADD2;ADD2;ADD2	ADDB_HUMAN;ADDB_HUMAN;ADDB_HUMAN;ADDB_HUMAN;ADDB_HUMAN;ADDB_HUMAN;ADDB_HUMAN;ADDB_HUMAN;ADDB_HUMAN;ADDB_HUMAN;ADDB_HUMAN;ADDB_HUMAN;ADDB_HUMAN;ADDB_HUMAN;ADDB_HUMAN;ADDB_HUMAN
ADD2_S600_M1	P35612	1	0	0.137194	0.658983	1	0	1	0					ADD2;ADD2;ADD2;ADD2;ADD2;ADD2;ADD2;ADD2;ADD2;ADD2;ADD2;ADD2;ADD2;ADD2;ADD2;ADD2	ADDB_HUMAN;ADDB_HUMAN;ADDB_HUMAN;ADDB_HUMAN;ADDB_HUMAN;ADDB_HUMAN;ADDB_HUMAN;ADDB_HUMAN;ADDB_HUMAN;ADDB_HUMAN;ADDB_HUMAN;ADDB_HUMAN;ADDB_HUMAN;ADDB_HUMAN;ADDB_HUMAN;ADDB_HUMAN
ADD2_S600_M2	P35612	1	0	0.856271	-0.0624261	1	0	0.472964	-0.990304					ADD2;ADD2;ADD2;ADD2;ADD2;ADD2;ADD2;ADD2;ADD2;ADD2;ADD2;ADD2;ADD2;ADD2;ADD2;ADD2	ADDB_HUMAN;ADDB_HUMAN;ADDB_HUMAN;ADDB_HUMAN;ADDB_HUMAN;ADDB_HUMAN;ADDB_HUMAN;ADDB_HUMAN;ADDB_HUMAN;ADDB_HUMAN;ADDB_HUMAN;ADDB_HUMAN;ADDB_HUMAN;ADDB_HUMAN;ADDB_HUMAN;ADDB_HUMAN
ADD2_S600_M3	P35612	1	0	0.799109	-0.111061	1	0	1	0					ADD2;ADD2;ADD2;ADD2;ADD2;ADD2;ADD2;ADD2;ADD2;ADD2;ADD2;ADD2;ADD2;ADD2;ADD2;ADD2	ADDB_HUMAN;ADDB_HUMAN;ADDB_HUMAN;ADDB_HUMAN;ADDB_HUMAN;ADDB_HUMAN;ADDB_HUMAN;ADDB_HUMAN;ADDB_HUMAN;ADDB_HUMAN;ADDB_HUMAN;ADDB_HUMAN;ADDB_HUMAN;ADDB_HUMAN;ADDB_HUMAN;ADDB_HUMAN
ADD2_S604_M2	P35612	1	0	0.201716	0.480474	1	0	1	0					ADD2;ADD2;ADD2;ADD2;ADD2;ADD2;ADD2;ADD2;ADD2;ADD2;ADD2;ADD2;ADD2;ADD2;ADD2;ADD2	ADDB_HUMAN;ADDB_HUMAN;ADDB_HUMAN;ADDB_HUMAN;ADDB_HUMAN;ADDB_HUMAN;ADDB_HUMAN;ADDB_HUMAN;ADDB_HUMAN;ADDB_HUMAN;ADDB_HUMAN;ADDB_HUMAN;ADDB_HUMAN;ADDB_HUMAN;ADDB_HUMAN;ADDB_HUMAN
ADD2_S604_M3	P35612	1	0	0.799066	-0.111061	1	0	1	0					ADD2;ADD2;ADD2;ADD2;ADD2;ADD2;ADD2;ADD2;ADD2;ADD2;ADD2;ADD2;ADD2;ADD2;ADD2;ADD2	ADDB_HUMAN;ADDB_HUMAN;ADDB_HUMAN;ADDB_HUMAN;ADDB_HUMAN;ADDB_HUMAN;ADDB_HUMAN;ADDB_HUMAN;ADDB_HUMAN;ADDB_HUMAN;ADDB_HUMAN;ADDB_HUMAN;ADDB_HUMAN;ADDB_HUMAN;ADDB_HUMAN;ADDB_HUMAN
ADD2_S613_M1	P35612	1	0	0.958619	0.0189233	1	0	1	0					ADD2;ADD2;ADD2;ADD2;ADD2;ADD2;ADD2;ADD2;ADD2;ADD2;ADD2;ADD2;ADD2;ADD2;ADD2;ADD2	ADDB_HUMAN;ADDB_HUMAN;ADDB_HUMAN;ADDB_HUMAN;ADDB_HUMAN;ADDB_HUMAN;ADDB_HUMAN;ADDB_HUMAN;ADDB_HUMAN;ADDB_HUMAN;ADDB_HUMAN;ADDB_HUMAN;ADDB_HUMAN;ADDB_HUMAN;ADDB_HUMAN;ADDB_HUMAN
ADD2_S613_M2	P35612	1	0	0.845892	-0.0839581	1	0	1	0					ADD2;ADD2;ADD2;ADD2;ADD2;ADD2;ADD2;ADD2;ADD2;ADD2;ADD2;ADD2;ADD2;ADD2;ADD2;ADD2	ADDB_HUMAN;ADDB_HUMAN;ADDB_HUMAN;ADDB_HUMAN;ADDB_HUMAN;ADDB_HUMAN;ADDB_HUMAN;ADDB_HUMAN;ADDB_HUMAN;ADDB_HUMAN;ADDB_HUMAN;ADDB_HUMAN;ADDB_HUMAN;ADDB_HUMAN;ADDB_HUMAN;ADDB_HUMAN
ADD2_S617_M2	P35612	1	0	0.845849	-0.0839581	1	0	1	0					ADD2;ADD2;ADD2;ADD2;ADD2;ADD2;ADD2;ADD2;ADD2;ADD2;ADD2;ADD2;ADD2;ADD2;ADD2;ADD2	ADDB_HUMAN;ADDB_HUMAN;ADDB_HUMAN;ADDB_HUMAN;ADDB_HUMAN;ADDB_HUMAN;ADDB_HUMAN;ADDB_HUMAN;ADDB_HUMAN;ADDB_HUMAN;ADDB_HUMAN;ADDB_HUMAN;ADDB_HUMAN;ADDB_HUMAN;ADDB_HUMAN;ADDB_HUMAN
ADD2_S689_M2	P35612	1	0	0.00233083	3.8923	1	0	1	0		+			ADD2;ADD2;ADD2;ADD2;ADD2;ADD2;ADD2;ADD2;ADD2;ADD2;ADD2;ADD2;ADD2;ADD2;ADD2;ADD2	ADDB_HUMAN;ADDB_HUMAN;ADDB_HUMAN;ADDB_HUMAN;ADDB_HUMAN;ADDB_HUMAN;ADDB_HUMAN;ADDB_HUMAN;ADDB_HUMAN;ADDB_HUMAN;ADDB_HUMAN;ADDB_HUMAN;ADDB_HUMAN;ADDB_HUMAN;ADDB_HUMAN;ADDB_HUMAN
ADD2_S693_M2	P35612	1	0	0.575031	0.856266	0.597971	1.32756	0.92205	-0.250025					ADD2;ADD2;ADD2;ADD2;ADD2;ADD2;ADD2;ADD2;ADD2;ADD2;ADD2;ADD2;ADD2;ADD2;ADD2;ADD2	ADDB_HUMAN;ADDB_HUMAN;ADDB_HUMAN;ADDB_HUMAN;ADDB_HUMAN;ADDB_HUMAN;ADDB_HUMAN;ADDB_HUMAN;ADDB_HUMAN;ADDB_HUMAN;ADDB_HUMAN;ADDB_HUMAN;ADDB_HUMAN;ADDB_HUMAN;ADDB_HUMAN;ADDB_HUMAN
ADD2_S697_M2	P35612	1	0	0.977259	0.0253644	0.685081	-0.737996	0.933844	0.28254					ADD2;ADD2;ADD2;ADD2;ADD2;ADD2;ADD2;ADD2;ADD2;ADD2;ADD2;ADD2;ADD2;ADD2;ADD2;ADD2	ADDB_HUMAN;ADDB_HUMAN;ADDB_HUMAN;ADDB_HUMAN;ADDB_HUMAN;ADDB_HUMAN;ADDB_HUMAN;ADDB_HUMAN;ADDB_HUMAN;ADDB_HUMAN;ADDB_HUMAN;ADDB_HUMAN;ADDB_HUMAN;ADDB_HUMAN;ADDB_HUMAN;ADDB_HUMAN
ADD2_S699_M2	P35612	1	0	0.189136	-3.83121	0.569335	-1.33462	1	0					ADD2;ADD2;ADD2;ADD2;ADD2;ADD2;ADD2;ADD2;ADD2;ADD2;ADD2;ADD2;ADD2;ADD2;ADD2;ADD2	ADDB_HUMAN;ADDB_HUMAN;ADDB_HUMAN;ADDB_HUMAN;ADDB_HUMAN;ADDB_HUMAN;ADDB_HUMAN;ADDB_HUMAN;ADDB_HUMAN;ADDB_HUMAN;ADDB_HUMAN;ADDB_HUMAN;ADDB_HUMAN;ADDB_HUMAN;ADDB_HUMAN;ADDB_HUMAN
ADD3_S402_M2	Q9UEY8	1	0	1	0	0.16569	0.810425	1	0					ADD3;ADD3;ADD3;ADD3;ADD3;ADD3;ADD3;ADD3;ADD3;ADD3;ADD3;ADD3;ADD3;ADD3;ADD3;ADD3;ADD3;ADD3;ADD3;ADD3;ADD3;ADD3;ADD3;ADD3;ADD3;ADD3;ADD3;ADD3;ADD3;ADD3;ADD3	ADDG_HUMAN;ADDG_HUMAN;ADDG_HUMAN;ADDG_HUMAN;ADDG_HUMAN;ADDG_HUMAN;ADDG_HUMAN;ADDG_HUMAN;ADDG_HUMAN;ADDG_HUMAN;ADDG_HUMAN;ADDG_HUMAN;ADDG_HUMAN;ADDG_HUMAN;ADDG_HUMAN;ADDG_HUMAN;ADDG_HUMAN;ADDG_HUMAN;ADDG_HUMAN;ADDG_HUMAN;ADDG_HUMAN;ADDG_HUMAN;ADDG_HUMAN;ADDG_HUMAN;ADDG_HUMAN;ADDG_HUMAN;ADDG_HUMAN;ADDG_HUMAN;ADDG_HUMAN;ADDG_HUMAN;ADDG_HUMAN
ADD3_S423_M1	Q9UEY8	1	0	0.979646	0.0418818	0.929402	0.031836	0.448837	0.186732					ADD3;ADD3;ADD3;ADD3;ADD3;ADD3;ADD3;ADD3;ADD3;ADD3;ADD3;ADD3;ADD3;ADD3;ADD3;ADD3;ADD3;ADD3;ADD3;ADD3;ADD3;ADD3;ADD3;ADD3;ADD3;ADD3;ADD3;ADD3;ADD3;ADD3;ADD3	ADDG_HUMAN;ADDG_HUMAN;ADDG_HUMAN;ADDG_HUMAN;ADDG_HUMAN;ADDG_HUMAN;ADDG_HUMAN;ADDG_HUMAN;ADDG_HUMAN;ADDG_HUMAN;ADDG_HUMAN;ADDG_HUMAN;ADDG_HUMAN;ADDG_HUMAN;ADDG_HUMAN;ADDG_HUMAN;ADDG_HUMAN;ADDG_HUMAN;ADDG_HUMAN;ADDG_HUMAN;ADDG_HUMAN;ADDG_HUMAN;ADDG_HUMAN;ADDG_HUMAN;ADDG_HUMAN;ADDG_HUMAN;ADDG_HUMAN;ADDG_HUMAN;ADDG_HUMAN;ADDG_HUMAN;ADDG_HUMAN
ADD3_S423_M2	Q9UEY8	1	0	1	0	0.910621	0.0792558	1	0					ADD3;ADD3;ADD3;ADD3;ADD3;ADD3;ADD3;ADD3;ADD3;ADD3;ADD3;ADD3;ADD3;ADD3;ADD3;ADD3;ADD3;ADD3;ADD3;ADD3;ADD3;ADD3;ADD3;ADD3;ADD3;ADD3;ADD3;ADD3;ADD3;ADD3;ADD3	ADDG_HUMAN;ADDG_HUMAN;ADDG_HUMAN;ADDG_HUMAN;ADDG_HUMAN;ADDG_HUMAN;ADDG_HUMAN;ADDG_HUMAN;ADDG_HUMAN;ADDG_HUMAN;ADDG_HUMAN;ADDG_HUMAN;ADDG_HUMAN;ADDG_HUMAN;ADDG_HUMAN;ADDG_HUMAN;ADDG_HUMAN;ADDG_HUMAN;ADDG_HUMAN;ADDG_HUMAN;ADDG_HUMAN;ADDG_HUMAN;ADDG_HUMAN;ADDG_HUMAN;ADDG_HUMAN;ADDG_HUMAN;ADDG_HUMAN;ADDG_HUMAN;ADDG_HUMAN;ADDG_HUMAN;ADDG_HUMAN
ADD3_S64_M1	Q9UEY8	0.794626	-0.305325	1	0	0.831609	-0.0582302	1	0					ADD3;ADD3;ADD3;ADD3;ADD3;ADD3;ADD3;ADD3;ADD3;ADD3;ADD3;ADD3;ADD3;ADD3;ADD3;ADD3;ADD3;ADD3;ADD3;ADD3;ADD3;ADD3;ADD3;ADD3;ADD3;ADD3;ADD3;ADD3;ADD3;ADD3;ADD3	ADDG_HUMAN;ADDG_HUMAN;ADDG_HUMAN;ADDG_HUMAN;ADDG_HUMAN;ADDG_HUMAN;ADDG_HUMAN;ADDG_HUMAN;ADDG_HUMAN;ADDG_HUMAN;ADDG_HUMAN;ADDG_HUMAN;ADDG_HUMAN;ADDG_HUMAN;ADDG_HUMAN;ADDG_HUMAN;ADDG_HUMAN;ADDG_HUMAN;ADDG_HUMAN;ADDG_HUMAN;ADDG_HUMAN;ADDG_HUMAN;ADDG_HUMAN;ADDG_HUMAN;ADDG_HUMAN;ADDG_HUMAN;ADDG_HUMAN;ADDG_HUMAN;ADDG_HUMAN;ADDG_HUMAN;ADDG_HUMAN
ADD3_S647_M2	Q9UEY8	1	0	1	0	1	0	0.923239	-0.151407					ADD3;ADD3;ADD3;ADD3;ADD3;ADD3;ADD3;ADD3;ADD3;ADD3;ADD3;ADD3;ADD3;ADD3;ADD3;ADD3;ADD3;ADD3;ADD3;ADD3;ADD3;ADD3;ADD3;ADD3;ADD3;ADD3;ADD3;ADD3;ADD3;ADD3;ADD3	ADDG_HUMAN;ADDG_HUMAN;ADDG_HUMAN;ADDG_HUMAN;ADDG_HUMAN;ADDG_HUMAN;ADDG_HUMAN;ADDG_HUMAN;ADDG_HUMAN;ADDG_HUMAN;ADDG_HUMAN;ADDG_HUMAN;ADDG_HUMAN;ADDG_HUMAN;ADDG_HUMAN;ADDG_HUMAN;ADDG_HUMAN;ADDG_HUMAN;ADDG_HUMAN;ADDG_HUMAN;ADDG_HUMAN;ADDG_HUMAN;ADDG_HUMAN;ADDG_HUMAN;ADDG_HUMAN;ADDG_HUMAN;ADDG_HUMAN;ADDG_HUMAN;ADDG_HUMAN;ADDG_HUMAN;ADDG_HUMAN
ADD3_S647_M3	Q9UEY8	1	0	1	0	1	0	0.295046	2.33381					ADD3;ADD3;ADD3;ADD3;ADD3;ADD3;ADD3;ADD3;ADD3;ADD3;ADD3;ADD3;ADD3;ADD3;ADD3;ADD3;ADD3;ADD3;ADD3;ADD3;ADD3;ADD3;ADD3;ADD3;ADD3;ADD3;ADD3;ADD3;ADD3;ADD3;ADD3	ADDG_HUMAN;ADDG_HUMAN;ADDG_HUMAN;ADDG_HUMAN;ADDG_HUMAN;ADDG_HUMAN;ADDG_HUMAN;ADDG_HUMAN;ADDG_HUMAN;ADDG_HUMAN;ADDG_HUMAN;ADDG_HUMAN;ADDG_HUMAN;ADDG_HUMAN;ADDG_HUMAN;ADDG_HUMAN;ADDG_HUMAN;ADDG_HUMAN;ADDG_HUMAN;ADDG_HUMAN;ADDG_HUMAN;ADDG_HUMAN;ADDG_HUMAN;ADDG_HUMAN;ADDG_HUMAN;ADDG_HUMAN;ADDG_HUMAN;ADDG_HUMAN;ADDG_HUMAN;ADDG_HUMAN;ADDG_HUMAN
ADD3_S650_M1	Q9UEY8	1	0	1	0	0.168603	0.866113	0.188769	1.61514					ADD3;ADD3;ADD3;ADD3;ADD3;ADD3;ADD3;ADD3;ADD3;ADD3;ADD3;ADD3;ADD3;ADD3;ADD3;ADD3;ADD3;ADD3;ADD3;ADD3;ADD3;ADD3;ADD3;ADD3;ADD3;ADD3;ADD3;ADD3;ADD3;ADD3;ADD3	ADDG_HUMAN;ADDG_HUMAN;ADDG_HUMAN;ADDG_HUMAN;ADDG_HUMAN;ADDG_HUMAN;ADDG_HUMAN;ADDG_HUMAN;ADDG_HUMAN;ADDG_HUMAN;ADDG_HUMAN;ADDG_HUMAN;ADDG_HUMAN;ADDG_HUMAN;ADDG_HUMAN;ADDG_HUMAN;ADDG_HUMAN;ADDG_HUMAN;ADDG_HUMAN;ADDG_HUMAN;ADDG_HUMAN;ADDG_HUMAN;ADDG_HUMAN;ADDG_HUMAN;ADDG_HUMAN;ADDG_HUMAN;ADDG_HUMAN;ADDG_HUMAN;ADDG_HUMAN;ADDG_HUMAN;ADDG_HUMAN
ADD3_S650_M2	Q9UEY8	1	0	0.352807	-1.65759	0.753106	0.430728	0.716617	-1.19294					ADD3;ADD3;ADD3;ADD3;ADD3;ADD3;ADD3;ADD3;ADD3;ADD3;ADD3;ADD3;ADD3;ADD3;ADD3;ADD3;ADD3;ADD3;ADD3;ADD3;ADD3;ADD3;ADD3;ADD3;ADD3;ADD3;ADD3;ADD3;ADD3;ADD3;ADD3	ADDG_HUMAN;ADDG_HUMAN;ADDG_HUMAN;ADDG_HUMAN;ADDG_HUMAN;ADDG_HUMAN;ADDG_HUMAN;ADDG_HUMAN;ADDG_HUMAN;ADDG_HUMAN;ADDG_HUMAN;ADDG_HUMAN;ADDG_HUMAN;ADDG_HUMAN;ADDG_HUMAN;ADDG_HUMAN;ADDG_HUMAN;ADDG_HUMAN;ADDG_HUMAN;ADDG_HUMAN;ADDG_HUMAN;ADDG_HUMAN;ADDG_HUMAN;ADDG_HUMAN;ADDG_HUMAN;ADDG_HUMAN;ADDG_HUMAN;ADDG_HUMAN;ADDG_HUMAN;ADDG_HUMAN;ADDG_HUMAN
ADD3_S652_M2	Q9UEY8	1	0	1	0	0.678157	0.750138	0.854268	0.634824					ADD3;ADD3;ADD3;ADD3;ADD3;ADD3;ADD3;ADD3;ADD3;ADD3;ADD3;ADD3;ADD3;ADD3;ADD3;ADD3;ADD3;ADD3;ADD3;ADD3;ADD3;ADD3;ADD3;ADD3;ADD3;ADD3;ADD3;ADD3;ADD3;ADD3;ADD3	ADDG_HUMAN;ADDG_HUMAN;ADDG_HUMAN;ADDG_HUMAN;ADDG_HUMAN;ADDG_HUMAN;ADDG_HUMAN;ADDG_HUMAN;ADDG_HUMAN;ADDG_HUMAN;ADDG_HUMAN;ADDG_HUMAN;ADDG_HUMAN;ADDG_HUMAN;ADDG_HUMAN;ADDG_HUMAN;ADDG_HUMAN;ADDG_HUMAN;ADDG_HUMAN;ADDG_HUMAN;ADDG_HUMAN;ADDG_HUMAN;ADDG_HUMAN;ADDG_HUMAN;ADDG_HUMAN;ADDG_HUMAN;ADDG_HUMAN;ADDG_HUMAN;ADDG_HUMAN;ADDG_HUMAN;ADDG_HUMAN
ADD3_S652_M3	Q9UEY8	1	0	1	0	1	0	0.497316	1.49991					ADD3;ADD3;ADD3;ADD3;ADD3;ADD3;ADD3;ADD3;ADD3;ADD3;ADD3;ADD3;ADD3;ADD3;ADD3;ADD3;ADD3;ADD3;ADD3;ADD3;ADD3;ADD3;ADD3;ADD3;ADD3;ADD3;ADD3;ADD3;ADD3;ADD3;ADD3	ADDG_HUMAN;ADDG_HUMAN;ADDG_HUMAN;ADDG_HUMAN;ADDG_HUMAN;ADDG_HUMAN;ADDG_HUMAN;ADDG_HUMAN;ADDG_HUMAN;ADDG_HUMAN;ADDG_HUMAN;ADDG_HUMAN;ADDG_HUMAN;ADDG_HUMAN;ADDG_HUMAN;ADDG_HUMAN;ADDG_HUMAN;ADDG_HUMAN;ADDG_HUMAN;ADDG_HUMAN;ADDG_HUMAN;ADDG_HUMAN;ADDG_HUMAN;ADDG_HUMAN;ADDG_HUMAN;ADDG_HUMAN;ADDG_HUMAN;ADDG_HUMAN;ADDG_HUMAN;ADDG_HUMAN;ADDG_HUMAN
ADD3_S673_M1	Q9UEY8	0.0309938	0.771432	1	0	0.0874526	1.99637	1	0	+				ADD3;ADD3;ADD3;ADD3;ADD3;ADD3;ADD3;ADD3;ADD3;ADD3;ADD3;ADD3;ADD3;ADD3;ADD3;ADD3;ADD3;ADD3;ADD3;ADD3;ADD3;ADD3;ADD3;ADD3;ADD3;ADD3;ADD3;ADD3;ADD3;ADD3;ADD3	ADDG_HUMAN;ADDG_HUMAN;ADDG_HUMAN;ADDG_HUMAN;ADDG_HUMAN;ADDG_HUMAN;ADDG_HUMAN;ADDG_HUMAN;ADDG_HUMAN;ADDG_HUMAN;ADDG_HUMAN;ADDG_HUMAN;ADDG_HUMAN;ADDG_HUMAN;ADDG_HUMAN;ADDG_HUMAN;ADDG_HUMAN;ADDG_HUMAN;ADDG_HUMAN;ADDG_HUMAN;ADDG_HUMAN;ADDG_HUMAN;ADDG_HUMAN;ADDG_HUMAN;ADDG_HUMAN;ADDG_HUMAN;ADDG_HUMAN;ADDG_HUMAN;ADDG_HUMAN;ADDG_HUMAN;ADDG_HUMAN
ADD3_S673_M2	Q9UEY8	0.941223	0.0590811	0.919859	-0.0334692	0.794993	0.12264	0.60065	-0.469326					ADD3;ADD3;ADD3;ADD3;ADD3;ADD3;ADD3;ADD3;ADD3;ADD3;ADD3;ADD3;ADD3;ADD3;ADD3;ADD3;ADD3;ADD3;ADD3;ADD3;ADD3;ADD3;ADD3;ADD3;ADD3;ADD3;ADD3;ADD3;ADD3;ADD3;ADD3	ADDG_HUMAN;ADDG_HUMAN;ADDG_HUMAN;ADDG_HUMAN;ADDG_HUMAN;ADDG_HUMAN;ADDG_HUMAN;ADDG_HUMAN;ADDG_HUMAN;ADDG_HUMAN;ADDG_HUMAN;ADDG_HUMAN;ADDG_HUMAN;ADDG_HUMAN;ADDG_HUMAN;ADDG_HUMAN;ADDG_HUMAN;ADDG_HUMAN;ADDG_HUMAN;ADDG_HUMAN;ADDG_HUMAN;ADDG_HUMAN;ADDG_HUMAN;ADDG_HUMAN;ADDG_HUMAN;ADDG_HUMAN;ADDG_HUMAN;ADDG_HUMAN;ADDG_HUMAN;ADDG_HUMAN;ADDG_HUMAN
ADD3_S673_M3	Q9UEY8	0.367348	1.06706	0.989101	-0.0190763	0.282392	-1.04739	0.52477	0.554785					ADD3;ADD3;ADD3;ADD3;ADD3;ADD3;ADD3;ADD3;ADD3;ADD3;ADD3;ADD3;ADD3;ADD3;ADD3;ADD3;ADD3;ADD3;ADD3;ADD3;ADD3;ADD3;ADD3;ADD3;ADD3;ADD3;ADD3;ADD3;ADD3;ADD3;ADD3	ADDG_HUMAN;ADDG_HUMAN;ADDG_HUMAN;ADDG_HUMAN;ADDG_HUMAN;ADDG_HUMAN;ADDG_HUMAN;ADDG_HUMAN;ADDG_HUMAN;ADDG_HUMAN;ADDG_HUMAN;ADDG_HUMAN;ADDG_HUMAN;ADDG_HUMAN;ADDG_HUMAN;ADDG_HUMAN;ADDG_HUMAN;ADDG_HUMAN;ADDG_HUMAN;ADDG_HUMAN;ADDG_HUMAN;ADDG_HUMAN;ADDG_HUMAN;ADDG_HUMAN;ADDG_HUMAN;ADDG_HUMAN;ADDG_HUMAN;ADDG_HUMAN;ADDG_HUMAN;ADDG_HUMAN;ADDG_HUMAN
ADD3_S677_M1	Q9UEY8	0.799512	0.820926	0.0995387	-1.81715	0.459544	2.3067	0.125764	0.789304					ADD3;ADD3;ADD3;ADD3;ADD3;ADD3;ADD3;ADD3;ADD3;ADD3;ADD3;ADD3;ADD3;ADD3;ADD3;ADD3;ADD3;ADD3;ADD3;ADD3;ADD3;ADD3;ADD3;ADD3;ADD3;ADD3;ADD3;ADD3;ADD3;ADD3;ADD3	ADDG_HUMAN;ADDG_HUMAN;ADDG_HUMAN;ADDG_HUMAN;ADDG_HUMAN;ADDG_HUMAN;ADDG_HUMAN;ADDG_HUMAN;ADDG_HUMAN;ADDG_HUMAN;ADDG_HUMAN;ADDG_HUMAN;ADDG_HUMAN;ADDG_HUMAN;ADDG_HUMAN;ADDG_HUMAN;ADDG_HUMAN;ADDG_HUMAN;ADDG_HUMAN;ADDG_HUMAN;ADDG_HUMAN;ADDG_HUMAN;ADDG_HUMAN;ADDG_HUMAN;ADDG_HUMAN;ADDG_HUMAN;ADDG_HUMAN;ADDG_HUMAN;ADDG_HUMAN;ADDG_HUMAN;ADDG_HUMAN
ADD3_S677_M2	Q9UEY8	0.930255	0.0768752	0.415212	0.281089	0.255809	0.383912	0.39334	-0.561019					ADD3;ADD3;ADD3;ADD3;ADD3;ADD3;ADD3;ADD3;ADD3;ADD3;ADD3;ADD3;ADD3;ADD3;ADD3;ADD3;ADD3;ADD3;ADD3;ADD3;ADD3;ADD3;ADD3;ADD3;ADD3;ADD3;ADD3;ADD3;ADD3;ADD3;ADD3	ADDG_HUMAN;ADDG_HUMAN;ADDG_HUMAN;ADDG_HUMAN;ADDG_HUMAN;ADDG_HUMAN;ADDG_HUMAN;ADDG_HUMAN;ADDG_HUMAN;ADDG_HUMAN;ADDG_HUMAN;ADDG_HUMAN;ADDG_HUMAN;ADDG_HUMAN;ADDG_HUMAN;ADDG_HUMAN;ADDG_HUMAN;ADDG_HUMAN;ADDG_HUMAN;ADDG_HUMAN;ADDG_HUMAN;ADDG_HUMAN;ADDG_HUMAN;ADDG_HUMAN;ADDG_HUMAN;ADDG_HUMAN;ADDG_HUMAN;ADDG_HUMAN;ADDG_HUMAN;ADDG_HUMAN;ADDG_HUMAN
ADD3_S677_M3	Q9UEY8	0.350145	2.67424	1	0	0.433647	2.31144	1	0					ADD3;ADD3;ADD3;ADD3;ADD3;ADD3;ADD3;ADD3;ADD3;ADD3;ADD3;ADD3;ADD3;ADD3;ADD3;ADD3;ADD3;ADD3;ADD3;ADD3;ADD3;ADD3;ADD3;ADD3;ADD3;ADD3;ADD3;ADD3;ADD3;ADD3;ADD3	ADDG_HUMAN;ADDG_HUMAN;ADDG_HUMAN;ADDG_HUMAN;ADDG_HUMAN;ADDG_HUMAN;ADDG_HUMAN;ADDG_HUMAN;ADDG_HUMAN;ADDG_HUMAN;ADDG_HUMAN;ADDG_HUMAN;ADDG_HUMAN;ADDG_HUMAN;ADDG_HUMAN;ADDG_HUMAN;ADDG_HUMAN;ADDG_HUMAN;ADDG_HUMAN;ADDG_HUMAN;ADDG_HUMAN;ADDG_HUMAN;ADDG_HUMAN;ADDG_HUMAN;ADDG_HUMAN;ADDG_HUMAN;ADDG_HUMAN;ADDG_HUMAN;ADDG_HUMAN;ADDG_HUMAN;ADDG_HUMAN
ADD3_S679_M1	Q9UEY8	1	0	1	0	0.186721	-4.1503	1	0					ADD3;ADD3;ADD3;ADD3;ADD3;ADD3;ADD3;ADD3;ADD3;ADD3;ADD3;ADD3;ADD3;ADD3;ADD3;ADD3;ADD3;ADD3;ADD3;ADD3;ADD3;ADD3;ADD3;ADD3;ADD3;ADD3;ADD3;ADD3;ADD3;ADD3;ADD3	ADDG_HUMAN;ADDG_HUMAN;ADDG_HUMAN;ADDG_HUMAN;ADDG_HUMAN;ADDG_HUMAN;ADDG_HUMAN;ADDG_HUMAN;ADDG_HUMAN;ADDG_HUMAN;ADDG_HUMAN;ADDG_HUMAN;ADDG_HUMAN;ADDG_HUMAN;ADDG_HUMAN;ADDG_HUMAN;ADDG_HUMAN;ADDG_HUMAN;ADDG_HUMAN;ADDG_HUMAN;ADDG_HUMAN;ADDG_HUMAN;ADDG_HUMAN;ADDG_HUMAN;ADDG_HUMAN;ADDG_HUMAN;ADDG_HUMAN;ADDG_HUMAN;ADDG_HUMAN;ADDG_HUMAN;ADDG_HUMAN
ADD3_S679_M2	Q9UEY8	1	0	0.179312	-1.62007	0.515008	1.84744	1	0					ADD3;ADD3;ADD3;ADD3;ADD3;ADD3;ADD3;ADD3;ADD3;ADD3;ADD3;ADD3;ADD3;ADD3;ADD3;ADD3;ADD3;ADD3;ADD3;ADD3;ADD3;ADD3;ADD3;ADD3;ADD3;ADD3;ADD3;ADD3;ADD3;ADD3;ADD3	ADDG_HUMAN;ADDG_HUMAN;ADDG_HUMAN;ADDG_HUMAN;ADDG_HUMAN;ADDG_HUMAN;ADDG_HUMAN;ADDG_HUMAN;ADDG_HUMAN;ADDG_HUMAN;ADDG_HUMAN;ADDG_HUMAN;ADDG_HUMAN;ADDG_HUMAN;ADDG_HUMAN;ADDG_HUMAN;ADDG_HUMAN;ADDG_HUMAN;ADDG_HUMAN;ADDG_HUMAN;ADDG_HUMAN;ADDG_HUMAN;ADDG_HUMAN;ADDG_HUMAN;ADDG_HUMAN;ADDG_HUMAN;ADDG_HUMAN;ADDG_HUMAN;ADDG_HUMAN;ADDG_HUMAN;ADDG_HUMAN
ADD3_S679_M3	Q9UEY8	0.18109	-5.05467	0.895934	0.168872	0.207165	-1.46077	0.421777	0.655213					ADD3;ADD3;ADD3;ADD3;ADD3;ADD3;ADD3;ADD3;ADD3;ADD3;ADD3;ADD3;ADD3;ADD3;ADD3;ADD3;ADD3;ADD3;ADD3;ADD3;ADD3;ADD3;ADD3;ADD3;ADD3;ADD3;ADD3;ADD3;ADD3;ADD3;ADD3	ADDG_HUMAN;ADDG_HUMAN;ADDG_HUMAN;ADDG_HUMAN;ADDG_HUMAN;ADDG_HUMAN;ADDG_HUMAN;ADDG_HUMAN;ADDG_HUMAN;ADDG_HUMAN;ADDG_HUMAN;ADDG_HUMAN;ADDG_HUMAN;ADDG_HUMAN;ADDG_HUMAN;ADDG_HUMAN;ADDG_HUMAN;ADDG_HUMAN;ADDG_HUMAN;ADDG_HUMAN;ADDG_HUMAN;ADDG_HUMAN;ADDG_HUMAN;ADDG_HUMAN;ADDG_HUMAN;ADDG_HUMAN;ADDG_HUMAN;ADDG_HUMAN;ADDG_HUMAN;ADDG_HUMAN;ADDG_HUMAN
ADD3_S681_M2	Q9UEY8	0.704264	-0.944798	1	0	1	0	1	0					ADD3;ADD3;ADD3;ADD3;ADD3;ADD3;ADD3;ADD3;ADD3;ADD3;ADD3;ADD3;ADD3;ADD3;ADD3;ADD3;ADD3;ADD3;ADD3;ADD3;ADD3;ADD3;ADD3;ADD3;ADD3;ADD3;ADD3;ADD3;ADD3;ADD3;ADD3	ADDG_HUMAN;ADDG_HUMAN;ADDG_HUMAN;ADDG_HUMAN;ADDG_HUMAN;ADDG_HUMAN;ADDG_HUMAN;ADDG_HUMAN;ADDG_HUMAN;ADDG_HUMAN;ADDG_HUMAN;ADDG_HUMAN;ADDG_HUMAN;ADDG_HUMAN;ADDG_HUMAN;ADDG_HUMAN;ADDG_HUMAN;ADDG_HUMAN;ADDG_HUMAN;ADDG_HUMAN;ADDG_HUMAN;ADDG_HUMAN;ADDG_HUMAN;ADDG_HUMAN;ADDG_HUMAN;ADDG_HUMAN;ADDG_HUMAN;ADDG_HUMAN;ADDG_HUMAN;ADDG_HUMAN;ADDG_HUMAN
ADD3_S681_M3	Q9UEY8	0.364065	0.763082	0.924819	-0.106084	0.0731583	-1.51481	0.603907	0.611521					ADD3;ADD3;ADD3;ADD3;ADD3;ADD3;ADD3;ADD3;ADD3;ADD3;ADD3;ADD3;ADD3;ADD3;ADD3;ADD3;ADD3;ADD3;ADD3;ADD3;ADD3;ADD3;ADD3;ADD3;ADD3;ADD3;ADD3;ADD3;ADD3;ADD3;ADD3	ADDG_HUMAN;ADDG_HUMAN;ADDG_HUMAN;ADDG_HUMAN;ADDG_HUMAN;ADDG_HUMAN;ADDG_HUMAN;ADDG_HUMAN;ADDG_HUMAN;ADDG_HUMAN;ADDG_HUMAN;ADDG_HUMAN;ADDG_HUMAN;ADDG_HUMAN;ADDG_HUMAN;ADDG_HUMAN;ADDG_HUMAN;ADDG_HUMAN;ADDG_HUMAN;ADDG_HUMAN;ADDG_HUMAN;ADDG_HUMAN;ADDG_HUMAN;ADDG_HUMAN;ADDG_HUMAN;ADDG_HUMAN;ADDG_HUMAN;ADDG_HUMAN;ADDG_HUMAN;ADDG_HUMAN;ADDG_HUMAN
ADD3_S683_M2	Q9UEY8	0.362647	-2.28113	0.730394	-0.750531	0.629436	-1.50443	0.108254	-3.41133					ADD3;ADD3;ADD3;ADD3;ADD3;ADD3;ADD3;ADD3;ADD3;ADD3;ADD3;ADD3;ADD3;ADD3;ADD3;ADD3;ADD3;ADD3;ADD3;ADD3;ADD3;ADD3;ADD3;ADD3;ADD3;ADD3;ADD3;ADD3;ADD3;ADD3;ADD3	ADDG_HUMAN;ADDG_HUMAN;ADDG_HUMAN;ADDG_HUMAN;ADDG_HUMAN;ADDG_HUMAN;ADDG_HUMAN;ADDG_HUMAN;ADDG_HUMAN;ADDG_HUMAN;ADDG_HUMAN;ADDG_HUMAN;ADDG_HUMAN;ADDG_HUMAN;ADDG_HUMAN;ADDG_HUMAN;ADDG_HUMAN;ADDG_HUMAN;ADDG_HUMAN;ADDG_HUMAN;ADDG_HUMAN;ADDG_HUMAN;ADDG_HUMAN;ADDG_HUMAN;ADDG_HUMAN;ADDG_HUMAN;ADDG_HUMAN;ADDG_HUMAN;ADDG_HUMAN;ADDG_HUMAN;ADDG_HUMAN
ADD3_T419_M2	Q9UEY8	1	0	1	0	0.0235177	1.83656	1	0			+		ADD3;ADD3;ADD3;ADD3;ADD3;ADD3;ADD3;ADD3;ADD3;ADD3;ADD3;ADD3;ADD3;ADD3;ADD3;ADD3;ADD3;ADD3;ADD3;ADD3;ADD3;ADD3;ADD3;ADD3;ADD3;ADD3;ADD3;ADD3;ADD3;ADD3;ADD3	ADDG_HUMAN;ADDG_HUMAN;ADDG_HUMAN;ADDG_HUMAN;ADDG_HUMAN;ADDG_HUMAN;ADDG_HUMAN;ADDG_HUMAN;ADDG_HUMAN;ADDG_HUMAN;ADDG_HUMAN;ADDG_HUMAN;ADDG_HUMAN;ADDG_HUMAN;ADDG_HUMAN;ADDG_HUMAN;ADDG_HUMAN;ADDG_HUMAN;ADDG_HUMAN;ADDG_HUMAN;ADDG_HUMAN;ADDG_HUMAN;ADDG_HUMAN;ADDG_HUMAN;ADDG_HUMAN;ADDG_HUMAN;ADDG_HUMAN;ADDG_HUMAN;ADDG_HUMAN;ADDG_HUMAN;ADDG_HUMAN
ADD3_T481_M1	Q9UEY8	1	0	1	0	0.540472	0.865726	1	0					ADD3;ADD3;ADD3;ADD3;ADD3;ADD3;ADD3;ADD3;ADD3;ADD3;ADD3;ADD3;ADD3;ADD3;ADD3;ADD3;ADD3;ADD3;ADD3;ADD3;ADD3;ADD3;ADD3;ADD3;ADD3;ADD3;ADD3;ADD3;ADD3;ADD3;ADD3	ADDG_HUMAN;ADDG_HUMAN;ADDG_HUMAN;ADDG_HUMAN;ADDG_HUMAN;ADDG_HUMAN;ADDG_HUMAN;ADDG_HUMAN;ADDG_HUMAN;ADDG_HUMAN;ADDG_HUMAN;ADDG_HUMAN;ADDG_HUMAN;ADDG_HUMAN;ADDG_HUMAN;ADDG_HUMAN;ADDG_HUMAN;ADDG_HUMAN;ADDG_HUMAN;ADDG_HUMAN;ADDG_HUMAN;ADDG_HUMAN;ADDG_HUMAN;ADDG_HUMAN;ADDG_HUMAN;ADDG_HUMAN;ADDG_HUMAN;ADDG_HUMAN;ADDG_HUMAN;ADDG_HUMAN;ADDG_HUMAN
ADD3_T59_M1	Q9UEY8	0.770324	0.215244	1	0	1	0	0.661444	0.474001					ADD3;ADD3;ADD3;ADD3;ADD3;ADD3;ADD3;ADD3;ADD3;ADD3;ADD3;ADD3;ADD3;ADD3;ADD3;ADD3;ADD3;ADD3;ADD3;ADD3;ADD3;ADD3;ADD3;ADD3;ADD3;ADD3;ADD3;ADD3;ADD3;ADD3;ADD3	ADDG_HUMAN;ADDG_HUMAN;ADDG_HUMAN;ADDG_HUMAN;ADDG_HUMAN;ADDG_HUMAN;ADDG_HUMAN;ADDG_HUMAN;ADDG_HUMAN;ADDG_HUMAN;ADDG_HUMAN;ADDG_HUMAN;ADDG_HUMAN;ADDG_HUMAN;ADDG_HUMAN;ADDG_HUMAN;ADDG_HUMAN;ADDG_HUMAN;ADDG_HUMAN;ADDG_HUMAN;ADDG_HUMAN;ADDG_HUMAN;ADDG_HUMAN;ADDG_HUMAN;ADDG_HUMAN;ADDG_HUMAN;ADDG_HUMAN;ADDG_HUMAN;ADDG_HUMAN;ADDG_HUMAN;ADDG_HUMAN
ADD3_T651_M1	Q9UEY8	1	0	1	0	0.80691	0.379035	0.0485943	-1.51351				+	ADD3;ADD3;ADD3;ADD3;ADD3;ADD3;ADD3;ADD3;ADD3;ADD3;ADD3;ADD3;ADD3;ADD3;ADD3;ADD3;ADD3;ADD3;ADD3;ADD3;ADD3;ADD3;ADD3;ADD3;ADD3;ADD3;ADD3;ADD3;ADD3;ADD3;ADD3	ADDG_HUMAN;ADDG_HUMAN;ADDG_HUMAN;ADDG_HUMAN;ADDG_HUMAN;ADDG_HUMAN;ADDG_HUMAN;ADDG_HUMAN;ADDG_HUMAN;ADDG_HUMAN;ADDG_HUMAN;ADDG_HUMAN;ADDG_HUMAN;ADDG_HUMAN;ADDG_HUMAN;ADDG_HUMAN;ADDG_HUMAN;ADDG_HUMAN;ADDG_HUMAN;ADDG_HUMAN;ADDG_HUMAN;ADDG_HUMAN;ADDG_HUMAN;ADDG_HUMAN;ADDG_HUMAN;ADDG_HUMAN;ADDG_HUMAN;ADDG_HUMAN;ADDG_HUMAN;ADDG_HUMAN;ADDG_HUMAN
ADD3_T653_M2	Q9UEY8	1	0	1	0	0.726073	0.338663	1	0					ADD3;ADD3;ADD3;ADD3;ADD3;ADD3;ADD3;ADD3;ADD3;ADD3;ADD3;ADD3;ADD3;ADD3;ADD3;ADD3;ADD3;ADD3;ADD3;ADD3;ADD3;ADD3;ADD3;ADD3;ADD3;ADD3;ADD3;ADD3;ADD3;ADD3;ADD3	ADDG_HUMAN;ADDG_HUMAN;ADDG_HUMAN;ADDG_HUMAN;ADDG_HUMAN;ADDG_HUMAN;ADDG_HUMAN;ADDG_HUMAN;ADDG_HUMAN;ADDG_HUMAN;ADDG_HUMAN;ADDG_HUMAN;ADDG_HUMAN;ADDG_HUMAN;ADDG_HUMAN;ADDG_HUMAN;ADDG_HUMAN;ADDG_HUMAN;ADDG_HUMAN;ADDG_HUMAN;ADDG_HUMAN;ADDG_HUMAN;ADDG_HUMAN;ADDG_HUMAN;ADDG_HUMAN;ADDG_HUMAN;ADDG_HUMAN;ADDG_HUMAN;ADDG_HUMAN;ADDG_HUMAN;ADDG_HUMAN
ADD3_T653_M3	Q9UEY8	1	0	1	0	1	0	0.510258	1.57064					ADD3;ADD3;ADD3;ADD3;ADD3;ADD3;ADD3;ADD3;ADD3;ADD3;ADD3;ADD3;ADD3;ADD3;ADD3;ADD3;ADD3;ADD3;ADD3;ADD3;ADD3;ADD3;ADD3;ADD3;ADD3;ADD3;ADD3;ADD3;ADD3;ADD3;ADD3	ADDG_HUMAN;ADDG_HUMAN;ADDG_HUMAN;ADDG_HUMAN;ADDG_HUMAN;ADDG_HUMAN;ADDG_HUMAN;ADDG_HUMAN;ADDG_HUMAN;ADDG_HUMAN;ADDG_HUMAN;ADDG_HUMAN;ADDG_HUMAN;ADDG_HUMAN;ADDG_HUMAN;ADDG_HUMAN;ADDG_HUMAN;ADDG_HUMAN;ADDG_HUMAN;ADDG_HUMAN;ADDG_HUMAN;ADDG_HUMAN;ADDG_HUMAN;ADDG_HUMAN;ADDG_HUMAN;ADDG_HUMAN;ADDG_HUMAN;ADDG_HUMAN;ADDG_HUMAN;ADDG_HUMAN;ADDG_HUMAN
ADD3_T654_M2	Q9UEY8	1	0	1	0	0.55461	0.55085	1	0					ADD3;ADD3;ADD3;ADD3;ADD3;ADD3;ADD3;ADD3;ADD3;ADD3;ADD3;ADD3;ADD3;ADD3;ADD3;ADD3;ADD3;ADD3;ADD3;ADD3;ADD3;ADD3;ADD3;ADD3;ADD3;ADD3;ADD3;ADD3;ADD3;ADD3;ADD3	ADDG_HUMAN;ADDG_HUMAN;ADDG_HUMAN;ADDG_HUMAN;ADDG_HUMAN;ADDG_HUMAN;ADDG_HUMAN;ADDG_HUMAN;ADDG_HUMAN;ADDG_HUMAN;ADDG_HUMAN;ADDG_HUMAN;ADDG_HUMAN;ADDG_HUMAN;ADDG_HUMAN;ADDG_HUMAN;ADDG_HUMAN;ADDG_HUMAN;ADDG_HUMAN;ADDG_HUMAN;ADDG_HUMAN;ADDG_HUMAN;ADDG_HUMAN;ADDG_HUMAN;ADDG_HUMAN;ADDG_HUMAN;ADDG_HUMAN;ADDG_HUMAN;ADDG_HUMAN;ADDG_HUMAN;ADDG_HUMAN
ADD3_T654_M3	Q9UEY8	1	0	0.351594	0.928527	1	0	1	0					ADD3;ADD3;ADD3;ADD3;ADD3;ADD3;ADD3;ADD3;ADD3;ADD3;ADD3;ADD3;ADD3;ADD3;ADD3;ADD3;ADD3;ADD3;ADD3;ADD3;ADD3;ADD3;ADD3;ADD3;ADD3;ADD3;ADD3;ADD3;ADD3;ADD3;ADD3	ADDG_HUMAN;ADDG_HUMAN;ADDG_HUMAN;ADDG_HUMAN;ADDG_HUMAN;ADDG_HUMAN;ADDG_HUMAN;ADDG_HUMAN;ADDG_HUMAN;ADDG_HUMAN;ADDG_HUMAN;ADDG_HUMAN;ADDG_HUMAN;ADDG_HUMAN;ADDG_HUMAN;ADDG_HUMAN;ADDG_HUMAN;ADDG_HUMAN;ADDG_HUMAN;ADDG_HUMAN;ADDG_HUMAN;ADDG_HUMAN;ADDG_HUMAN;ADDG_HUMAN;ADDG_HUMAN;ADDG_HUMAN;ADDG_HUMAN;ADDG_HUMAN;ADDG_HUMAN;ADDG_HUMAN;ADDG_HUMAN
ADD3_T661_M3	Q9UEY8	1	0	0.316207	1.05236	1	0	1	0					ADD3;ADD3;ADD3;ADD3;ADD3;ADD3;ADD3;ADD3;ADD3;ADD3;ADD3;ADD3;ADD3;ADD3;ADD3;ADD3;ADD3;ADD3;ADD3;ADD3;ADD3;ADD3;ADD3;ADD3;ADD3;ADD3;ADD3;ADD3;ADD3;ADD3;ADD3	ADDG_HUMAN;ADDG_HUMAN;ADDG_HUMAN;ADDG_HUMAN;ADDG_HUMAN;ADDG_HUMAN;ADDG_HUMAN;ADDG_HUMAN;ADDG_HUMAN;ADDG_HUMAN;ADDG_HUMAN;ADDG_HUMAN;ADDG_HUMAN;ADDG_HUMAN;ADDG_HUMAN;ADDG_HUMAN;ADDG_HUMAN;ADDG_HUMAN;ADDG_HUMAN;ADDG_HUMAN;ADDG_HUMAN;ADDG_HUMAN;ADDG_HUMAN;ADDG_HUMAN;ADDG_HUMAN;ADDG_HUMAN;ADDG_HUMAN;ADDG_HUMAN;ADDG_HUMAN;ADDG_HUMAN;ADDG_HUMAN
ADGRL2_S1430_M1	B1ALU1;B1ALU3;H0Y3V3;H0Y5C0;O95490;O95490-2;O95490-5;O95490-6;O95490-7	1	0	0.852694	0.0824251	1	0	0.596919	-1.01091					ADGRL2	B1ALU1_HUMAN;B1ALU3_HUMAN;H0Y3V3_HUMAN;H0Y5C0_HUMAN;AGRL2_HUMAN
ADNP_S409_M1	Q9H2P0	0.811462	1.14498	0.0154222	2.21931	0.28983	1.04601	0.0060765	2.5774		+		+	ADNP;ADNP;ADNP;ADNP;ADNP;ADNP;ADNP;ADNP;ADNP	ADNP_HUMAN;ADNP_HUMAN;ADNP_HUMAN;ADNP_HUMAN;ADNP_HUMAN;ADNP_HUMAN;ADNP_HUMAN;ADNP_HUMAN;ADNP_HUMAN
ADNP_S411_M1	Q9H2P0	1	0	1	0	1	0	0.281329	-2.69848					ADNP;ADNP;ADNP;ADNP;ADNP;ADNP;ADNP;ADNP;ADNP	ADNP_HUMAN;ADNP_HUMAN;ADNP_HUMAN;ADNP_HUMAN;ADNP_HUMAN;ADNP_HUMAN;ADNP_HUMAN;ADNP_HUMAN;ADNP_HUMAN
ADNP_S607_M1	Q9H2P0	0.642052	-0.325028	1	0	1	0	1	0					ADNP;ADNP;ADNP;ADNP;ADNP;ADNP;ADNP;ADNP;ADNP	ADNP_HUMAN;ADNP_HUMAN;ADNP_HUMAN;ADNP_HUMAN;ADNP_HUMAN;ADNP_HUMAN;ADNP_HUMAN;ADNP_HUMAN;ADNP_HUMAN
ADNP_S608_M1	Q9H2P0	1	0	0.333281	-0.34431	0.24049	-3.0902	1	0					ADNP;ADNP;ADNP;ADNP;ADNP;ADNP;ADNP;ADNP;ADNP	ADNP_HUMAN;ADNP_HUMAN;ADNP_HUMAN;ADNP_HUMAN;ADNP_HUMAN;ADNP_HUMAN;ADNP_HUMAN;ADNP_HUMAN;ADNP_HUMAN
ADNP_S709_M1	Q9H2P0	0.68643	0.134844	0.261755	-0.323632	0.605527	-0.108691	0.989003	-0.00559425					ADNP;ADNP;ADNP;ADNP;ADNP;ADNP;ADNP;ADNP;ADNP	ADNP_HUMAN;ADNP_HUMAN;ADNP_HUMAN;ADNP_HUMAN;ADNP_HUMAN;ADNP_HUMAN;ADNP_HUMAN;ADNP_HUMAN;ADNP_HUMAN
ADNP_S736_M1	Q9H2P0	1	0	1	0	0.733208	-0.119282	1	0					ADNP;ADNP;ADNP;ADNP;ADNP;ADNP;ADNP;ADNP;ADNP	ADNP_HUMAN;ADNP_HUMAN;ADNP_HUMAN;ADNP_HUMAN;ADNP_HUMAN;ADNP_HUMAN;ADNP_HUMAN;ADNP_HUMAN;ADNP_HUMAN
ADNP_S805_M1	Q9H2P0	0.994153	-0.0244858	1	0	0.655997	0.476192	0.671502	0.59714					ADNP;ADNP;ADNP;ADNP;ADNP;ADNP;ADNP;ADNP;ADNP	ADNP_HUMAN;ADNP_HUMAN;ADNP_HUMAN;ADNP_HUMAN;ADNP_HUMAN;ADNP_HUMAN;ADNP_HUMAN;ADNP_HUMAN;ADNP_HUMAN
ADNP_S921_M1	Q9H2P0	0.655931	-0.345136	0.516808	1.91125	0.489561	2.31353	0.380117	-0.565011					ADNP;ADNP;ADNP;ADNP;ADNP;ADNP;ADNP;ADNP;ADNP	ADNP_HUMAN;ADNP_HUMAN;ADNP_HUMAN;ADNP_HUMAN;ADNP_HUMAN;ADNP_HUMAN;ADNP_HUMAN;ADNP_HUMAN;ADNP_HUMAN
ADNP_S98_M1	Q9H2P0	0.865873	-0.0990129	0.661275	-0.171106	0.728202	-0.163263	0.694276	0.112423					ADNP;ADNP;ADNP;ADNP;ADNP;ADNP;ADNP;ADNP;ADNP	ADNP_HUMAN;ADNP_HUMAN;ADNP_HUMAN;ADNP_HUMAN;ADNP_HUMAN;ADNP_HUMAN;ADNP_HUMAN;ADNP_HUMAN;ADNP_HUMAN
ADNP2_S1024_M1	Q6IQ32	1	0	1	0	1	0	0.751161	0.225063					ADNP2	ADNP2_HUMAN
ADRA2A_S311_M3	P08913	1	0	1	0	1	0	0.44217	-1.89757					ADRA2A;ADRA2A;ADRA2A;ADRA2A;ADRA2A	ADA2A_HUMAN;ADA2A_HUMAN;ADA2A_HUMAN;ADA2A_HUMAN;ADA2A_HUMAN
ADRA2A_S312_M3	P08913	1	0	1	0	1	0	0.405305	-1.73513					ADRA2A;ADRA2A;ADRA2A;ADRA2A;ADRA2A	ADA2A_HUMAN;ADA2A_HUMAN;ADA2A_HUMAN;ADA2A_HUMAN;ADA2A_HUMAN
ADRA2A_S313_M2	P08913	1	0	1	0	0.942721	-0.206445	1	0					ADRA2A;ADRA2A;ADRA2A;ADRA2A;ADRA2A	ADA2A_HUMAN;ADA2A_HUMAN;ADA2A_HUMAN;ADA2A_HUMAN;ADA2A_HUMAN
ADRA2A_S314_M2	P08913	1	0	1	0	0.942333	-0.242679	1	0					ADRA2A;ADRA2A;ADRA2A;ADRA2A;ADRA2A	ADA2A_HUMAN;ADA2A_HUMAN;ADA2A_HUMAN;ADA2A_HUMAN;ADA2A_HUMAN
ADRA2A_T303_M3	P08913	1	0	1	0	1	0	0.376368	-1.74875					ADRA2A;ADRA2A;ADRA2A;ADRA2A;ADRA2A	ADA2A_HUMAN;ADA2A_HUMAN;ADA2A_HUMAN;ADA2A_HUMAN;ADA2A_HUMAN
ADRBK1_S670_M1	P25098	0.123667	0.623807	0.183145	0.327817	0.0274297	0.687168	0.154858	0.561149			+		ADRBK1	ARBK1_HUMAN
ADRM1_S211_M1	A0A087WX59;Q16186	0.846189	-0.458586	0.163647	-2.92762	1	0	0.393218	-1.15995					ADRM1;ADRM1;ADRM1;ADRM1;ADRM1;ADRM1;ADRM1;ADRM1;ADRM1	A0A087WX59_HUMAN;ADRM1_HUMAN;A0A087WX59_HUMAN;ADRM1_HUMAN;A0A087WX59_HUMAN;ADRM1_HUMAN;A0A087WX59_HUMAN;ADRM1_HUMAN;A0A087WX59_HUMAN;ADRM1_HUMAN;A0A087WX59_HUMAN;ADRM1_HUMAN;A0A087WX59_HUMAN;ADRM1_HUMAN;A0A087WX59_HUMAN;ADRM1_HUMAN;A0A087WX59_HUMAN;ADRM1_HUMAN
ADRM1_S213_M1	A0A087WX59;Q16186	1	0	1	0	0.668627	-0.898436	1	0					ADRM1;ADRM1;ADRM1;ADRM1;ADRM1;ADRM1;ADRM1;ADRM1;ADRM1	A0A087WX59_HUMAN;ADRM1_HUMAN;A0A087WX59_HUMAN;ADRM1_HUMAN;A0A087WX59_HUMAN;ADRM1_HUMAN;A0A087WX59_HUMAN;ADRM1_HUMAN;A0A087WX59_HUMAN;ADRM1_HUMAN;A0A087WX59_HUMAN;ADRM1_HUMAN;A0A087WX59_HUMAN;ADRM1_HUMAN;A0A087WX59_HUMAN;ADRM1_HUMAN;A0A087WX59_HUMAN;ADRM1_HUMAN
ADRM1_S223_M2	A0A087WX59;Q16186	0.109022	-4.83282	1	0	1	0	1	0					ADRM1;ADRM1;ADRM1;ADRM1;ADRM1;ADRM1;ADRM1;ADRM1;ADRM1	A0A087WX59_HUMAN;ADRM1_HUMAN;A0A087WX59_HUMAN;ADRM1_HUMAN;A0A087WX59_HUMAN;ADRM1_HUMAN;A0A087WX59_HUMAN;ADRM1_HUMAN;A0A087WX59_HUMAN;ADRM1_HUMAN;A0A087WX59_HUMAN;ADRM1_HUMAN;A0A087WX59_HUMAN;ADRM1_HUMAN;A0A087WX59_HUMAN;ADRM1_HUMAN;A0A087WX59_HUMAN;ADRM1_HUMAN
ADRM1_S224_M2	A0A087WX59;Q16186	0.0832513	-5.24943	1	0	1	0	1	0					ADRM1;ADRM1;ADRM1;ADRM1;ADRM1;ADRM1;ADRM1;ADRM1;ADRM1	A0A087WX59_HUMAN;ADRM1_HUMAN;A0A087WX59_HUMAN;ADRM1_HUMAN;A0A087WX59_HUMAN;ADRM1_HUMAN;A0A087WX59_HUMAN;ADRM1_HUMAN;A0A087WX59_HUMAN;ADRM1_HUMAN;A0A087WX59_HUMAN;ADRM1_HUMAN;A0A087WX59_HUMAN;ADRM1_HUMAN;A0A087WX59_HUMAN;ADRM1_HUMAN;A0A087WX59_HUMAN;ADRM1_HUMAN
ADRM1_T217_M1	A0A087WX59;Q16186	0.84497	0.365726	1	0	1	0	0.67925	0.381373					ADRM1;ADRM1;ADRM1;ADRM1;ADRM1;ADRM1;ADRM1;ADRM1;ADRM1	A0A087WX59_HUMAN;ADRM1_HUMAN;A0A087WX59_HUMAN;ADRM1_HUMAN;A0A087WX59_HUMAN;ADRM1_HUMAN;A0A087WX59_HUMAN;ADRM1_HUMAN;A0A087WX59_HUMAN;ADRM1_HUMAN;A0A087WX59_HUMAN;ADRM1_HUMAN;A0A087WX59_HUMAN;ADRM1_HUMAN;A0A087WX59_HUMAN;ADRM1_HUMAN;A0A087WX59_HUMAN;ADRM1_HUMAN
ADRM1_T217_M2	A0A087WX59;Q16186	0.575486	5.00819	0.702027	0.792768	0.395187	-1.33689	0.57772	-1.80142					ADRM1;ADRM1;ADRM1;ADRM1;ADRM1;ADRM1;ADRM1;ADRM1;ADRM1	A0A087WX59_HUMAN;ADRM1_HUMAN;A0A087WX59_HUMAN;ADRM1_HUMAN;A0A087WX59_HUMAN;ADRM1_HUMAN;A0A087WX59_HUMAN;ADRM1_HUMAN;A0A087WX59_HUMAN;ADRM1_HUMAN;A0A087WX59_HUMAN;ADRM1_HUMAN;A0A087WX59_HUMAN;ADRM1_HUMAN;A0A087WX59_HUMAN;ADRM1_HUMAN;A0A087WX59_HUMAN;ADRM1_HUMAN
ADRM1_T221_M2	A0A087WX59;Q16186	1	0	0.671123	-2.02138	1	0	1	0					ADRM1;ADRM1;ADRM1;ADRM1;ADRM1;ADRM1;ADRM1;ADRM1;ADRM1	A0A087WX59_HUMAN;ADRM1_HUMAN;A0A087WX59_HUMAN;ADRM1_HUMAN;A0A087WX59_HUMAN;ADRM1_HUMAN;A0A087WX59_HUMAN;ADRM1_HUMAN;A0A087WX59_HUMAN;ADRM1_HUMAN;A0A087WX59_HUMAN;ADRM1_HUMAN;A0A087WX59_HUMAN;ADRM1_HUMAN;A0A087WX59_HUMAN;ADRM1_HUMAN;A0A087WX59_HUMAN;ADRM1_HUMAN
ADRM1_T222_M2	A0A087WX59;Q16186	1	0	1	0	1	0	0.315563	-4.83397					ADRM1;ADRM1;ADRM1;ADRM1;ADRM1;ADRM1;ADRM1;ADRM1;ADRM1	A0A087WX59_HUMAN;ADRM1_HUMAN;A0A087WX59_HUMAN;ADRM1_HUMAN;A0A087WX59_HUMAN;ADRM1_HUMAN;A0A087WX59_HUMAN;ADRM1_HUMAN;A0A087WX59_HUMAN;ADRM1_HUMAN;A0A087WX59_HUMAN;ADRM1_HUMAN;A0A087WX59_HUMAN;ADRM1_HUMAN;A0A087WX59_HUMAN;ADRM1_HUMAN;A0A087WX59_HUMAN;ADRM1_HUMAN
ADRM1_T225_M1	A0A087WX59;Q16186	1	0	1	0	0.369445	-0.25674	1	0					ADRM1;ADRM1;ADRM1;ADRM1;ADRM1;ADRM1;ADRM1;ADRM1;ADRM1	A0A087WX59_HUMAN;ADRM1_HUMAN;A0A087WX59_HUMAN;ADRM1_HUMAN;A0A087WX59_HUMAN;ADRM1_HUMAN;A0A087WX59_HUMAN;ADRM1_HUMAN;A0A087WX59_HUMAN;ADRM1_HUMAN;A0A087WX59_HUMAN;ADRM1_HUMAN;A0A087WX59_HUMAN;ADRM1_HUMAN;A0A087WX59_HUMAN;ADRM1_HUMAN;A0A087WX59_HUMAN;ADRM1_HUMAN
ADSL_SNA_M1	A0A096LNY4;A0A096LNY5;A0A096LP72;A0A0A6YY92;B4DEP1;P30566;P30566-2	0.596183	-1.63486	0.252562	-2.24509	0.583546	0.212882	0.807302	0.0892167					ADSL	A0A096LNY4_HUMAN;A0A096LNY5_HUMAN;A0A096LP72_HUMAN;A0A0A6YY92_HUMAN;B4DEP1_HUMAN;PUR8_HUMAN
AEBP2_S141_M1	Q6ZN18;Q6ZN18-2	0.497269	1.43385	0.629459	0.179718	0.314431	-0.28138	0.526519	-0.270408					AEBP2;AEBP2;AEBP2;AEBP2;AEBP2	AEBP2_HUMAN;AEBP2_HUMAN;AEBP2_HUMAN;AEBP2_HUMAN;AEBP2_HUMAN
AEBP2_S390_M1	Q6ZN18;Q6ZN18-2	0.248822	-0.878709	1	0	0.339858	0.29243	1	0					AEBP2;AEBP2;AEBP2;AEBP2;AEBP2	AEBP2_HUMAN;AEBP2_HUMAN;AEBP2_HUMAN;AEBP2_HUMAN;AEBP2_HUMAN
AEBP2_SNA_M2	Q6ZN18;Q6ZN18-2	0.637695	0.480431	0.584189	-0.340926	0.403716	-0.510057	0.715335	-0.291654					AEBP2;AEBP2;AEBP2;AEBP2;AEBP2	AEBP2_HUMAN;AEBP2_HUMAN;AEBP2_HUMAN;AEBP2_HUMAN;AEBP2_HUMAN
AEBP2_SNA_M2	Q6ZN18;Q6ZN18-2	0.656805	-1.47531	0.596194	-0.249202	0.572823	-0.325949	0.535386	-0.512002					AEBP2;AEBP2;AEBP2;AEBP2;AEBP2	AEBP2_HUMAN;AEBP2_HUMAN;AEBP2_HUMAN;AEBP2_HUMAN;AEBP2_HUMAN
AEBP2_SNA_M2	Q6ZN18;Q6ZN18-2	0.582372	0.817119	1	0	1	0	0.732844	-0.993531					AEBP2;AEBP2;AEBP2;AEBP2;AEBP2	AEBP2_HUMAN;AEBP2_HUMAN;AEBP2_HUMAN;AEBP2_HUMAN;AEBP2_HUMAN
AES_S196_M1	Q08117	0.816987	-0.431712	0.529834	-1.0202	0.0709879	-4.55125	0.720032	-0.467253					AES	AES_HUMAN
AFAP1_S661_M2	Q8N556;Q8N556-2	1	0	1	0	0.10015	-1.7387	1	0					AFAP1;AFAP1;AFAP1;AFAP1;AFAP1;AFAP1;AFAP1;AFAP1;AFAP1	AFAP1_HUMAN;AFAP1_HUMAN;AFAP1_HUMAN;AFAP1_HUMAN;AFAP1_HUMAN;AFAP1_HUMAN;AFAP1_HUMAN;AFAP1_HUMAN;AFAP1_HUMAN
AFAP1_S661_M3	Q8N556;Q8N556-2	1	0	0.0816352	4.10582	1	0	0.518007	-1.08869					AFAP1;AFAP1;AFAP1;AFAP1;AFAP1;AFAP1;AFAP1;AFAP1;AFAP1	AFAP1_HUMAN;AFAP1_HUMAN;AFAP1_HUMAN;AFAP1_HUMAN;AFAP1_HUMAN;AFAP1_HUMAN;AFAP1_HUMAN;AFAP1_HUMAN;AFAP1_HUMAN
AFAP1_S664_M2	Q8N556;Q8N556-2	1	0	0.0493412	-1.52172	0.446824	0.683348	0.303834	-1.05655		+			AFAP1;AFAP1;AFAP1;AFAP1;AFAP1;AFAP1;AFAP1;AFAP1;AFAP1	AFAP1_HUMAN;AFAP1_HUMAN;AFAP1_HUMAN;AFAP1_HUMAN;AFAP1_HUMAN;AFAP1_HUMAN;AFAP1_HUMAN;AFAP1_HUMAN;AFAP1_HUMAN
AFAP1_S665_M2	Q8N556;Q8N556-2	1	0	0.447565	0.180314	0.864506	-0.167974	0.463449	0.731175					AFAP1;AFAP1;AFAP1;AFAP1;AFAP1;AFAP1;AFAP1;AFAP1;AFAP1	AFAP1_HUMAN;AFAP1_HUMAN;AFAP1_HUMAN;AFAP1_HUMAN;AFAP1_HUMAN;AFAP1_HUMAN;AFAP1_HUMAN;AFAP1_HUMAN;AFAP1_HUMAN
AFAP1_S665_M3	Q8N556;Q8N556-2	1	0	0.0540923	-1.11535	1	0	0.55234	-1.55515					AFAP1;AFAP1;AFAP1;AFAP1;AFAP1;AFAP1;AFAP1;AFAP1;AFAP1	AFAP1_HUMAN;AFAP1_HUMAN;AFAP1_HUMAN;AFAP1_HUMAN;AFAP1_HUMAN;AFAP1_HUMAN;AFAP1_HUMAN;AFAP1_HUMAN;AFAP1_HUMAN
AFAP1_S668_M1	Q8N556;Q8N556-2	0.627673	-1.63825	0.229361	-0.48463	0.169501	-0.286243	0.669946	0.139865					AFAP1;AFAP1;AFAP1;AFAP1;AFAP1;AFAP1;AFAP1;AFAP1;AFAP1	AFAP1_HUMAN;AFAP1_HUMAN;AFAP1_HUMAN;AFAP1_HUMAN;AFAP1_HUMAN;AFAP1_HUMAN;AFAP1_HUMAN;AFAP1_HUMAN;AFAP1_HUMAN
AFAP1_S668_M2	Q8N556;Q8N556-2	1	0	0.103357	-0.501076	0.787702	0.0991845	0.758265	-0.163327					AFAP1;AFAP1;AFAP1;AFAP1;AFAP1;AFAP1;AFAP1;AFAP1;AFAP1	AFAP1_HUMAN;AFAP1_HUMAN;AFAP1_HUMAN;AFAP1_HUMAN;AFAP1_HUMAN;AFAP1_HUMAN;AFAP1_HUMAN;AFAP1_HUMAN;AFAP1_HUMAN
AFAP1_S668_M3	Q8N556;Q8N556-2	1	0	0.0540671	-1.11535	1	0	0.581661	-1.07669					AFAP1;AFAP1;AFAP1;AFAP1;AFAP1;AFAP1;AFAP1;AFAP1;AFAP1	AFAP1_HUMAN;AFAP1_HUMAN;AFAP1_HUMAN;AFAP1_HUMAN;AFAP1_HUMAN;AFAP1_HUMAN;AFAP1_HUMAN;AFAP1_HUMAN;AFAP1_HUMAN
AFAP1_T663_M3	Q8N556;Q8N556-2	1	0	0.352347	-2.85442	1	0	1	0					AFAP1;AFAP1;AFAP1;AFAP1;AFAP1;AFAP1;AFAP1;AFAP1;AFAP1	AFAP1_HUMAN;AFAP1_HUMAN;AFAP1_HUMAN;AFAP1_HUMAN;AFAP1_HUMAN;AFAP1_HUMAN;AFAP1_HUMAN;AFAP1_HUMAN;AFAP1_HUMAN
AFAP1L2_S344_M1	Q8N4X5;Q8N4X5-2;Q8N4X5-4	1	0	1	0	0.0957796	-4.99544	1	0					AFAP1L2;AFAP1L2	AF1L2_HUMAN;AF1L2_HUMAN
AFAP1L2_T345_M1	Q8N4X5;Q8N4X5-2;Q8N4X5-4	1	0	0.763528	-1.17324	0.0301893	5.25511	1	0			+		AFAP1L2;AFAP1L2	AF1L2_HUMAN;AF1L2_HUMAN
AFF1_S199_M3	F5GXF9;P51825;P51825-2;P51825-3	0.833578	-0.120777	0.431815	-0.249681	0.626326	-0.232986	0.380426	0.533087					AFF1;AFF1;AFF1;AFF1;AFF1;AFF1;AFF1;AFF1	F5GXF9_HUMAN;AFF1_HUMAN;F5GXF9_HUMAN;AFF1_HUMAN;F5GXF9_HUMAN;AFF1_HUMAN;F5GXF9_HUMAN;AFF1_HUMAN;F5GXF9_HUMAN;AFF1_HUMAN;F5GXF9_HUMAN;AFF1_HUMAN;F5GXF9_HUMAN;AFF1_HUMAN;F5GXF9_HUMAN;AFF1_HUMAN
AFF1_S203_M3	F5GXF9;P51825;P51825-2;P51825-3	0.647286	-1.44958	0.756198	0.984023	0.0789921	5.19326	0.954183	-0.0493546					AFF1;AFF1;AFF1;AFF1;AFF1;AFF1;AFF1;AFF1	F5GXF9_HUMAN;AFF1_HUMAN;F5GXF9_HUMAN;AFF1_HUMAN;F5GXF9_HUMAN;AFF1_HUMAN;F5GXF9_HUMAN;AFF1_HUMAN;F5GXF9_HUMAN;AFF1_HUMAN;F5GXF9_HUMAN;AFF1_HUMAN;F5GXF9_HUMAN;AFF1_HUMAN;F5GXF9_HUMAN;AFF1_HUMAN
AFF1_S206_M2	F5GXF9;P51825;P51825-2;P51825-3	0.196502	-0.303876	0.748926	-0.180532	0.489774	0.258411	0.793978	0.127205					AFF1;AFF1;AFF1;AFF1;AFF1;AFF1;AFF1;AFF1	F5GXF9_HUMAN;AFF1_HUMAN;F5GXF9_HUMAN;AFF1_HUMAN;F5GXF9_HUMAN;AFF1_HUMAN;F5GXF9_HUMAN;AFF1_HUMAN;F5GXF9_HUMAN;AFF1_HUMAN;F5GXF9_HUMAN;AFF1_HUMAN;F5GXF9_HUMAN;AFF1_HUMAN;F5GXF9_HUMAN;AFF1_HUMAN
AFF1_S206_M3	F5GXF9;P51825;P51825-2;P51825-3	0.86129	-0.0850511	0.967094	0.0157647	0.653684	-0.194917	0.812593	0.157438					AFF1;AFF1;AFF1;AFF1;AFF1;AFF1;AFF1;AFF1	F5GXF9_HUMAN;AFF1_HUMAN;F5GXF9_HUMAN;AFF1_HUMAN;F5GXF9_HUMAN;AFF1_HUMAN;F5GXF9_HUMAN;AFF1_HUMAN;F5GXF9_HUMAN;AFF1_HUMAN;F5GXF9_HUMAN;AFF1_HUMAN;F5GXF9_HUMAN;AFF1_HUMAN;F5GXF9_HUMAN;AFF1_HUMAN
AFF1_S212_M2	F5GXF9;P51825;P51825-2;P51825-3	0.200774	-0.296827	0.432379	-0.460307	0.876762	0.0537753	0.704027	0.174996					AFF1;AFF1;AFF1;AFF1;AFF1;AFF1;AFF1;AFF1	F5GXF9_HUMAN;AFF1_HUMAN;F5GXF9_HUMAN;AFF1_HUMAN;F5GXF9_HUMAN;AFF1_HUMAN;F5GXF9_HUMAN;AFF1_HUMAN;F5GXF9_HUMAN;AFF1_HUMAN;F5GXF9_HUMAN;AFF1_HUMAN;F5GXF9_HUMAN;AFF1_HUMAN;F5GXF9_HUMAN;AFF1_HUMAN
AFF1_S212_M3	F5GXF9;P51825;P51825-2;P51825-3	0.727158	-0.193452	0.643433	-0.134231	0.643692	-0.237619	0.286159	0.684924					AFF1;AFF1;AFF1;AFF1;AFF1;AFF1;AFF1;AFF1	F5GXF9_HUMAN;AFF1_HUMAN;F5GXF9_HUMAN;AFF1_HUMAN;F5GXF9_HUMAN;AFF1_HUMAN;F5GXF9_HUMAN;AFF1_HUMAN;F5GXF9_HUMAN;AFF1_HUMAN;F5GXF9_HUMAN;AFF1_HUMAN;F5GXF9_HUMAN;AFF1_HUMAN;F5GXF9_HUMAN;AFF1_HUMAN
AFF1_S588_M1	F5GXF9;P51825;P51825-2;P51825-3	0.680881	0.250644	0.19259	-0.611067	0.659241	0.151744	0.564158	-0.190347					AFF1;AFF1;AFF1;AFF1;AFF1;AFF1;AFF1;AFF1	F5GXF9_HUMAN;AFF1_HUMAN;F5GXF9_HUMAN;AFF1_HUMAN;F5GXF9_HUMAN;AFF1_HUMAN;F5GXF9_HUMAN;AFF1_HUMAN;F5GXF9_HUMAN;AFF1_HUMAN;F5GXF9_HUMAN;AFF1_HUMAN;F5GXF9_HUMAN;AFF1_HUMAN;F5GXF9_HUMAN;AFF1_HUMAN
AFF1_T697_M1	F5GXF9;P51825;P51825-2;P51825-3	0.192533	-0.341868	0.642176	-0.257045	0.972244	0.0152225	0.984324	0.0223379					AFF1;AFF1;AFF1;AFF1;AFF1;AFF1;AFF1;AFF1	F5GXF9_HUMAN;AFF1_HUMAN;F5GXF9_HUMAN;AFF1_HUMAN;F5GXF9_HUMAN;AFF1_HUMAN;F5GXF9_HUMAN;AFF1_HUMAN;F5GXF9_HUMAN;AFF1_HUMAN;F5GXF9_HUMAN;AFF1_HUMAN;F5GXF9_HUMAN;AFF1_HUMAN;F5GXF9_HUMAN;AFF1_HUMAN
AFF2_S931_M1	P51816;P51816-2;P51816-3;P51816-5;P51816-6;P51816-7	0.70293	0.210007	1	0	1	0	0.0752861	2.5733					AFF2;AFF2	AFF2_HUMAN;AFF2_HUMAN
AFF2_T517_M1	P51816;P51816-2;P51816-3;P51816-5;P51816-6;P51816-7	0.384186	0.856337	1	0	1	0	1	0					AFF2;AFF2	AFF2_HUMAN;AFF2_HUMAN
AFF4_S1043_M1	Q9UHB7	0.240309	-2.25621	0.486257	0.363956	0.656228	0.155163	0.373863	-0.251623					AFF4;AFF4;AFF4;AFF4;AFF4;AFF4;AFF4;AFF4;AFF4;AFF4;AFF4;AFF4;AFF4;AFF4;AFF4;AFF4;AFF4;AFF4;AFF4;AFF4;AFF4;AFF4;AFF4;AFF4;AFF4;AFF4;AFF4;AFF4	AFF4_HUMAN;AFF4_HUMAN;AFF4_HUMAN;AFF4_HUMAN;AFF4_HUMAN;AFF4_HUMAN;AFF4_HUMAN;AFF4_HUMAN;AFF4_HUMAN;AFF4_HUMAN;AFF4_HUMAN;AFF4_HUMAN;AFF4_HUMAN;AFF4_HUMAN;AFF4_HUMAN;AFF4_HUMAN;AFF4_HUMAN;AFF4_HUMAN;AFF4_HUMAN;AFF4_HUMAN;AFF4_HUMAN;AFF4_HUMAN;AFF4_HUMAN;AFF4_HUMAN;AFF4_HUMAN;AFF4_HUMAN;AFF4_HUMAN;AFF4_HUMAN
AFF4_S1048_M1	Q9UHB7	0.667284	1.4379	1	0	1	0	1	0					AFF4;AFF4;AFF4;AFF4;AFF4;AFF4;AFF4;AFF4;AFF4;AFF4;AFF4;AFF4;AFF4;AFF4;AFF4;AFF4;AFF4;AFF4;AFF4;AFF4;AFF4;AFF4;AFF4;AFF4;AFF4;AFF4;AFF4;AFF4	AFF4_HUMAN;AFF4_HUMAN;AFF4_HUMAN;AFF4_HUMAN;AFF4_HUMAN;AFF4_HUMAN;AFF4_HUMAN;AFF4_HUMAN;AFF4_HUMAN;AFF4_HUMAN;AFF4_HUMAN;AFF4_HUMAN;AFF4_HUMAN;AFF4_HUMAN;AFF4_HUMAN;AFF4_HUMAN;AFF4_HUMAN;AFF4_HUMAN;AFF4_HUMAN;AFF4_HUMAN;AFF4_HUMAN;AFF4_HUMAN;AFF4_HUMAN;AFF4_HUMAN;AFF4_HUMAN;AFF4_HUMAN;AFF4_HUMAN;AFF4_HUMAN
AFF4_S1055_M2	Q9UHB7	1	0	0.861179	-0.0738621	0.648295	-0.549045	0.602501	0.439397					AFF4;AFF4;AFF4;AFF4;AFF4;AFF4;AFF4;AFF4;AFF4;AFF4;AFF4;AFF4;AFF4;AFF4;AFF4;AFF4;AFF4;AFF4;AFF4;AFF4;AFF4;AFF4;AFF4;AFF4;AFF4;AFF4;AFF4;AFF4	AFF4_HUMAN;AFF4_HUMAN;AFF4_HUMAN;AFF4_HUMAN;AFF4_HUMAN;AFF4_HUMAN;AFF4_HUMAN;AFF4_HUMAN;AFF4_HUMAN;AFF4_HUMAN;AFF4_HUMAN;AFF4_HUMAN;AFF4_HUMAN;AFF4_HUMAN;AFF4_HUMAN;AFF4_HUMAN;AFF4_HUMAN;AFF4_HUMAN;AFF4_HUMAN;AFF4_HUMAN;AFF4_HUMAN;AFF4_HUMAN;AFF4_HUMAN;AFF4_HUMAN;AFF4_HUMAN;AFF4_HUMAN;AFF4_HUMAN;AFF4_HUMAN
AFF4_S1058_M2	Q9UHB7	1	0	0.861136	-0.0738621	0.648253	-0.549045	0.602454	0.439397					AFF4;AFF4;AFF4;AFF4;AFF4;AFF4;AFF4;AFF4;AFF4;AFF4;AFF4;AFF4;AFF4;AFF4;AFF4;AFF4;AFF4;AFF4;AFF4;AFF4;AFF4;AFF4;AFF4;AFF4;AFF4;AFF4;AFF4;AFF4	AFF4_HUMAN;AFF4_HUMAN;AFF4_HUMAN;AFF4_HUMAN;AFF4_HUMAN;AFF4_HUMAN;AFF4_HUMAN;AFF4_HUMAN;AFF4_HUMAN;AFF4_HUMAN;AFF4_HUMAN;AFF4_HUMAN;AFF4_HUMAN;AFF4_HUMAN;AFF4_HUMAN;AFF4_HUMAN;AFF4_HUMAN;AFF4_HUMAN;AFF4_HUMAN;AFF4_HUMAN;AFF4_HUMAN;AFF4_HUMAN;AFF4_HUMAN;AFF4_HUMAN;AFF4_HUMAN;AFF4_HUMAN;AFF4_HUMAN;AFF4_HUMAN
AFF4_S1062_M1	Q9UHB7	1	0	0.385169	-1.60804	0.507741	-1.31188	0.91558	0.041039					AFF4;AFF4;AFF4;AFF4;AFF4;AFF4;AFF4;AFF4;AFF4;AFF4;AFF4;AFF4;AFF4;AFF4;AFF4;AFF4;AFF4;AFF4;AFF4;AFF4;AFF4;AFF4;AFF4;AFF4;AFF4;AFF4;AFF4;AFF4	AFF4_HUMAN;AFF4_HUMAN;AFF4_HUMAN;AFF4_HUMAN;AFF4_HUMAN;AFF4_HUMAN;AFF4_HUMAN;AFF4_HUMAN;AFF4_HUMAN;AFF4_HUMAN;AFF4_HUMAN;AFF4_HUMAN;AFF4_HUMAN;AFF4_HUMAN;AFF4_HUMAN;AFF4_HUMAN;AFF4_HUMAN;AFF4_HUMAN;AFF4_HUMAN;AFF4_HUMAN;AFF4_HUMAN;AFF4_HUMAN;AFF4_HUMAN;AFF4_HUMAN;AFF4_HUMAN;AFF4_HUMAN;AFF4_HUMAN;AFF4_HUMAN
AFF4_S1074_M1	Q9UHB7	0.742385	0.827655	1	0	1	0	1	0					AFF4;AFF4;AFF4;AFF4;AFF4;AFF4;AFF4;AFF4;AFF4;AFF4;AFF4;AFF4;AFF4;AFF4;AFF4;AFF4;AFF4;AFF4;AFF4;AFF4;AFF4;AFF4;AFF4;AFF4;AFF4;AFF4;AFF4;AFF4	AFF4_HUMAN;AFF4_HUMAN;AFF4_HUMAN;AFF4_HUMAN;AFF4_HUMAN;AFF4_HUMAN;AFF4_HUMAN;AFF4_HUMAN;AFF4_HUMAN;AFF4_HUMAN;AFF4_HUMAN;AFF4_HUMAN;AFF4_HUMAN;AFF4_HUMAN;AFF4_HUMAN;AFF4_HUMAN;AFF4_HUMAN;AFF4_HUMAN;AFF4_HUMAN;AFF4_HUMAN;AFF4_HUMAN;AFF4_HUMAN;AFF4_HUMAN;AFF4_HUMAN;AFF4_HUMAN;AFF4_HUMAN;AFF4_HUMAN;AFF4_HUMAN
AFF4_S1079_M1	Q9UHB7	1	0	1	0	1	0	0.0476771	-4.2416				+	AFF4;AFF4;AFF4;AFF4;AFF4;AFF4;AFF4;AFF4;AFF4;AFF4;AFF4;AFF4;AFF4;AFF4;AFF4;AFF4;AFF4;AFF4;AFF4;AFF4;AFF4;AFF4;AFF4;AFF4;AFF4;AFF4;AFF4;AFF4	AFF4_HUMAN;AFF4_HUMAN;AFF4_HUMAN;AFF4_HUMAN;AFF4_HUMAN;AFF4_HUMAN;AFF4_HUMAN;AFF4_HUMAN;AFF4_HUMAN;AFF4_HUMAN;AFF4_HUMAN;AFF4_HUMAN;AFF4_HUMAN;AFF4_HUMAN;AFF4_HUMAN;AFF4_HUMAN;AFF4_HUMAN;AFF4_HUMAN;AFF4_HUMAN;AFF4_HUMAN;AFF4_HUMAN;AFF4_HUMAN;AFF4_HUMAN;AFF4_HUMAN;AFF4_HUMAN;AFF4_HUMAN;AFF4_HUMAN;AFF4_HUMAN
AFF4_S1082_M1	Q9UHB7	1	0	1	0	1	0	0.0669547	4.18694					AFF4;AFF4;AFF4;AFF4;AFF4;AFF4;AFF4;AFF4;AFF4;AFF4;AFF4;AFF4;AFF4;AFF4;AFF4;AFF4;AFF4;AFF4;AFF4;AFF4;AFF4;AFF4;AFF4;AFF4;AFF4;AFF4;AFF4;AFF4	AFF4_HUMAN;AFF4_HUMAN;AFF4_HUMAN;AFF4_HUMAN;AFF4_HUMAN;AFF4_HUMAN;AFF4_HUMAN;AFF4_HUMAN;AFF4_HUMAN;AFF4_HUMAN;AFF4_HUMAN;AFF4_HUMAN;AFF4_HUMAN;AFF4_HUMAN;AFF4_HUMAN;AFF4_HUMAN;AFF4_HUMAN;AFF4_HUMAN;AFF4_HUMAN;AFF4_HUMAN;AFF4_HUMAN;AFF4_HUMAN;AFF4_HUMAN;AFF4_HUMAN;AFF4_HUMAN;AFF4_HUMAN;AFF4_HUMAN;AFF4_HUMAN
AFF4_S487_M1	Q9UHB7	1	0	0.584005	1.60458	0.154518	-2.98792	0.1037	-3.25835					AFF4;AFF4;AFF4;AFF4;AFF4;AFF4;AFF4;AFF4;AFF4;AFF4;AFF4;AFF4;AFF4;AFF4;AFF4;AFF4;AFF4;AFF4;AFF4;AFF4;AFF4;AFF4;AFF4;AFF4;AFF4;AFF4;AFF4;AFF4	AFF4_HUMAN;AFF4_HUMAN;AFF4_HUMAN;AFF4_HUMAN;AFF4_HUMAN;AFF4_HUMAN;AFF4_HUMAN;AFF4_HUMAN;AFF4_HUMAN;AFF4_HUMAN;AFF4_HUMAN;AFF4_HUMAN;AFF4_HUMAN;AFF4_HUMAN;AFF4_HUMAN;AFF4_HUMAN;AFF4_HUMAN;AFF4_HUMAN;AFF4_HUMAN;AFF4_HUMAN;AFF4_HUMAN;AFF4_HUMAN;AFF4_HUMAN;AFF4_HUMAN;AFF4_HUMAN;AFF4_HUMAN;AFF4_HUMAN;AFF4_HUMAN
AFF4_S487_M2	Q9UHB7	1	0	0.562634	-0.970728	1	0	1	0					AFF4;AFF4;AFF4;AFF4;AFF4;AFF4;AFF4;AFF4;AFF4;AFF4;AFF4;AFF4;AFF4;AFF4;AFF4;AFF4;AFF4;AFF4;AFF4;AFF4;AFF4;AFF4;AFF4;AFF4;AFF4;AFF4;AFF4;AFF4	AFF4_HUMAN;AFF4_HUMAN;AFF4_HUMAN;AFF4_HUMAN;AFF4_HUMAN;AFF4_HUMAN;AFF4_HUMAN;AFF4_HUMAN;AFF4_HUMAN;AFF4_HUMAN;AFF4_HUMAN;AFF4_HUMAN;AFF4_HUMAN;AFF4_HUMAN;AFF4_HUMAN;AFF4_HUMAN;AFF4_HUMAN;AFF4_HUMAN;AFF4_HUMAN;AFF4_HUMAN;AFF4_HUMAN;AFF4_HUMAN;AFF4_HUMAN;AFF4_HUMAN;AFF4_HUMAN;AFF4_HUMAN;AFF4_HUMAN;AFF4_HUMAN
AFF4_S487_M3	Q9UHB7	0.739486	1.10074	0.21363	0.674814	0.786518	0.108639	0.0331652	-3.20333				+	AFF4;AFF4;AFF4;AFF4;AFF4;AFF4;AFF4;AFF4;AFF4;AFF4;AFF4;AFF4;AFF4;AFF4;AFF4;AFF4;AFF4;AFF4;AFF4;AFF4;AFF4;AFF4;AFF4;AFF4;AFF4;AFF4;AFF4;AFF4	AFF4_HUMAN;AFF4_HUMAN;AFF4_HUMAN;AFF4_HUMAN;AFF4_HUMAN;AFF4_HUMAN;AFF4_HUMAN;AFF4_HUMAN;AFF4_HUMAN;AFF4_HUMAN;AFF4_HUMAN;AFF4_HUMAN;AFF4_HUMAN;AFF4_HUMAN;AFF4_HUMAN;AFF4_HUMAN;AFF4_HUMAN;AFF4_HUMAN;AFF4_HUMAN;AFF4_HUMAN;AFF4_HUMAN;AFF4_HUMAN;AFF4_HUMAN;AFF4_HUMAN;AFF4_HUMAN;AFF4_HUMAN;AFF4_HUMAN;AFF4_HUMAN
AFF4_S490_M2	Q9UHB7	1	0	0.788393	-0.445691	1	0	1	0					AFF4;AFF4;AFF4;AFF4;AFF4;AFF4;AFF4;AFF4;AFF4;AFF4;AFF4;AFF4;AFF4;AFF4;AFF4;AFF4;AFF4;AFF4;AFF4;AFF4;AFF4;AFF4;AFF4;AFF4;AFF4;AFF4;AFF4;AFF4	AFF4_HUMAN;AFF4_HUMAN;AFF4_HUMAN;AFF4_HUMAN;AFF4_HUMAN;AFF4_HUMAN;AFF4_HUMAN;AFF4_HUMAN;AFF4_HUMAN;AFF4_HUMAN;AFF4_HUMAN;AFF4_HUMAN;AFF4_HUMAN;AFF4_HUMAN;AFF4_HUMAN;AFF4_HUMAN;AFF4_HUMAN;AFF4_HUMAN;AFF4_HUMAN;AFF4_HUMAN;AFF4_HUMAN;AFF4_HUMAN;AFF4_HUMAN;AFF4_HUMAN;AFF4_HUMAN;AFF4_HUMAN;AFF4_HUMAN;AFF4_HUMAN
AFF4_S490_M3	Q9UHB7	0.846447	0.591854	0.213595	0.674814	0.786476	0.108639	0.0347637	-3.58189				+	AFF4;AFF4;AFF4;AFF4;AFF4;AFF4;AFF4;AFF4;AFF4;AFF4;AFF4;AFF4;AFF4;AFF4;AFF4;AFF4;AFF4;AFF4;AFF4;AFF4;AFF4;AFF4;AFF4;AFF4;AFF4;AFF4;AFF4;AFF4	AFF4_HUMAN;AFF4_HUMAN;AFF4_HUMAN;AFF4_HUMAN;AFF4_HUMAN;AFF4_HUMAN;AFF4_HUMAN;AFF4_HUMAN;AFF4_HUMAN;AFF4_HUMAN;AFF4_HUMAN;AFF4_HUMAN;AFF4_HUMAN;AFF4_HUMAN;AFF4_HUMAN;AFF4_HUMAN;AFF4_HUMAN;AFF4_HUMAN;AFF4_HUMAN;AFF4_HUMAN;AFF4_HUMAN;AFF4_HUMAN;AFF4_HUMAN;AFF4_HUMAN;AFF4_HUMAN;AFF4_HUMAN;AFF4_HUMAN;AFF4_HUMAN
AFF4_S491_M2	Q9UHB7	1	0	1	0	0.382223	1.24329	1	0					AFF4;AFF4;AFF4;AFF4;AFF4;AFF4;AFF4;AFF4;AFF4;AFF4;AFF4;AFF4;AFF4;AFF4;AFF4;AFF4;AFF4;AFF4;AFF4;AFF4;AFF4;AFF4;AFF4;AFF4;AFF4;AFF4;AFF4;AFF4	AFF4_HUMAN;AFF4_HUMAN;AFF4_HUMAN;AFF4_HUMAN;AFF4_HUMAN;AFF4_HUMAN;AFF4_HUMAN;AFF4_HUMAN;AFF4_HUMAN;AFF4_HUMAN;AFF4_HUMAN;AFF4_HUMAN;AFF4_HUMAN;AFF4_HUMAN;AFF4_HUMAN;AFF4_HUMAN;AFF4_HUMAN;AFF4_HUMAN;AFF4_HUMAN;AFF4_HUMAN;AFF4_HUMAN;AFF4_HUMAN;AFF4_HUMAN;AFF4_HUMAN;AFF4_HUMAN;AFF4_HUMAN;AFF4_HUMAN;AFF4_HUMAN
AFF4_S491_M3	Q9UHB7	0.766211	0.797323	0.826166	-0.348984	0.285085	1.44511	1	0					AFF4;AFF4;AFF4;AFF4;AFF4;AFF4;AFF4;AFF4;AFF4;AFF4;AFF4;AFF4;AFF4;AFF4;AFF4;AFF4;AFF4;AFF4;AFF4;AFF4;AFF4;AFF4;AFF4;AFF4;AFF4;AFF4;AFF4;AFF4	AFF4_HUMAN;AFF4_HUMAN;AFF4_HUMAN;AFF4_HUMAN;AFF4_HUMAN;AFF4_HUMAN;AFF4_HUMAN;AFF4_HUMAN;AFF4_HUMAN;AFF4_HUMAN;AFF4_HUMAN;AFF4_HUMAN;AFF4_HUMAN;AFF4_HUMAN;AFF4_HUMAN;AFF4_HUMAN;AFF4_HUMAN;AFF4_HUMAN;AFF4_HUMAN;AFF4_HUMAN;AFF4_HUMAN;AFF4_HUMAN;AFF4_HUMAN;AFF4_HUMAN;AFF4_HUMAN;AFF4_HUMAN;AFF4_HUMAN;AFF4_HUMAN
AFF4_S498_M1	Q9UHB7	1	0	0.229524	1.84785	1	0	1	0					AFF4;AFF4;AFF4;AFF4;AFF4;AFF4;AFF4;AFF4;AFF4;AFF4;AFF4;AFF4;AFF4;AFF4;AFF4;AFF4;AFF4;AFF4;AFF4;AFF4;AFF4;AFF4;AFF4;AFF4;AFF4;AFF4;AFF4;AFF4	AFF4_HUMAN;AFF4_HUMAN;AFF4_HUMAN;AFF4_HUMAN;AFF4_HUMAN;AFF4_HUMAN;AFF4_HUMAN;AFF4_HUMAN;AFF4_HUMAN;AFF4_HUMAN;AFF4_HUMAN;AFF4_HUMAN;AFF4_HUMAN;AFF4_HUMAN;AFF4_HUMAN;AFF4_HUMAN;AFF4_HUMAN;AFF4_HUMAN;AFF4_HUMAN;AFF4_HUMAN;AFF4_HUMAN;AFF4_HUMAN;AFF4_HUMAN;AFF4_HUMAN;AFF4_HUMAN;AFF4_HUMAN;AFF4_HUMAN;AFF4_HUMAN
AFF4_S549_M1	Q9UHB7	0.857437	-0.454794	0.114302	-1.10494	0.272175	-0.264502	0.380136	-0.699867					AFF4;AFF4;AFF4;AFF4;AFF4;AFF4;AFF4;AFF4;AFF4;AFF4;AFF4;AFF4;AFF4;AFF4;AFF4;AFF4;AFF4;AFF4;AFF4;AFF4;AFF4;AFF4;AFF4;AFF4;AFF4;AFF4;AFF4;AFF4	AFF4_HUMAN;AFF4_HUMAN;AFF4_HUMAN;AFF4_HUMAN;AFF4_HUMAN;AFF4_HUMAN;AFF4_HUMAN;AFF4_HUMAN;AFF4_HUMAN;AFF4_HUMAN;AFF4_HUMAN;AFF4_HUMAN;AFF4_HUMAN;AFF4_HUMAN;AFF4_HUMAN;AFF4_HUMAN;AFF4_HUMAN;AFF4_HUMAN;AFF4_HUMAN;AFF4_HUMAN;AFF4_HUMAN;AFF4_HUMAN;AFF4_HUMAN;AFF4_HUMAN;AFF4_HUMAN;AFF4_HUMAN;AFF4_HUMAN;AFF4_HUMAN
AFF4_S703_M2	Q9UHB7	1	0	0.934714	-0.0212622	0.282267	-0.316373	0.906049	0.0268683					AFF4;AFF4;AFF4;AFF4;AFF4;AFF4;AFF4;AFF4;AFF4;AFF4;AFF4;AFF4;AFF4;AFF4;AFF4;AFF4;AFF4;AFF4;AFF4;AFF4;AFF4;AFF4;AFF4;AFF4;AFF4;AFF4;AFF4;AFF4	AFF4_HUMAN;AFF4_HUMAN;AFF4_HUMAN;AFF4_HUMAN;AFF4_HUMAN;AFF4_HUMAN;AFF4_HUMAN;AFF4_HUMAN;AFF4_HUMAN;AFF4_HUMAN;AFF4_HUMAN;AFF4_HUMAN;AFF4_HUMAN;AFF4_HUMAN;AFF4_HUMAN;AFF4_HUMAN;AFF4_HUMAN;AFF4_HUMAN;AFF4_HUMAN;AFF4_HUMAN;AFF4_HUMAN;AFF4_HUMAN;AFF4_HUMAN;AFF4_HUMAN;AFF4_HUMAN;AFF4_HUMAN;AFF4_HUMAN;AFF4_HUMAN
AFF4_S706_M2	Q9UHB7	1	0	0.934671	-0.0212622	0.282224	-0.316373	0.906004	0.0268683					AFF4;AFF4;AFF4;AFF4;AFF4;AFF4;AFF4;AFF4;AFF4;AFF4;AFF4;AFF4;AFF4;AFF4;AFF4;AFF4;AFF4;AFF4;AFF4;AFF4;AFF4;AFF4;AFF4;AFF4;AFF4;AFF4;AFF4;AFF4	AFF4_HUMAN;AFF4_HUMAN;AFF4_HUMAN;AFF4_HUMAN;AFF4_HUMAN;AFF4_HUMAN;AFF4_HUMAN;AFF4_HUMAN;AFF4_HUMAN;AFF4_HUMAN;AFF4_HUMAN;AFF4_HUMAN;AFF4_HUMAN;AFF4_HUMAN;AFF4_HUMAN;AFF4_HUMAN;AFF4_HUMAN;AFF4_HUMAN;AFF4_HUMAN;AFF4_HUMAN;AFF4_HUMAN;AFF4_HUMAN;AFF4_HUMAN;AFF4_HUMAN;AFF4_HUMAN;AFF4_HUMAN;AFF4_HUMAN;AFF4_HUMAN
AFF4_S814_M1	Q9UHB7	0.877173	0.0558634	0.664425	-0.103558	0.718516	-0.11342	0.534673	0.171767					AFF4;AFF4;AFF4;AFF4;AFF4;AFF4;AFF4;AFF4;AFF4;AFF4;AFF4;AFF4;AFF4;AFF4;AFF4;AFF4;AFF4;AFF4;AFF4;AFF4;AFF4;AFF4;AFF4;AFF4;AFF4;AFF4;AFF4;AFF4	AFF4_HUMAN;AFF4_HUMAN;AFF4_HUMAN;AFF4_HUMAN;AFF4_HUMAN;AFF4_HUMAN;AFF4_HUMAN;AFF4_HUMAN;AFF4_HUMAN;AFF4_HUMAN;AFF4_HUMAN;AFF4_HUMAN;AFF4_HUMAN;AFF4_HUMAN;AFF4_HUMAN;AFF4_HUMAN;AFF4_HUMAN;AFF4_HUMAN;AFF4_HUMAN;AFF4_HUMAN;AFF4_HUMAN;AFF4_HUMAN;AFF4_HUMAN;AFF4_HUMAN;AFF4_HUMAN;AFF4_HUMAN;AFF4_HUMAN;AFF4_HUMAN
AFF4_S836_M1	Q9UHB7	0.25877	1.94231	0.236523	-1.49276	0.071509	0.762527	0.156213	0.539794					AFF4;AFF4;AFF4;AFF4;AFF4;AFF4;AFF4;AFF4;AFF4;AFF4;AFF4;AFF4;AFF4;AFF4;AFF4;AFF4;AFF4;AFF4;AFF4;AFF4;AFF4;AFF4;AFF4;AFF4;AFF4;AFF4;AFF4;AFF4	AFF4_HUMAN;AFF4_HUMAN;AFF4_HUMAN;AFF4_HUMAN;AFF4_HUMAN;AFF4_HUMAN;AFF4_HUMAN;AFF4_HUMAN;AFF4_HUMAN;AFF4_HUMAN;AFF4_HUMAN;AFF4_HUMAN;AFF4_HUMAN;AFF4_HUMAN;AFF4_HUMAN;AFF4_HUMAN;AFF4_HUMAN;AFF4_HUMAN;AFF4_HUMAN;AFF4_HUMAN;AFF4_HUMAN;AFF4_HUMAN;AFF4_HUMAN;AFF4_HUMAN;AFF4_HUMAN;AFF4_HUMAN;AFF4_HUMAN;AFF4_HUMAN
AFF4_S836_M2	Q9UHB7	1	0	0.420989	2.02969	1	0	0.206944	2.40997					AFF4;AFF4;AFF4;AFF4;AFF4;AFF4;AFF4;AFF4;AFF4;AFF4;AFF4;AFF4;AFF4;AFF4;AFF4;AFF4;AFF4;AFF4;AFF4;AFF4;AFF4;AFF4;AFF4;AFF4;AFF4;AFF4;AFF4;AFF4	AFF4_HUMAN;AFF4_HUMAN;AFF4_HUMAN;AFF4_HUMAN;AFF4_HUMAN;AFF4_HUMAN;AFF4_HUMAN;AFF4_HUMAN;AFF4_HUMAN;AFF4_HUMAN;AFF4_HUMAN;AFF4_HUMAN;AFF4_HUMAN;AFF4_HUMAN;AFF4_HUMAN;AFF4_HUMAN;AFF4_HUMAN;AFF4_HUMAN;AFF4_HUMAN;AFF4_HUMAN;AFF4_HUMAN;AFF4_HUMAN;AFF4_HUMAN;AFF4_HUMAN;AFF4_HUMAN;AFF4_HUMAN;AFF4_HUMAN;AFF4_HUMAN
AFF4_S838_M2	Q9UHB7	1	0	0.302979	-1.94195	1	0	1	0					AFF4;AFF4;AFF4;AFF4;AFF4;AFF4;AFF4;AFF4;AFF4;AFF4;AFF4;AFF4;AFF4;AFF4;AFF4;AFF4;AFF4;AFF4;AFF4;AFF4;AFF4;AFF4;AFF4;AFF4;AFF4;AFF4;AFF4;AFF4	AFF4_HUMAN;AFF4_HUMAN;AFF4_HUMAN;AFF4_HUMAN;AFF4_HUMAN;AFF4_HUMAN;AFF4_HUMAN;AFF4_HUMAN;AFF4_HUMAN;AFF4_HUMAN;AFF4_HUMAN;AFF4_HUMAN;AFF4_HUMAN;AFF4_HUMAN;AFF4_HUMAN;AFF4_HUMAN;AFF4_HUMAN;AFF4_HUMAN;AFF4_HUMAN;AFF4_HUMAN;AFF4_HUMAN;AFF4_HUMAN;AFF4_HUMAN;AFF4_HUMAN;AFF4_HUMAN;AFF4_HUMAN;AFF4_HUMAN;AFF4_HUMAN
AFF4_S839_M2	Q9UHB7	1	0	1	0	1	0	0.0133423	-2.67145				+	AFF4;AFF4;AFF4;AFF4;AFF4;AFF4;AFF4;AFF4;AFF4;AFF4;AFF4;AFF4;AFF4;AFF4;AFF4;AFF4;AFF4;AFF4;AFF4;AFF4;AFF4;AFF4;AFF4;AFF4;AFF4;AFF4;AFF4;AFF4	AFF4_HUMAN;AFF4_HUMAN;AFF4_HUMAN;AFF4_HUMAN;AFF4_HUMAN;AFF4_HUMAN;AFF4_HUMAN;AFF4_HUMAN;AFF4_HUMAN;AFF4_HUMAN;AFF4_HUMAN;AFF4_HUMAN;AFF4_HUMAN;AFF4_HUMAN;AFF4_HUMAN;AFF4_HUMAN;AFF4_HUMAN;AFF4_HUMAN;AFF4_HUMAN;AFF4_HUMAN;AFF4_HUMAN;AFF4_HUMAN;AFF4_HUMAN;AFF4_HUMAN;AFF4_HUMAN;AFF4_HUMAN;AFF4_HUMAN;AFF4_HUMAN
AFF4_S840_M2	Q9UHB7	1	0	0.126018	3.50313	1	0	0.133523	2.77983					AFF4;AFF4;AFF4;AFF4;AFF4;AFF4;AFF4;AFF4;AFF4;AFF4;AFF4;AFF4;AFF4;AFF4;AFF4;AFF4;AFF4;AFF4;AFF4;AFF4;AFF4;AFF4;AFF4;AFF4;AFF4;AFF4;AFF4;AFF4	AFF4_HUMAN;AFF4_HUMAN;AFF4_HUMAN;AFF4_HUMAN;AFF4_HUMAN;AFF4_HUMAN;AFF4_HUMAN;AFF4_HUMAN;AFF4_HUMAN;AFF4_HUMAN;AFF4_HUMAN;AFF4_HUMAN;AFF4_HUMAN;AFF4_HUMAN;AFF4_HUMAN;AFF4_HUMAN;AFF4_HUMAN;AFF4_HUMAN;AFF4_HUMAN;AFF4_HUMAN;AFF4_HUMAN;AFF4_HUMAN;AFF4_HUMAN;AFF4_HUMAN;AFF4_HUMAN;AFF4_HUMAN;AFF4_HUMAN;AFF4_HUMAN
AFF4_T1084_M1	Q9UHB7	0.728957	2.21417	0.246131	-3.06026	1	0	1	0					AFF4;AFF4;AFF4;AFF4;AFF4;AFF4;AFF4;AFF4;AFF4;AFF4;AFF4;AFF4;AFF4;AFF4;AFF4;AFF4;AFF4;AFF4;AFF4;AFF4;AFF4;AFF4;AFF4;AFF4;AFF4;AFF4;AFF4;AFF4	AFF4_HUMAN;AFF4_HUMAN;AFF4_HUMAN;AFF4_HUMAN;AFF4_HUMAN;AFF4_HUMAN;AFF4_HUMAN;AFF4_HUMAN;AFF4_HUMAN;AFF4_HUMAN;AFF4_HUMAN;AFF4_HUMAN;AFF4_HUMAN;AFF4_HUMAN;AFF4_HUMAN;AFF4_HUMAN;AFF4_HUMAN;AFF4_HUMAN;AFF4_HUMAN;AFF4_HUMAN;AFF4_HUMAN;AFF4_HUMAN;AFF4_HUMAN;AFF4_HUMAN;AFF4_HUMAN;AFF4_HUMAN;AFF4_HUMAN;AFF4_HUMAN
AFF4_Y502_M3	Q9UHB7	1	0	0.687046	-0.729226	1	0	0.241011	-1.75439					AFF4;AFF4;AFF4;AFF4;AFF4;AFF4;AFF4;AFF4;AFF4;AFF4;AFF4;AFF4;AFF4;AFF4;AFF4;AFF4;AFF4;AFF4;AFF4;AFF4;AFF4;AFF4;AFF4;AFF4;AFF4;AFF4;AFF4;AFF4	AFF4_HUMAN;AFF4_HUMAN;AFF4_HUMAN;AFF4_HUMAN;AFF4_HUMAN;AFF4_HUMAN;AFF4_HUMAN;AFF4_HUMAN;AFF4_HUMAN;AFF4_HUMAN;AFF4_HUMAN;AFF4_HUMAN;AFF4_HUMAN;AFF4_HUMAN;AFF4_HUMAN;AFF4_HUMAN;AFF4_HUMAN;AFF4_HUMAN;AFF4_HUMAN;AFF4_HUMAN;AFF4_HUMAN;AFF4_HUMAN;AFF4_HUMAN;AFF4_HUMAN;AFF4_HUMAN;AFF4_HUMAN;AFF4_HUMAN;AFF4_HUMAN
AFF4_Y712_M2	Q9UHB7	0.838695	0.230709	1	0	1	0	1	0					AFF4;AFF4;AFF4;AFF4;AFF4;AFF4;AFF4;AFF4;AFF4;AFF4;AFF4;AFF4;AFF4;AFF4;AFF4;AFF4;AFF4;AFF4;AFF4;AFF4;AFF4;AFF4;AFF4;AFF4;AFF4;AFF4;AFF4;AFF4	AFF4_HUMAN;AFF4_HUMAN;AFF4_HUMAN;AFF4_HUMAN;AFF4_HUMAN;AFF4_HUMAN;AFF4_HUMAN;AFF4_HUMAN;AFF4_HUMAN;AFF4_HUMAN;AFF4_HUMAN;AFF4_HUMAN;AFF4_HUMAN;AFF4_HUMAN;AFF4_HUMAN;AFF4_HUMAN;AFF4_HUMAN;AFF4_HUMAN;AFF4_HUMAN;AFF4_HUMAN;AFF4_HUMAN;AFF4_HUMAN;AFF4_HUMAN;AFF4_HUMAN;AFF4_HUMAN;AFF4_HUMAN;AFF4_HUMAN;AFF4_HUMAN
AFTPH_S112_M2	Q6ULP2;Q6ULP2-2;Q6ULP2-3;Q6ULP2-4;Q6ULP2-5	0.973627	0.101404	1	0	1	0	1	0					AFTPH;AFTPH;AFTPH;AFTPH;AFTPH;AFTPH;AFTPH;AFTPH;AFTPH;AFTPH;AFTPH	AFTIN_HUMAN;AFTIN_HUMAN;AFTIN_HUMAN;AFTIN_HUMAN;AFTIN_HUMAN;AFTIN_HUMAN;AFTIN_HUMAN;AFTIN_HUMAN;AFTIN_HUMAN;AFTIN_HUMAN;AFTIN_HUMAN
AFTPH_S376_M2	Q6ULP2;Q6ULP2-2;Q6ULP2-3;Q6ULP2-4;Q6ULP2-5	1	0	0.577891	1.49902	0.980399	0.0497653	0.349229	-1.52875					AFTPH;AFTPH;AFTPH;AFTPH;AFTPH;AFTPH;AFTPH;AFTPH;AFTPH;AFTPH;AFTPH	AFTIN_HUMAN;AFTIN_HUMAN;AFTIN_HUMAN;AFTIN_HUMAN;AFTIN_HUMAN;AFTIN_HUMAN;AFTIN_HUMAN;AFTIN_HUMAN;AFTIN_HUMAN;AFTIN_HUMAN;AFTIN_HUMAN
AFTPH_S382_M1	Q6ULP2;Q6ULP2-2;Q6ULP2-3;Q6ULP2-4;Q6ULP2-5	0.704235	0.817439	0.0584688	0.434125	0.509146	-0.170638	0.450577	-0.419889					AFTPH;AFTPH;AFTPH;AFTPH;AFTPH;AFTPH;AFTPH;AFTPH;AFTPH;AFTPH;AFTPH	AFTIN_HUMAN;AFTIN_HUMAN;AFTIN_HUMAN;AFTIN_HUMAN;AFTIN_HUMAN;AFTIN_HUMAN;AFTIN_HUMAN;AFTIN_HUMAN;AFTIN_HUMAN;AFTIN_HUMAN;AFTIN_HUMAN
AFTPH_S382_M2	Q6ULP2;Q6ULP2-2;Q6ULP2-3;Q6ULP2-4;Q6ULP2-5	0.294196	-2.95231	0.651675	-0.256758	0.631937	-0.392951	0.70483	-0.265652					AFTPH;AFTPH;AFTPH;AFTPH;AFTPH;AFTPH;AFTPH;AFTPH;AFTPH;AFTPH;AFTPH	AFTIN_HUMAN;AFTIN_HUMAN;AFTIN_HUMAN;AFTIN_HUMAN;AFTIN_HUMAN;AFTIN_HUMAN;AFTIN_HUMAN;AFTIN_HUMAN;AFTIN_HUMAN;AFTIN_HUMAN;AFTIN_HUMAN
AFTPH_S411_M1	Q6ULP2;Q6ULP2-2;Q6ULP2-3;Q6ULP2-4;Q6ULP2-5	1	0	1	0	0.900779	0.113504	0.34612	0.929691					AFTPH;AFTPH;AFTPH;AFTPH;AFTPH;AFTPH;AFTPH;AFTPH;AFTPH;AFTPH;AFTPH	AFTIN_HUMAN;AFTIN_HUMAN;AFTIN_HUMAN;AFTIN_HUMAN;AFTIN_HUMAN;AFTIN_HUMAN;AFTIN_HUMAN;AFTIN_HUMAN;AFTIN_HUMAN;AFTIN_HUMAN;AFTIN_HUMAN
AFTPH_S518_M1	Q6ULP2;Q6ULP2-2;Q6ULP2-3;Q6ULP2-4;Q6ULP2-5	1	0	1	0	0.908043	0.0369318	0.501314	-1.04595					AFTPH;AFTPH;AFTPH;AFTPH;AFTPH;AFTPH;AFTPH;AFTPH;AFTPH;AFTPH;AFTPH	AFTIN_HUMAN;AFTIN_HUMAN;AFTIN_HUMAN;AFTIN_HUMAN;AFTIN_HUMAN;AFTIN_HUMAN;AFTIN_HUMAN;AFTIN_HUMAN;AFTIN_HUMAN;AFTIN_HUMAN;AFTIN_HUMAN
AFTPH_T110_M2	Q6ULP2;Q6ULP2-2;Q6ULP2-3;Q6ULP2-4;Q6ULP2-5	1	0	0.375842	1.42764	1	0	1	0					AFTPH;AFTPH;AFTPH;AFTPH;AFTPH;AFTPH;AFTPH;AFTPH;AFTPH;AFTPH;AFTPH	AFTIN_HUMAN;AFTIN_HUMAN;AFTIN_HUMAN;AFTIN_HUMAN;AFTIN_HUMAN;AFTIN_HUMAN;AFTIN_HUMAN;AFTIN_HUMAN;AFTIN_HUMAN;AFTIN_HUMAN;AFTIN_HUMAN
AFTPH_T111_M2	Q6ULP2;Q6ULP2-2;Q6ULP2-3;Q6ULP2-4;Q6ULP2-5	0.648267	-1.43713	0.336647	1.39255	1	0	1	0					AFTPH;AFTPH;AFTPH;AFTPH;AFTPH;AFTPH;AFTPH;AFTPH;AFTPH;AFTPH;AFTPH	AFTIN_HUMAN;AFTIN_HUMAN;AFTIN_HUMAN;AFTIN_HUMAN;AFTIN_HUMAN;AFTIN_HUMAN;AFTIN_HUMAN;AFTIN_HUMAN;AFTIN_HUMAN;AFTIN_HUMAN;AFTIN_HUMAN
AFTPH_T375_M1	Q6ULP2;Q6ULP2-2;Q6ULP2-3;Q6ULP2-4;Q6ULP2-5	1	0	0.47466	-0.660713	0.312351	-1.17403	1	0					AFTPH;AFTPH;AFTPH;AFTPH;AFTPH;AFTPH;AFTPH;AFTPH;AFTPH;AFTPH;AFTPH	AFTIN_HUMAN;AFTIN_HUMAN;AFTIN_HUMAN;AFTIN_HUMAN;AFTIN_HUMAN;AFTIN_HUMAN;AFTIN_HUMAN;AFTIN_HUMAN;AFTIN_HUMAN;AFTIN_HUMAN;AFTIN_HUMAN
AFTPH_T375_M2	Q6ULP2;Q6ULP2-2;Q6ULP2-3;Q6ULP2-4;Q6ULP2-5	1	0	0.641613	0.608296	1	0	0.991243	-0.0286157					AFTPH;AFTPH;AFTPH;AFTPH;AFTPH;AFTPH;AFTPH;AFTPH;AFTPH;AFTPH;AFTPH	AFTIN_HUMAN;AFTIN_HUMAN;AFTIN_HUMAN;AFTIN_HUMAN;AFTIN_HUMAN;AFTIN_HUMAN;AFTIN_HUMAN;AFTIN_HUMAN;AFTIN_HUMAN;AFTIN_HUMAN;AFTIN_HUMAN
AFTPH_T617_M1	Q6ULP2;Q6ULP2-2;Q6ULP2-3;Q6ULP2-4;Q6ULP2-5	0.0861784	2.01383	0.377525	1.20131	0.132054	0.474776	0.921757	-0.0428367					AFTPH;AFTPH;AFTPH;AFTPH;AFTPH;AFTPH;AFTPH;AFTPH;AFTPH;AFTPH;AFTPH	AFTIN_HUMAN;AFTIN_HUMAN;AFTIN_HUMAN;AFTIN_HUMAN;AFTIN_HUMAN;AFTIN_HUMAN;AFTIN_HUMAN;AFTIN_HUMAN;AFTIN_HUMAN;AFTIN_HUMAN;AFTIN_HUMAN
AGAP1_S733_M1	E7EUN2	1	0	0.968728	-0.0122523	0.210818	-0.303505	0.710959	0.326434					AGAP1;AGAP1;AGAP1	E7EUN2_HUMAN;E7EUN2_HUMAN;E7EUN2_HUMAN
AGAP1_S99_M1	E7EUN2	1	0	0.114211	-0.34584	0.82284	0.149794	0.177517	0.617914					AGAP1;AGAP1;AGAP1	E7EUN2_HUMAN;E7EUN2_HUMAN;E7EUN2_HUMAN
AGAP1_T238_M1	E7EUN2	1	0	0.24236	-1.48441	0.814639	0.296349	0.891105	0.0581121					AGAP1;AGAP1;AGAP1	E7EUN2_HUMAN;E7EUN2_HUMAN;E7EUN2_HUMAN
AGAP2_S634_M2	F8VVT9;J3KNM6;Q99490;Q99490-2	0.914122	-0.15665	0.260423	1.30546	0.990733	0.0279486	0.631968	-0.287288					AGAP2;AGAP2;AGAP2;AGAP2	F8VVT9_HUMAN;J3KNM6_HUMAN;AGAP2_HUMAN;F8VVT9_HUMAN;J3KNM6_HUMAN;AGAP2_HUMAN;F8VVT9_HUMAN;J3KNM6_HUMAN;AGAP2_HUMAN;F8VVT9_HUMAN;J3KNM6_HUMAN;AGAP2_HUMAN
AGAP2_S648_M1	F8VVT9;J3KNM6;Q99490;Q99490-2	0.406668	-1.52675	1	0	1	0	1	0					AGAP2;AGAP2;AGAP2;AGAP2	F8VVT9_HUMAN;J3KNM6_HUMAN;AGAP2_HUMAN;F8VVT9_HUMAN;J3KNM6_HUMAN;AGAP2_HUMAN;F8VVT9_HUMAN;J3KNM6_HUMAN;AGAP2_HUMAN;F8VVT9_HUMAN;J3KNM6_HUMAN;AGAP2_HUMAN
AGAP2_S927_M1	F8VVT9;J3KNM6;Q99490;Q99490-2	0.152482	0.914075	1	0	1	0	1	0					AGAP2;AGAP2;AGAP2;AGAP2	F8VVT9_HUMAN;J3KNM6_HUMAN;AGAP2_HUMAN;F8VVT9_HUMAN;J3KNM6_HUMAN;AGAP2_HUMAN;F8VVT9_HUMAN;J3KNM6_HUMAN;AGAP2_HUMAN;F8VVT9_HUMAN;J3KNM6_HUMAN;AGAP2_HUMAN
AGAP2_T635_M2	F8VVT9;J3KNM6;Q99490;Q99490-2	0.646308	1.05116	0.268673	1.3831	0.96439	0.0826991	0.615981	-0.298531					AGAP2;AGAP2;AGAP2;AGAP2	F8VVT9_HUMAN;J3KNM6_HUMAN;AGAP2_HUMAN;F8VVT9_HUMAN;J3KNM6_HUMAN;AGAP2_HUMAN;F8VVT9_HUMAN;J3KNM6_HUMAN;AGAP2_HUMAN;F8VVT9_HUMAN;J3KNM6_HUMAN;AGAP2_HUMAN
AGAP3_S443_M1	Q96P47;Q96P47-2;Q96P47-4	0.609464	-1.24681	0.303003	-3.0148	0.896292	0.502485	1	0					AGAP3;AGAP3;AGAP3;AGAP3;AGAP3;AGAP3	AGAP3_HUMAN;AGAP3_HUMAN;AGAP3_HUMAN;AGAP3_HUMAN;AGAP3_HUMAN;AGAP3_HUMAN
AGAP3_S538_M1	Q96P47;Q96P47-2;Q96P47-4	0.617314	-0.349565	0.34391	-0.314838	0.144725	-0.887857	0.951876	0.0662012					AGAP3;AGAP3;AGAP3;AGAP3;AGAP3;AGAP3	AGAP3_HUMAN;AGAP3_HUMAN;AGAP3_HUMAN;AGAP3_HUMAN;AGAP3_HUMAN;AGAP3_HUMAN
AGAP3_S541_M1	Q96P47;Q96P47-2;Q96P47-4	1	0	1	0	0.379677	-2.65096	1	0					AGAP3;AGAP3;AGAP3;AGAP3;AGAP3;AGAP3	AGAP3_HUMAN;AGAP3_HUMAN;AGAP3_HUMAN;AGAP3_HUMAN;AGAP3_HUMAN;AGAP3_HUMAN
AGAP3_T324_M2	Q96P47;Q96P47-2;Q96P47-4	0.956509	-0.0811229	0.570354	-0.537957	0.547824	-0.185096	1	0					AGAP3;AGAP3;AGAP3;AGAP3;AGAP3;AGAP3	AGAP3_HUMAN;AGAP3_HUMAN;AGAP3_HUMAN;AGAP3_HUMAN;AGAP3_HUMAN;AGAP3_HUMAN
AGAP3_T326_M2	Q96P47;Q96P47-2;Q96P47-4	0.992128	0.0144548	0.528437	-0.684821	0.530534	-0.224682	1	0					AGAP3;AGAP3;AGAP3;AGAP3;AGAP3;AGAP3	AGAP3_HUMAN;AGAP3_HUMAN;AGAP3_HUMAN;AGAP3_HUMAN;AGAP3_HUMAN;AGAP3_HUMAN
AGAP3_T442_M1	Q96P47;Q96P47-2;Q96P47-4	1	0	0.119264	2.55818	1	0	1	0					AGAP3;AGAP3;AGAP3;AGAP3;AGAP3;AGAP3	AGAP3_HUMAN;AGAP3_HUMAN;AGAP3_HUMAN;AGAP3_HUMAN;AGAP3_HUMAN;AGAP3_HUMAN
AGFG1_S162_M1	P52594;P52594-2;P52594-3;P52594-4	1	0	0.0084058	2.67296	1	0	0.66287	-0.586874		+			AGFG1;AGFG1;AGFG1;AGFG1;AGFG1;AGFG1;AGFG1;AGFG1;AGFG1;AGFG1;AGFG1;AGFG1;AGFG1;AGFG1;AGFG1;AGFG1	AGFG1_HUMAN;AGFG1_HUMAN;AGFG1_HUMAN;AGFG1_HUMAN;AGFG1_HUMAN;AGFG1_HUMAN;AGFG1_HUMAN;AGFG1_HUMAN;AGFG1_HUMAN;AGFG1_HUMAN;AGFG1_HUMAN;AGFG1_HUMAN;AGFG1_HUMAN;AGFG1_HUMAN;AGFG1_HUMAN;AGFG1_HUMAN
AGFG1_S167_M1	P52594;P52594-2;P52594-3;P52594-4	0.196578	1.05031	0.958138	0.0621822	0.0203593	-1.21506	0.778643	-0.208064			+		AGFG1;AGFG1;AGFG1;AGFG1;AGFG1;AGFG1;AGFG1;AGFG1;AGFG1;AGFG1;AGFG1;AGFG1;AGFG1;AGFG1;AGFG1;AGFG1	AGFG1_HUMAN;AGFG1_HUMAN;AGFG1_HUMAN;AGFG1_HUMAN;AGFG1_HUMAN;AGFG1_HUMAN;AGFG1_HUMAN;AGFG1_HUMAN;AGFG1_HUMAN;AGFG1_HUMAN;AGFG1_HUMAN;AGFG1_HUMAN;AGFG1_HUMAN;AGFG1_HUMAN;AGFG1_HUMAN;AGFG1_HUMAN
AGFG1_S179_M1	P52594;P52594-2;P52594-3;P52594-4	1	0	0.478966	0.331277	0.0805244	-1.15232	1	0					AGFG1;AGFG1;AGFG1;AGFG1;AGFG1;AGFG1;AGFG1;AGFG1;AGFG1;AGFG1;AGFG1;AGFG1;AGFG1;AGFG1;AGFG1;AGFG1	AGFG1_HUMAN;AGFG1_HUMAN;AGFG1_HUMAN;AGFG1_HUMAN;AGFG1_HUMAN;AGFG1_HUMAN;AGFG1_HUMAN;AGFG1_HUMAN;AGFG1_HUMAN;AGFG1_HUMAN;AGFG1_HUMAN;AGFG1_HUMAN;AGFG1_HUMAN;AGFG1_HUMAN;AGFG1_HUMAN;AGFG1_HUMAN
AGFG1_S179_M2	P52594;P52594-2;P52594-3;P52594-4	0.970683	-0.150989	1	0	1	0	1	0					AGFG1;AGFG1;AGFG1;AGFG1;AGFG1;AGFG1;AGFG1;AGFG1;AGFG1;AGFG1;AGFG1;AGFG1;AGFG1;AGFG1;AGFG1;AGFG1	AGFG1_HUMAN;AGFG1_HUMAN;AGFG1_HUMAN;AGFG1_HUMAN;AGFG1_HUMAN;AGFG1_HUMAN;AGFG1_HUMAN;AGFG1_HUMAN;AGFG1_HUMAN;AGFG1_HUMAN;AGFG1_HUMAN;AGFG1_HUMAN;AGFG1_HUMAN;AGFG1_HUMAN;AGFG1_HUMAN;AGFG1_HUMAN
AGFG1_S181_M1	P52594;P52594-2;P52594-3;P52594-4	0.171409	-0.41356	0.465317	0.223889	0.760317	0.105273	0.186665	0.469807					AGFG1;AGFG1;AGFG1;AGFG1;AGFG1;AGFG1;AGFG1;AGFG1;AGFG1;AGFG1;AGFG1;AGFG1;AGFG1;AGFG1;AGFG1;AGFG1	AGFG1_HUMAN;AGFG1_HUMAN;AGFG1_HUMAN;AGFG1_HUMAN;AGFG1_HUMAN;AGFG1_HUMAN;AGFG1_HUMAN;AGFG1_HUMAN;AGFG1_HUMAN;AGFG1_HUMAN;AGFG1_HUMAN;AGFG1_HUMAN;AGFG1_HUMAN;AGFG1_HUMAN;AGFG1_HUMAN;AGFG1_HUMAN
AGFG1_S181_M2	P52594;P52594-2;P52594-3;P52594-4	0.0130965	-1.35029	0.00237255	-1.73239	0.0132548	-0.957034	0.0173514	-0.961058	+	+	+	+	AGFG1;AGFG1;AGFG1;AGFG1;AGFG1;AGFG1;AGFG1;AGFG1;AGFG1;AGFG1;AGFG1;AGFG1;AGFG1;AGFG1;AGFG1;AGFG1	AGFG1_HUMAN;AGFG1_HUMAN;AGFG1_HUMAN;AGFG1_HUMAN;AGFG1_HUMAN;AGFG1_HUMAN;AGFG1_HUMAN;AGFG1_HUMAN;AGFG1_HUMAN;AGFG1_HUMAN;AGFG1_HUMAN;AGFG1_HUMAN;AGFG1_HUMAN;AGFG1_HUMAN;AGFG1_HUMAN;AGFG1_HUMAN
AGFG1_S292_M1	P52594;P52594-2;P52594-3;P52594-4	1	0	0.0838665	2.58097	1	0	1	0					AGFG1;AGFG1;AGFG1;AGFG1;AGFG1;AGFG1;AGFG1;AGFG1;AGFG1;AGFG1;AGFG1;AGFG1;AGFG1;AGFG1;AGFG1;AGFG1	AGFG1_HUMAN;AGFG1_HUMAN;AGFG1_HUMAN;AGFG1_HUMAN;AGFG1_HUMAN;AGFG1_HUMAN;AGFG1_HUMAN;AGFG1_HUMAN;AGFG1_HUMAN;AGFG1_HUMAN;AGFG1_HUMAN;AGFG1_HUMAN;AGFG1_HUMAN;AGFG1_HUMAN;AGFG1_HUMAN;AGFG1_HUMAN
AGFG1_S309_M1	P52594;P52594-2;P52594-3;P52594-4	1	0	1	0	1	0	0.840659	0.437437					AGFG1;AGFG1;AGFG1;AGFG1;AGFG1;AGFG1;AGFG1;AGFG1;AGFG1;AGFG1;AGFG1;AGFG1;AGFG1;AGFG1;AGFG1;AGFG1	AGFG1_HUMAN;AGFG1_HUMAN;AGFG1_HUMAN;AGFG1_HUMAN;AGFG1_HUMAN;AGFG1_HUMAN;AGFG1_HUMAN;AGFG1_HUMAN;AGFG1_HUMAN;AGFG1_HUMAN;AGFG1_HUMAN;AGFG1_HUMAN;AGFG1_HUMAN;AGFG1_HUMAN;AGFG1_HUMAN;AGFG1_HUMAN
AGFG1_S312_M1	P52594;P52594-2;P52594-3;P52594-4	0.990131	-0.0226393	1	0	1	0	1	0					AGFG1;AGFG1;AGFG1;AGFG1;AGFG1;AGFG1;AGFG1;AGFG1;AGFG1;AGFG1;AGFG1;AGFG1;AGFG1;AGFG1;AGFG1;AGFG1	AGFG1_HUMAN;AGFG1_HUMAN;AGFG1_HUMAN;AGFG1_HUMAN;AGFG1_HUMAN;AGFG1_HUMAN;AGFG1_HUMAN;AGFG1_HUMAN;AGFG1_HUMAN;AGFG1_HUMAN;AGFG1_HUMAN;AGFG1_HUMAN;AGFG1_HUMAN;AGFG1_HUMAN;AGFG1_HUMAN;AGFG1_HUMAN
AGFG1_S362_M1	P52594;P52594-2;P52594-3;P52594-4	1	0	1	0	0.621651	1.53357	0.0127306	3.32507				+	AGFG1;AGFG1;AGFG1;AGFG1;AGFG1;AGFG1;AGFG1;AGFG1;AGFG1;AGFG1;AGFG1;AGFG1;AGFG1;AGFG1;AGFG1;AGFG1	AGFG1_HUMAN;AGFG1_HUMAN;AGFG1_HUMAN;AGFG1_HUMAN;AGFG1_HUMAN;AGFG1_HUMAN;AGFG1_HUMAN;AGFG1_HUMAN;AGFG1_HUMAN;AGFG1_HUMAN;AGFG1_HUMAN;AGFG1_HUMAN;AGFG1_HUMAN;AGFG1_HUMAN;AGFG1_HUMAN;AGFG1_HUMAN
AGFG1_S365_M1	P52594;P52594-2;P52594-3;P52594-4	1	0	0.104636	1.42976	1	0	1	0					AGFG1;AGFG1;AGFG1;AGFG1;AGFG1;AGFG1;AGFG1;AGFG1;AGFG1;AGFG1;AGFG1;AGFG1;AGFG1;AGFG1;AGFG1;AGFG1	AGFG1_HUMAN;AGFG1_HUMAN;AGFG1_HUMAN;AGFG1_HUMAN;AGFG1_HUMAN;AGFG1_HUMAN;AGFG1_HUMAN;AGFG1_HUMAN;AGFG1_HUMAN;AGFG1_HUMAN;AGFG1_HUMAN;AGFG1_HUMAN;AGFG1_HUMAN;AGFG1_HUMAN;AGFG1_HUMAN;AGFG1_HUMAN
AGFG1_S367_M1	P52594;P52594-2;P52594-3;P52594-4	0.397443	3.20116	0.934572	-0.315522	0.99554	-0.0217788	1	0					AGFG1;AGFG1;AGFG1;AGFG1;AGFG1;AGFG1;AGFG1;AGFG1;AGFG1;AGFG1;AGFG1;AGFG1;AGFG1;AGFG1;AGFG1;AGFG1	AGFG1_HUMAN;AGFG1_HUMAN;AGFG1_HUMAN;AGFG1_HUMAN;AGFG1_HUMAN;AGFG1_HUMAN;AGFG1_HUMAN;AGFG1_HUMAN;AGFG1_HUMAN;AGFG1_HUMAN;AGFG1_HUMAN;AGFG1_HUMAN;AGFG1_HUMAN;AGFG1_HUMAN;AGFG1_HUMAN;AGFG1_HUMAN
AGFG1_S368_M1	P52594;P52594-2;P52594-3;P52594-4	1	0	0.123933	4.36047	1	0	1	0					AGFG1;AGFG1;AGFG1;AGFG1;AGFG1;AGFG1;AGFG1;AGFG1;AGFG1;AGFG1;AGFG1;AGFG1;AGFG1;AGFG1;AGFG1;AGFG1	AGFG1_HUMAN;AGFG1_HUMAN;AGFG1_HUMAN;AGFG1_HUMAN;AGFG1_HUMAN;AGFG1_HUMAN;AGFG1_HUMAN;AGFG1_HUMAN;AGFG1_HUMAN;AGFG1_HUMAN;AGFG1_HUMAN;AGFG1_HUMAN;AGFG1_HUMAN;AGFG1_HUMAN;AGFG1_HUMAN;AGFG1_HUMAN
AGFG1_S371_M1	P52594;P52594-2;P52594-3;P52594-4	1	0	1	0	0.802796	0.618936	0.625646	-0.926938					AGFG1;AGFG1;AGFG1;AGFG1;AGFG1;AGFG1;AGFG1;AGFG1;AGFG1;AGFG1;AGFG1;AGFG1;AGFG1;AGFG1;AGFG1;AGFG1	AGFG1_HUMAN;AGFG1_HUMAN;AGFG1_HUMAN;AGFG1_HUMAN;AGFG1_HUMAN;AGFG1_HUMAN;AGFG1_HUMAN;AGFG1_HUMAN;AGFG1_HUMAN;AGFG1_HUMAN;AGFG1_HUMAN;AGFG1_HUMAN;AGFG1_HUMAN;AGFG1_HUMAN;AGFG1_HUMAN;AGFG1_HUMAN
AGFG1_T177_M1	P52594;P52594-2;P52594-3;P52594-4	0.00456039	-1.61663	0.0185246	-2.24083	0.00405316	-1.4023	0.00582759	-1.38877	+	+	+	+	AGFG1;AGFG1;AGFG1;AGFG1;AGFG1;AGFG1;AGFG1;AGFG1;AGFG1;AGFG1;AGFG1;AGFG1;AGFG1;AGFG1;AGFG1;AGFG1	AGFG1_HUMAN;AGFG1_HUMAN;AGFG1_HUMAN;AGFG1_HUMAN;AGFG1_HUMAN;AGFG1_HUMAN;AGFG1_HUMAN;AGFG1_HUMAN;AGFG1_HUMAN;AGFG1_HUMAN;AGFG1_HUMAN;AGFG1_HUMAN;AGFG1_HUMAN;AGFG1_HUMAN;AGFG1_HUMAN;AGFG1_HUMAN
AGFG1_T177_M2	P52594;P52594-2;P52594-3;P52594-4	0.016223	-1.31209	0.00249123	-1.71689	0.0132508	-0.953987	0.0165078	-0.964707	+	+	+	+	AGFG1;AGFG1;AGFG1;AGFG1;AGFG1;AGFG1;AGFG1;AGFG1;AGFG1;AGFG1;AGFG1;AGFG1;AGFG1;AGFG1;AGFG1;AGFG1	AGFG1_HUMAN;AGFG1_HUMAN;AGFG1_HUMAN;AGFG1_HUMAN;AGFG1_HUMAN;AGFG1_HUMAN;AGFG1_HUMAN;AGFG1_HUMAN;AGFG1_HUMAN;AGFG1_HUMAN;AGFG1_HUMAN;AGFG1_HUMAN;AGFG1_HUMAN;AGFG1_HUMAN;AGFG1_HUMAN;AGFG1_HUMAN
AGGF1_S81_M1	Q8N302-2	1	0	0.372216	-0.292194	0.0960016	-0.473788	0.632522	-0.156771					AGGF1;AGGF1;AGGF1;AGGF1;AGGF1;AGGF1;AGGF1;AGGF1;AGGF1;AGGF1;AGGF1	AGGF1_HUMAN;AGGF1_HUMAN;AGGF1_HUMAN;AGGF1_HUMAN;AGGF1_HUMAN;AGGF1_HUMAN;AGGF1_HUMAN;AGGF1_HUMAN;AGGF1_HUMAN;AGGF1_HUMAN;AGGF1_HUMAN
AGGF1_S81_M2	Q8N302-2	1	0	0.783703	-0.1139	0.0136533	0.663033	0.171221	0.462677			+		AGGF1;AGGF1;AGGF1;AGGF1;AGGF1;AGGF1;AGGF1;AGGF1;AGGF1;AGGF1;AGGF1	AGGF1_HUMAN;AGGF1_HUMAN;AGGF1_HUMAN;AGGF1_HUMAN;AGGF1_HUMAN;AGGF1_HUMAN;AGGF1_HUMAN;AGGF1_HUMAN;AGGF1_HUMAN;AGGF1_HUMAN;AGGF1_HUMAN
AGGF1_S82_M2	Q8N302-2	1	0	0.78366	-0.1139	0.0136321	0.663033	0.171174	0.462677			+		AGGF1;AGGF1;AGGF1;AGGF1;AGGF1;AGGF1;AGGF1;AGGF1;AGGF1;AGGF1;AGGF1	AGGF1_HUMAN;AGGF1_HUMAN;AGGF1_HUMAN;AGGF1_HUMAN;AGGF1_HUMAN;AGGF1_HUMAN;AGGF1_HUMAN;AGGF1_HUMAN;AGGF1_HUMAN;AGGF1_HUMAN;AGGF1_HUMAN
AGGF1_SNA_M2	Q8N302-2	0.590579	-0.259893	0.840129	-0.106051	0.252497	2.64579	0.35854	-0.2129					AGGF1;AGGF1;AGGF1;AGGF1;AGGF1;AGGF1;AGGF1;AGGF1;AGGF1;AGGF1;AGGF1	AGGF1_HUMAN;AGGF1_HUMAN;AGGF1_HUMAN;AGGF1_HUMAN;AGGF1_HUMAN;AGGF1_HUMAN;AGGF1_HUMAN;AGGF1_HUMAN;AGGF1_HUMAN;AGGF1_HUMAN;AGGF1_HUMAN
AGGF1_SNA_M2	Q8N302-2	0.590649	-0.259893	0.840172	-0.106051	0.258651	2.65148	0.35859	-0.2129					AGGF1;AGGF1;AGGF1;AGGF1;AGGF1;AGGF1;AGGF1;AGGF1;AGGF1;AGGF1;AGGF1	AGGF1_HUMAN;AGGF1_HUMAN;AGGF1_HUMAN;AGGF1_HUMAN;AGGF1_HUMAN;AGGF1_HUMAN;AGGF1_HUMAN;AGGF1_HUMAN;AGGF1_HUMAN;AGGF1_HUMAN;AGGF1_HUMAN
AGGF1_SNA_M2	Q8N302-2	0.286664	-2.4901	0.885718	0.441369	0.26884	-2.01003	0.915499	0.0350895					AGGF1;AGGF1;AGGF1;AGGF1;AGGF1;AGGF1;AGGF1;AGGF1;AGGF1;AGGF1;AGGF1	AGGF1_HUMAN;AGGF1_HUMAN;AGGF1_HUMAN;AGGF1_HUMAN;AGGF1_HUMAN;AGGF1_HUMAN;AGGF1_HUMAN;AGGF1_HUMAN;AGGF1_HUMAN;AGGF1_HUMAN;AGGF1_HUMAN
AGGF1_SNA_M3	Q8N302-2	0.155856	1.01838	0.389077	-0.569424	0.576104	0.310436	0.322843	-0.470071					AGGF1;AGGF1;AGGF1;AGGF1;AGGF1;AGGF1;AGGF1;AGGF1;AGGF1;AGGF1;AGGF1	AGGF1_HUMAN;AGGF1_HUMAN;AGGF1_HUMAN;AGGF1_HUMAN;AGGF1_HUMAN;AGGF1_HUMAN;AGGF1_HUMAN;AGGF1_HUMAN;AGGF1_HUMAN;AGGF1_HUMAN;AGGF1_HUMAN
AGGF1_SNA_M3	Q8N302-2	0.950111	-0.266049	0.631869	-0.431477	0.916318	0.0569396	0.971409	0.0303931					AGGF1;AGGF1;AGGF1;AGGF1;AGGF1;AGGF1;AGGF1;AGGF1;AGGF1;AGGF1;AGGF1	AGGF1_HUMAN;AGGF1_HUMAN;AGGF1_HUMAN;AGGF1_HUMAN;AGGF1_HUMAN;AGGF1_HUMAN;AGGF1_HUMAN;AGGF1_HUMAN;AGGF1_HUMAN;AGGF1_HUMAN;AGGF1_HUMAN
AGGF1_SNA_M3	Q8N302-2	0.183103	0.770083	0.919255	-0.088747	0.711739	-0.166998	0.858916	-0.116452					AGGF1;AGGF1;AGGF1;AGGF1;AGGF1;AGGF1;AGGF1;AGGF1;AGGF1;AGGF1;AGGF1	AGGF1_HUMAN;AGGF1_HUMAN;AGGF1_HUMAN;AGGF1_HUMAN;AGGF1_HUMAN;AGGF1_HUMAN;AGGF1_HUMAN;AGGF1_HUMAN;AGGF1_HUMAN;AGGF1_HUMAN;AGGF1_HUMAN
AGGF1_TNA_M2	Q8N302-2	0.286611	-2.36585	0.889743	0.427793	0.268276	-2.00525	0.915455	0.0350895					AGGF1;AGGF1;AGGF1;AGGF1;AGGF1;AGGF1;AGGF1;AGGF1;AGGF1;AGGF1;AGGF1	AGGF1_HUMAN;AGGF1_HUMAN;AGGF1_HUMAN;AGGF1_HUMAN;AGGF1_HUMAN;AGGF1_HUMAN;AGGF1_HUMAN;AGGF1_HUMAN;AGGF1_HUMAN;AGGF1_HUMAN;AGGF1_HUMAN
AGGF1_TNA_M3	Q8N302-2	0.312503	0.755884	0.755204	0.318568	0.742907	-0.293663	0.75637	-0.446836					AGGF1;AGGF1;AGGF1;AGGF1;AGGF1;AGGF1;AGGF1;AGGF1;AGGF1;AGGF1;AGGF1	AGGF1_HUMAN;AGGF1_HUMAN;AGGF1_HUMAN;AGGF1_HUMAN;AGGF1_HUMAN;AGGF1_HUMAN;AGGF1_HUMAN;AGGF1_HUMAN;AGGF1_HUMAN;AGGF1_HUMAN;AGGF1_HUMAN
AGO2_S387_M1	Q9UKV8;Q9UKV8-2	1	0	1	0	0.124636	2.0634	0.223093	1.42563					AGO2	AGO2_HUMAN
AGPAT9_S68_M1	Q53EU6	0.336969	-0.379065	0.116374	-0.538212	0.440473	0.372375	0.633585	-0.206829					AGPAT9	GPAT3_HUMAN
AGPS_T74_M1	B8ZZ81;O00116	1	0	0.132527	-1.62187	0.00972781	2.29019	1	0			+		AGPS	B8ZZ81_HUMAN;ADAS_HUMAN
AGTRAP_S126_M2	Q6RW13	1	0	1	0	0.230804	1.89832	0.295534	-2.24202					AGTRAP;AGTRAP;AGTRAP;AGTRAP	ATRAP_HUMAN;ATRAP_HUMAN;ATRAP_HUMAN;ATRAP_HUMAN
AGTRAP_S127_M1	Q6RW13	0.769347	-0.140193	1	0	1	0	1	0					AGTRAP;AGTRAP;AGTRAP;AGTRAP	ATRAP_HUMAN;ATRAP_HUMAN;ATRAP_HUMAN;ATRAP_HUMAN
AGTRAP_S127_M2	Q6RW13	1	0	0.682024	-0.90263	1	0	1	0					AGTRAP;AGTRAP;AGTRAP;AGTRAP	ATRAP_HUMAN;ATRAP_HUMAN;ATRAP_HUMAN;ATRAP_HUMAN
AGTRAP_T121_M2	Q6RW13	1	0	1	0	0.256753	2.08938	0.303077	-2.39124					AGTRAP;AGTRAP;AGTRAP;AGTRAP	ATRAP_HUMAN;ATRAP_HUMAN;ATRAP_HUMAN;ATRAP_HUMAN
AHCTF1_S1080_M1	Q8WYP5;Q8WYP5-2;Q8WYP5-3	1	0	1	0	0.929429	0.0201702	1	0					AHCTF1;AHCTF1;AHCTF1;AHCTF1;AHCTF1;AHCTF1;AHCTF1;AHCTF1;AHCTF1;AHCTF1;AHCTF1;AHCTF1;AHCTF1;AHCTF1;AHCTF1;AHCTF1;AHCTF1;AHCTF1;AHCTF1;AHCTF1;AHCTF1;AHCTF1;AHCTF1;AHCTF1;AHCTF1;AHCTF1;AHCTF1;AHCTF1;AHCTF1;AHCTF1;AHCTF1;AHCTF1;AHCTF1;AHCTF1;AHCTF1;AHCTF1;AHCTF1;AHCTF1;AHCTF1;AHCTF1;AHCTF1	ELYS_HUMAN;ELYS_HUMAN;ELYS_HUMAN;ELYS_HUMAN;ELYS_HUMAN;ELYS_HUMAN;ELYS_HUMAN;ELYS_HUMAN;ELYS_HUMAN;ELYS_HUMAN;ELYS_HUMAN;ELYS_HUMAN;ELYS_HUMAN;ELYS_HUMAN;ELYS_HUMAN;ELYS_HUMAN;ELYS_HUMAN;ELYS_HUMAN;ELYS_HUMAN;ELYS_HUMAN;ELYS_HUMAN;ELYS_HUMAN;ELYS_HUMAN;ELYS_HUMAN;ELYS_HUMAN;ELYS_HUMAN;ELYS_HUMAN;ELYS_HUMAN;ELYS_HUMAN;ELYS_HUMAN;ELYS_HUMAN;ELYS_HUMAN;ELYS_HUMAN;ELYS_HUMAN;ELYS_HUMAN;ELYS_HUMAN;ELY…
AHCTF1_S1081_M1	Q8WYP5;Q8WYP5-2;Q8WYP5-3	0.354116	-0.876318	0.857145	-0.273609	1	0	0.858552	-0.236985					AHCTF1;AHCTF1;AHCTF1;AHCTF1;AHCTF1;AHCTF1;AHCTF1;AHCTF1;AHCTF1;AHCTF1;AHCTF1;AHCTF1;AHCTF1;AHCTF1;AHCTF1;AHCTF1;AHCTF1;AHCTF1;AHCTF1;AHCTF1;AHCTF1;AHCTF1;AHCTF1;AHCTF1;AHCTF1;AHCTF1;AHCTF1;AHCTF1;AHCTF1;AHCTF1;AHCTF1;AHCTF1;AHCTF1;AHCTF1;AHCTF1;AHCTF1;AHCTF1;AHCTF1;AHCTF1;AHCTF1;AHCTF1	ELYS_HUMAN;ELYS_HUMAN;ELYS_HUMAN;ELYS_HUMAN;ELYS_HUMAN;ELYS_HUMAN;ELYS_HUMAN;ELYS_HUMAN;ELYS_HUMAN;ELYS_HUMAN;ELYS_HUMAN;ELYS_HUMAN;ELYS_HUMAN;ELYS_HUMAN;ELYS_HUMAN;ELYS_HUMAN;ELYS_HUMAN;ELYS_HUMAN;ELYS_HUMAN;ELYS_HUMAN;ELYS_HUMAN;ELYS_HUMAN;ELYS_HUMAN;ELYS_HUMAN;ELYS_HUMAN;ELYS_HUMAN;ELYS_HUMAN;ELYS_HUMAN;ELYS_HUMAN;ELYS_HUMAN;ELYS_HUMAN;ELYS_HUMAN;ELYS_HUMAN;ELYS_HUMAN;ELYS_HUMAN;ELYS_HUMAN;ELY…
AHCTF1_S1142_M1	Q8WYP5;Q8WYP5-2;Q8WYP5-3	0.994685	-0.00267029	0.698367	0.144952	0.786574	-0.0923276	0.356701	0.374475					AHCTF1;AHCTF1;AHCTF1;AHCTF1;AHCTF1;AHCTF1;AHCTF1;AHCTF1;AHCTF1;AHCTF1;AHCTF1;AHCTF1;AHCTF1;AHCTF1;AHCTF1;AHCTF1;AHCTF1;AHCTF1;AHCTF1;AHCTF1;AHCTF1;AHCTF1;AHCTF1;AHCTF1;AHCTF1;AHCTF1;AHCTF1;AHCTF1;AHCTF1;AHCTF1;AHCTF1;AHCTF1;AHCTF1;AHCTF1;AHCTF1;AHCTF1;AHCTF1;AHCTF1;AHCTF1;AHCTF1;AHCTF1	ELYS_HUMAN;ELYS_HUMAN;ELYS_HUMAN;ELYS_HUMAN;ELYS_HUMAN;ELYS_HUMAN;ELYS_HUMAN;ELYS_HUMAN;ELYS_HUMAN;ELYS_HUMAN;ELYS_HUMAN;ELYS_HUMAN;ELYS_HUMAN;ELYS_HUMAN;ELYS_HUMAN;ELYS_HUMAN;ELYS_HUMAN;ELYS_HUMAN;ELYS_HUMAN;ELYS_HUMAN;ELYS_HUMAN;ELYS_HUMAN;ELYS_HUMAN;ELYS_HUMAN;ELYS_HUMAN;ELYS_HUMAN;ELYS_HUMAN;ELYS_HUMAN;ELYS_HUMAN;ELYS_HUMAN;ELYS_HUMAN;ELYS_HUMAN;ELYS_HUMAN;ELYS_HUMAN;ELYS_HUMAN;ELYS_HUMAN;ELY…
AHCTF1_S1160_M1	Q8WYP5;Q8WYP5-2;Q8WYP5-3	0.859905	0.071167	0.987063	-0.00418377	0.74983	-0.0953012	0.779995	-0.0829825					AHCTF1;AHCTF1;AHCTF1;AHCTF1;AHCTF1;AHCTF1;AHCTF1;AHCTF1;AHCTF1;AHCTF1;AHCTF1;AHCTF1;AHCTF1;AHCTF1;AHCTF1;AHCTF1;AHCTF1;AHCTF1;AHCTF1;AHCTF1;AHCTF1;AHCTF1;AHCTF1;AHCTF1;AHCTF1;AHCTF1;AHCTF1;AHCTF1;AHCTF1;AHCTF1;AHCTF1;AHCTF1;AHCTF1;AHCTF1;AHCTF1;AHCTF1;AHCTF1;AHCTF1;AHCTF1;AHCTF1;AHCTF1	ELYS_HUMAN;ELYS_HUMAN;ELYS_HUMAN;ELYS_HUMAN;ELYS_HUMAN;ELYS_HUMAN;ELYS_HUMAN;ELYS_HUMAN;ELYS_HUMAN;ELYS_HUMAN;ELYS_HUMAN;ELYS_HUMAN;ELYS_HUMAN;ELYS_HUMAN;ELYS_HUMAN;ELYS_HUMAN;ELYS_HUMAN;ELYS_HUMAN;ELYS_HUMAN;ELYS_HUMAN;ELYS_HUMAN;ELYS_HUMAN;ELYS_HUMAN;ELYS_HUMAN;ELYS_HUMAN;ELYS_HUMAN;ELYS_HUMAN;ELYS_HUMAN;ELYS_HUMAN;ELYS_HUMAN;ELYS_HUMAN;ELYS_HUMAN;ELYS_HUMAN;ELYS_HUMAN;ELYS_HUMAN;ELYS_HUMAN;ELY…
AHCTF1_S1209_M3	Q8WYP5;Q8WYP5-2;Q8WYP5-3	0.170908	5.1073	0.520582	1.31608	1	0	1	0					AHCTF1;AHCTF1;AHCTF1;AHCTF1;AHCTF1;AHCTF1;AHCTF1;AHCTF1;AHCTF1;AHCTF1;AHCTF1;AHCTF1;AHCTF1;AHCTF1;AHCTF1;AHCTF1;AHCTF1;AHCTF1;AHCTF1;AHCTF1;AHCTF1;AHCTF1;AHCTF1;AHCTF1;AHCTF1;AHCTF1;AHCTF1;AHCTF1;AHCTF1;AHCTF1;AHCTF1;AHCTF1;AHCTF1;AHCTF1;AHCTF1;AHCTF1;AHCTF1;AHCTF1;AHCTF1;AHCTF1;AHCTF1	ELYS_HUMAN;ELYS_HUMAN;ELYS_HUMAN;ELYS_HUMAN;ELYS_HUMAN;ELYS_HUMAN;ELYS_HUMAN;ELYS_HUMAN;ELYS_HUMAN;ELYS_HUMAN;ELYS_HUMAN;ELYS_HUMAN;ELYS_HUMAN;ELYS_HUMAN;ELYS_HUMAN;ELYS_HUMAN;ELYS_HUMAN;ELYS_HUMAN;ELYS_HUMAN;ELYS_HUMAN;ELYS_HUMAN;ELYS_HUMAN;ELYS_HUMAN;ELYS_HUMAN;ELYS_HUMAN;ELYS_HUMAN;ELYS_HUMAN;ELYS_HUMAN;ELYS_HUMAN;ELYS_HUMAN;ELYS_HUMAN;ELYS_HUMAN;ELYS_HUMAN;ELYS_HUMAN;ELYS_HUMAN;ELYS_HUMAN;ELY…
AHCTF1_S1214_M2	Q8WYP5;Q8WYP5-2;Q8WYP5-3	0.967633	0.095614	0.729902	-0.274575	0.714711	0.386777	0.797047	0.267983					AHCTF1;AHCTF1;AHCTF1;AHCTF1;AHCTF1;AHCTF1;AHCTF1;AHCTF1;AHCTF1;AHCTF1;AHCTF1;AHCTF1;AHCTF1;AHCTF1;AHCTF1;AHCTF1;AHCTF1;AHCTF1;AHCTF1;AHCTF1;AHCTF1;AHCTF1;AHCTF1;AHCTF1;AHCTF1;AHCTF1;AHCTF1;AHCTF1;AHCTF1;AHCTF1;AHCTF1;AHCTF1;AHCTF1;AHCTF1;AHCTF1;AHCTF1;AHCTF1;AHCTF1;AHCTF1;AHCTF1;AHCTF1	ELYS_HUMAN;ELYS_HUMAN;ELYS_HUMAN;ELYS_HUMAN;ELYS_HUMAN;ELYS_HUMAN;ELYS_HUMAN;ELYS_HUMAN;ELYS_HUMAN;ELYS_HUMAN;ELYS_HUMAN;ELYS_HUMAN;ELYS_HUMAN;ELYS_HUMAN;ELYS_HUMAN;ELYS_HUMAN;ELYS_HUMAN;ELYS_HUMAN;ELYS_HUMAN;ELYS_HUMAN;ELYS_HUMAN;ELYS_HUMAN;ELYS_HUMAN;ELYS_HUMAN;ELYS_HUMAN;ELYS_HUMAN;ELYS_HUMAN;ELYS_HUMAN;ELYS_HUMAN;ELYS_HUMAN;ELYS_HUMAN;ELYS_HUMAN;ELYS_HUMAN;ELYS_HUMAN;ELYS_HUMAN;ELYS_HUMAN;ELY…
AHCTF1_S1214_M3	Q8WYP5;Q8WYP5-2;Q8WYP5-3	0.846369	-0.123247	0.129652	-0.859319	0.917029	0.10836	0.833251	-0.136884					AHCTF1;AHCTF1;AHCTF1;AHCTF1;AHCTF1;AHCTF1;AHCTF1;AHCTF1;AHCTF1;AHCTF1;AHCTF1;AHCTF1;AHCTF1;AHCTF1;AHCTF1;AHCTF1;AHCTF1;AHCTF1;AHCTF1;AHCTF1;AHCTF1;AHCTF1;AHCTF1;AHCTF1;AHCTF1;AHCTF1;AHCTF1;AHCTF1;AHCTF1;AHCTF1;AHCTF1;AHCTF1;AHCTF1;AHCTF1;AHCTF1;AHCTF1;AHCTF1;AHCTF1;AHCTF1;AHCTF1;AHCTF1	ELYS_HUMAN;ELYS_HUMAN;ELYS_HUMAN;ELYS_HUMAN;ELYS_HUMAN;ELYS_HUMAN;ELYS_HUMAN;ELYS_HUMAN;ELYS_HUMAN;ELYS_HUMAN;ELYS_HUMAN;ELYS_HUMAN;ELYS_HUMAN;ELYS_HUMAN;ELYS_HUMAN;ELYS_HUMAN;ELYS_HUMAN;ELYS_HUMAN;ELYS_HUMAN;ELYS_HUMAN;ELYS_HUMAN;ELYS_HUMAN;ELYS_HUMAN;ELYS_HUMAN;ELYS_HUMAN;ELYS_HUMAN;ELYS_HUMAN;ELYS_HUMAN;ELYS_HUMAN;ELYS_HUMAN;ELYS_HUMAN;ELYS_HUMAN;ELYS_HUMAN;ELYS_HUMAN;ELYS_HUMAN;ELYS_HUMAN;ELY…
AHCTF1_S1216_M2	Q8WYP5;Q8WYP5-2;Q8WYP5-3	0.168515	-0.694827	0.089146	-1.49492	0.941171	-0.0798035	0.378119	1.02076					AHCTF1;AHCTF1;AHCTF1;AHCTF1;AHCTF1;AHCTF1;AHCTF1;AHCTF1;AHCTF1;AHCTF1;AHCTF1;AHCTF1;AHCTF1;AHCTF1;AHCTF1;AHCTF1;AHCTF1;AHCTF1;AHCTF1;AHCTF1;AHCTF1;AHCTF1;AHCTF1;AHCTF1;AHCTF1;AHCTF1;AHCTF1;AHCTF1;AHCTF1;AHCTF1;AHCTF1;AHCTF1;AHCTF1;AHCTF1;AHCTF1;AHCTF1;AHCTF1;AHCTF1;AHCTF1;AHCTF1;AHCTF1	ELYS_HUMAN;ELYS_HUMAN;ELYS_HUMAN;ELYS_HUMAN;ELYS_HUMAN;ELYS_HUMAN;ELYS_HUMAN;ELYS_HUMAN;ELYS_HUMAN;ELYS_HUMAN;ELYS_HUMAN;ELYS_HUMAN;ELYS_HUMAN;ELYS_HUMAN;ELYS_HUMAN;ELYS_HUMAN;ELYS_HUMAN;ELYS_HUMAN;ELYS_HUMAN;ELYS_HUMAN;ELYS_HUMAN;ELYS_HUMAN;ELYS_HUMAN;ELYS_HUMAN;ELYS_HUMAN;ELYS_HUMAN;ELYS_HUMAN;ELYS_HUMAN;ELYS_HUMAN;ELYS_HUMAN;ELYS_HUMAN;ELYS_HUMAN;ELYS_HUMAN;ELYS_HUMAN;ELYS_HUMAN;ELYS_HUMAN;ELY…
AHCTF1_S1216_M3	Q8WYP5;Q8WYP5-2;Q8WYP5-3	0.724946	0.681505	0.870387	0.138502	0.770508	-0.222016	0.940159	0.11692					AHCTF1;AHCTF1;AHCTF1;AHCTF1;AHCTF1;AHCTF1;AHCTF1;AHCTF1;AHCTF1;AHCTF1;AHCTF1;AHCTF1;AHCTF1;AHCTF1;AHCTF1;AHCTF1;AHCTF1;AHCTF1;AHCTF1;AHCTF1;AHCTF1;AHCTF1;AHCTF1;AHCTF1;AHCTF1;AHCTF1;AHCTF1;AHCTF1;AHCTF1;AHCTF1;AHCTF1;AHCTF1;AHCTF1;AHCTF1;AHCTF1;AHCTF1;AHCTF1;AHCTF1;AHCTF1;AHCTF1;AHCTF1	ELYS_HUMAN;ELYS_HUMAN;ELYS_HUMAN;ELYS_HUMAN;ELYS_HUMAN;ELYS_HUMAN;ELYS_HUMAN;ELYS_HUMAN;ELYS_HUMAN;ELYS_HUMAN;ELYS_HUMAN;ELYS_HUMAN;ELYS_HUMAN;ELYS_HUMAN;ELYS_HUMAN;ELYS_HUMAN;ELYS_HUMAN;ELYS_HUMAN;ELYS_HUMAN;ELYS_HUMAN;ELYS_HUMAN;ELYS_HUMAN;ELYS_HUMAN;ELYS_HUMAN;ELYS_HUMAN;ELYS_HUMAN;ELYS_HUMAN;ELYS_HUMAN;ELYS_HUMAN;ELYS_HUMAN;ELYS_HUMAN;ELYS_HUMAN;ELYS_HUMAN;ELYS_HUMAN;ELYS_HUMAN;ELYS_HUMAN;ELY…
AHCTF1_S1218_M1	Q8WYP5;Q8WYP5-2;Q8WYP5-3	0.550719	-1.45489	0.502506	0.301816	0.350544	-1.07209	0.539946	0.225691					AHCTF1;AHCTF1;AHCTF1;AHCTF1;AHCTF1;AHCTF1;AHCTF1;AHCTF1;AHCTF1;AHCTF1;AHCTF1;AHCTF1;AHCTF1;AHCTF1;AHCTF1;AHCTF1;AHCTF1;AHCTF1;AHCTF1;AHCTF1;AHCTF1;AHCTF1;AHCTF1;AHCTF1;AHCTF1;AHCTF1;AHCTF1;AHCTF1;AHCTF1;AHCTF1;AHCTF1;AHCTF1;AHCTF1;AHCTF1;AHCTF1;AHCTF1;AHCTF1;AHCTF1;AHCTF1;AHCTF1;AHCTF1	ELYS_HUMAN;ELYS_HUMAN;ELYS_HUMAN;ELYS_HUMAN;ELYS_HUMAN;ELYS_HUMAN;ELYS_HUMAN;ELYS_HUMAN;ELYS_HUMAN;ELYS_HUMAN;ELYS_HUMAN;ELYS_HUMAN;ELYS_HUMAN;ELYS_HUMAN;ELYS_HUMAN;ELYS_HUMAN;ELYS_HUMAN;ELYS_HUMAN;ELYS_HUMAN;ELYS_HUMAN;ELYS_HUMAN;ELYS_HUMAN;ELYS_HUMAN;ELYS_HUMAN;ELYS_HUMAN;ELYS_HUMAN;ELYS_HUMAN;ELYS_HUMAN;ELYS_HUMAN;ELYS_HUMAN;ELYS_HUMAN;ELYS_HUMAN;ELYS_HUMAN;ELYS_HUMAN;ELYS_HUMAN;ELYS_HUMAN;ELY…
AHCTF1_S1218_M2	Q8WYP5;Q8WYP5-2;Q8WYP5-3	0.82962	0.0883822	0.506763	-0.328676	0.759004	0.293503	0.410997	0.694358					AHCTF1;AHCTF1;AHCTF1;AHCTF1;AHCTF1;AHCTF1;AHCTF1;AHCTF1;AHCTF1;AHCTF1;AHCTF1;AHCTF1;AHCTF1;AHCTF1;AHCTF1;AHCTF1;AHCTF1;AHCTF1;AHCTF1;AHCTF1;AHCTF1;AHCTF1;AHCTF1;AHCTF1;AHCTF1;AHCTF1;AHCTF1;AHCTF1;AHCTF1;AHCTF1;AHCTF1;AHCTF1;AHCTF1;AHCTF1;AHCTF1;AHCTF1;AHCTF1;AHCTF1;AHCTF1;AHCTF1;AHCTF1	ELYS_HUMAN;ELYS_HUMAN;ELYS_HUMAN;ELYS_HUMAN;ELYS_HUMAN;ELYS_HUMAN;ELYS_HUMAN;ELYS_HUMAN;ELYS_HUMAN;ELYS_HUMAN;ELYS_HUMAN;ELYS_HUMAN;ELYS_HUMAN;ELYS_HUMAN;ELYS_HUMAN;ELYS_HUMAN;ELYS_HUMAN;ELYS_HUMAN;ELYS_HUMAN;ELYS_HUMAN;ELYS_HUMAN;ELYS_HUMAN;ELYS_HUMAN;ELYS_HUMAN;ELYS_HUMAN;ELYS_HUMAN;ELYS_HUMAN;ELYS_HUMAN;ELYS_HUMAN;ELYS_HUMAN;ELYS_HUMAN;ELYS_HUMAN;ELYS_HUMAN;ELYS_HUMAN;ELYS_HUMAN;ELYS_HUMAN;ELY…
AHCTF1_S1218_M3	Q8WYP5;Q8WYP5-2;Q8WYP5-3	0.996791	0.00524282	0.0856248	-0.589053	0.665922	0.227294	0.977233	-0.013927					AHCTF1;AHCTF1;AHCTF1;AHCTF1;AHCTF1;AHCTF1;AHCTF1;AHCTF1;AHCTF1;AHCTF1;AHCTF1;AHCTF1;AHCTF1;AHCTF1;AHCTF1;AHCTF1;AHCTF1;AHCTF1;AHCTF1;AHCTF1;AHCTF1;AHCTF1;AHCTF1;AHCTF1;AHCTF1;AHCTF1;AHCTF1;AHCTF1;AHCTF1;AHCTF1;AHCTF1;AHCTF1;AHCTF1;AHCTF1;AHCTF1;AHCTF1;AHCTF1;AHCTF1;AHCTF1;AHCTF1;AHCTF1	ELYS_HUMAN;ELYS_HUMAN;ELYS_HUMAN;ELYS_HUMAN;ELYS_HUMAN;ELYS_HUMAN;ELYS_HUMAN;ELYS_HUMAN;ELYS_HUMAN;ELYS_HUMAN;ELYS_HUMAN;ELYS_HUMAN;ELYS_HUMAN;ELYS_HUMAN;ELYS_HUMAN;ELYS_HUMAN;ELYS_HUMAN;ELYS_HUMAN;ELYS_HUMAN;ELYS_HUMAN;ELYS_HUMAN;ELYS_HUMAN;ELYS_HUMAN;ELYS_HUMAN;ELYS_HUMAN;ELYS_HUMAN;ELYS_HUMAN;ELYS_HUMAN;ELYS_HUMAN;ELYS_HUMAN;ELYS_HUMAN;ELYS_HUMAN;ELYS_HUMAN;ELYS_HUMAN;ELYS_HUMAN;ELYS_HUMAN;ELY…
AHCTF1_S1222_M2	Q8WYP5;Q8WYP5-2;Q8WYP5-3	0.414208	-0.973015	0.714142	-0.224533	0.995072	-0.00750208	0.912048	0.164401					AHCTF1;AHCTF1;AHCTF1;AHCTF1;AHCTF1;AHCTF1;AHCTF1;AHCTF1;AHCTF1;AHCTF1;AHCTF1;AHCTF1;AHCTF1;AHCTF1;AHCTF1;AHCTF1;AHCTF1;AHCTF1;AHCTF1;AHCTF1;AHCTF1;AHCTF1;AHCTF1;AHCTF1;AHCTF1;AHCTF1;AHCTF1;AHCTF1;AHCTF1;AHCTF1;AHCTF1;AHCTF1;AHCTF1;AHCTF1;AHCTF1;AHCTF1;AHCTF1;AHCTF1;AHCTF1;AHCTF1;AHCTF1	ELYS_HUMAN;ELYS_HUMAN;ELYS_HUMAN;ELYS_HUMAN;ELYS_HUMAN;ELYS_HUMAN;ELYS_HUMAN;ELYS_HUMAN;ELYS_HUMAN;ELYS_HUMAN;ELYS_HUMAN;ELYS_HUMAN;ELYS_HUMAN;ELYS_HUMAN;ELYS_HUMAN;ELYS_HUMAN;ELYS_HUMAN;ELYS_HUMAN;ELYS_HUMAN;ELYS_HUMAN;ELYS_HUMAN;ELYS_HUMAN;ELYS_HUMAN;ELYS_HUMAN;ELYS_HUMAN;ELYS_HUMAN;ELYS_HUMAN;ELYS_HUMAN;ELYS_HUMAN;ELYS_HUMAN;ELYS_HUMAN;ELYS_HUMAN;ELYS_HUMAN;ELYS_HUMAN;ELYS_HUMAN;ELYS_HUMAN;ELY…
AHCTF1_S1222_M3	Q8WYP5;Q8WYP5-2;Q8WYP5-3	0.964355	-0.0408392	0.0341861	-0.685908	0.959256	-0.0434165	0.717334	-0.187318		+			AHCTF1;AHCTF1;AHCTF1;AHCTF1;AHCTF1;AHCTF1;AHCTF1;AHCTF1;AHCTF1;AHCTF1;AHCTF1;AHCTF1;AHCTF1;AHCTF1;AHCTF1;AHCTF1;AHCTF1;AHCTF1;AHCTF1;AHCTF1;AHCTF1;AHCTF1;AHCTF1;AHCTF1;AHCTF1;AHCTF1;AHCTF1;AHCTF1;AHCTF1;AHCTF1;AHCTF1;AHCTF1;AHCTF1;AHCTF1;AHCTF1;AHCTF1;AHCTF1;AHCTF1;AHCTF1;AHCTF1;AHCTF1	ELYS_HUMAN;ELYS_HUMAN;ELYS_HUMAN;ELYS_HUMAN;ELYS_HUMAN;ELYS_HUMAN;ELYS_HUMAN;ELYS_HUMAN;ELYS_HUMAN;ELYS_HUMAN;ELYS_HUMAN;ELYS_HUMAN;ELYS_HUMAN;ELYS_HUMAN;ELYS_HUMAN;ELYS_HUMAN;ELYS_HUMAN;ELYS_HUMAN;ELYS_HUMAN;ELYS_HUMAN;ELYS_HUMAN;ELYS_HUMAN;ELYS_HUMAN;ELYS_HUMAN;ELYS_HUMAN;ELYS_HUMAN;ELYS_HUMAN;ELYS_HUMAN;ELYS_HUMAN;ELYS_HUMAN;ELYS_HUMAN;ELYS_HUMAN;ELYS_HUMAN;ELYS_HUMAN;ELYS_HUMAN;ELYS_HUMAN;ELY…
AHCTF1_S1232_M1	Q8WYP5;Q8WYP5-2;Q8WYP5-3	0.0100922	2.66339	0.133205	1.22185	0.903215	-0.0613875	0.863581	-0.340298	+				AHCTF1;AHCTF1;AHCTF1;AHCTF1;AHCTF1;AHCTF1;AHCTF1;AHCTF1;AHCTF1;AHCTF1;AHCTF1;AHCTF1;AHCTF1;AHCTF1;AHCTF1;AHCTF1;AHCTF1;AHCTF1;AHCTF1;AHCTF1;AHCTF1;AHCTF1;AHCTF1;AHCTF1;AHCTF1;AHCTF1;AHCTF1;AHCTF1;AHCTF1;AHCTF1;AHCTF1;AHCTF1;AHCTF1;AHCTF1;AHCTF1;AHCTF1;AHCTF1;AHCTF1;AHCTF1;AHCTF1;AHCTF1	ELYS_HUMAN;ELYS_HUMAN;ELYS_HUMAN;ELYS_HUMAN;ELYS_HUMAN;ELYS_HUMAN;ELYS_HUMAN;ELYS_HUMAN;ELYS_HUMAN;ELYS_HUMAN;ELYS_HUMAN;ELYS_HUMAN;ELYS_HUMAN;ELYS_HUMAN;ELYS_HUMAN;ELYS_HUMAN;ELYS_HUMAN;ELYS_HUMAN;ELYS_HUMAN;ELYS_HUMAN;ELYS_HUMAN;ELYS_HUMAN;ELYS_HUMAN;ELYS_HUMAN;ELYS_HUMAN;ELYS_HUMAN;ELYS_HUMAN;ELYS_HUMAN;ELYS_HUMAN;ELYS_HUMAN;ELYS_HUMAN;ELYS_HUMAN;ELYS_HUMAN;ELYS_HUMAN;ELYS_HUMAN;ELYS_HUMAN;ELY…
AHCTF1_S1278_M2	Q8WYP5;Q8WYP5-2;Q8WYP5-3	1	0	1	0	0.0274307	1.09236	1	0			+		AHCTF1;AHCTF1;AHCTF1;AHCTF1;AHCTF1;AHCTF1;AHCTF1;AHCTF1;AHCTF1;AHCTF1;AHCTF1;AHCTF1;AHCTF1;AHCTF1;AHCTF1;AHCTF1;AHCTF1;AHCTF1;AHCTF1;AHCTF1;AHCTF1;AHCTF1;AHCTF1;AHCTF1;AHCTF1;AHCTF1;AHCTF1;AHCTF1;AHCTF1;AHCTF1;AHCTF1;AHCTF1;AHCTF1;AHCTF1;AHCTF1;AHCTF1;AHCTF1;AHCTF1;AHCTF1;AHCTF1;AHCTF1	ELYS_HUMAN;ELYS_HUMAN;ELYS_HUMAN;ELYS_HUMAN;ELYS_HUMAN;ELYS_HUMAN;ELYS_HUMAN;ELYS_HUMAN;ELYS_HUMAN;ELYS_HUMAN;ELYS_HUMAN;ELYS_HUMAN;ELYS_HUMAN;ELYS_HUMAN;ELYS_HUMAN;ELYS_HUMAN;ELYS_HUMAN;ELYS_HUMAN;ELYS_HUMAN;ELYS_HUMAN;ELYS_HUMAN;ELYS_HUMAN;ELYS_HUMAN;ELYS_HUMAN;ELYS_HUMAN;ELYS_HUMAN;ELYS_HUMAN;ELYS_HUMAN;ELYS_HUMAN;ELYS_HUMAN;ELYS_HUMAN;ELYS_HUMAN;ELYS_HUMAN;ELYS_HUMAN;ELYS_HUMAN;ELYS_HUMAN;ELY…
AHCTF1_S1283_M1	Q8WYP5;Q8WYP5-2;Q8WYP5-3	0.955301	0.0779879	0.53417	0.134405	0.923601	0.025733	0.880619	0.0501599					AHCTF1;AHCTF1;AHCTF1;AHCTF1;AHCTF1;AHCTF1;AHCTF1;AHCTF1;AHCTF1;AHCTF1;AHCTF1;AHCTF1;AHCTF1;AHCTF1;AHCTF1;AHCTF1;AHCTF1;AHCTF1;AHCTF1;AHCTF1;AHCTF1;AHCTF1;AHCTF1;AHCTF1;AHCTF1;AHCTF1;AHCTF1;AHCTF1;AHCTF1;AHCTF1;AHCTF1;AHCTF1;AHCTF1;AHCTF1;AHCTF1;AHCTF1;AHCTF1;AHCTF1;AHCTF1;AHCTF1;AHCTF1	ELYS_HUMAN;ELYS_HUMAN;ELYS_HUMAN;ELYS_HUMAN;ELYS_HUMAN;ELYS_HUMAN;ELYS_HUMAN;ELYS_HUMAN;ELYS_HUMAN;ELYS_HUMAN;ELYS_HUMAN;ELYS_HUMAN;ELYS_HUMAN;ELYS_HUMAN;ELYS_HUMAN;ELYS_HUMAN;ELYS_HUMAN;ELYS_HUMAN;ELYS_HUMAN;ELYS_HUMAN;ELYS_HUMAN;ELYS_HUMAN;ELYS_HUMAN;ELYS_HUMAN;ELYS_HUMAN;ELYS_HUMAN;ELYS_HUMAN;ELYS_HUMAN;ELYS_HUMAN;ELYS_HUMAN;ELYS_HUMAN;ELYS_HUMAN;ELYS_HUMAN;ELYS_HUMAN;ELYS_HUMAN;ELYS_HUMAN;ELY…
AHCTF1_S1283_M2	Q8WYP5;Q8WYP5-2;Q8WYP5-3	1	0	1	0	0.0274047	1.09236	1	0			+		AHCTF1;AHCTF1;AHCTF1;AHCTF1;AHCTF1;AHCTF1;AHCTF1;AHCTF1;AHCTF1;AHCTF1;AHCTF1;AHCTF1;AHCTF1;AHCTF1;AHCTF1;AHCTF1;AHCTF1;AHCTF1;AHCTF1;AHCTF1;AHCTF1;AHCTF1;AHCTF1;AHCTF1;AHCTF1;AHCTF1;AHCTF1;AHCTF1;AHCTF1;AHCTF1;AHCTF1;AHCTF1;AHCTF1;AHCTF1;AHCTF1;AHCTF1;AHCTF1;AHCTF1;AHCTF1;AHCTF1;AHCTF1	ELYS_HUMAN;ELYS_HUMAN;ELYS_HUMAN;ELYS_HUMAN;ELYS_HUMAN;ELYS_HUMAN;ELYS_HUMAN;ELYS_HUMAN;ELYS_HUMAN;ELYS_HUMAN;ELYS_HUMAN;ELYS_HUMAN;ELYS_HUMAN;ELYS_HUMAN;ELYS_HUMAN;ELYS_HUMAN;ELYS_HUMAN;ELYS_HUMAN;ELYS_HUMAN;ELYS_HUMAN;ELYS_HUMAN;ELYS_HUMAN;ELYS_HUMAN;ELYS_HUMAN;ELYS_HUMAN;ELYS_HUMAN;ELYS_HUMAN;ELYS_HUMAN;ELYS_HUMAN;ELYS_HUMAN;ELYS_HUMAN;ELYS_HUMAN;ELYS_HUMAN;ELYS_HUMAN;ELYS_HUMAN;ELYS_HUMAN;ELY…
AHCTF1_S1371_M1	Q8WYP5;Q8WYP5-2;Q8WYP5-3	0.194443	-1.02039	1	0	1	0	1	0					AHCTF1;AHCTF1;AHCTF1;AHCTF1;AHCTF1;AHCTF1;AHCTF1;AHCTF1;AHCTF1;AHCTF1;AHCTF1;AHCTF1;AHCTF1;AHCTF1;AHCTF1;AHCTF1;AHCTF1;AHCTF1;AHCTF1;AHCTF1;AHCTF1;AHCTF1;AHCTF1;AHCTF1;AHCTF1;AHCTF1;AHCTF1;AHCTF1;AHCTF1;AHCTF1;AHCTF1;AHCTF1;AHCTF1;AHCTF1;AHCTF1;AHCTF1;AHCTF1;AHCTF1;AHCTF1;AHCTF1;AHCTF1	ELYS_HUMAN;ELYS_HUMAN;ELYS_HUMAN;ELYS_HUMAN;ELYS_HUMAN;ELYS_HUMAN;ELYS_HUMAN;ELYS_HUMAN;ELYS_HUMAN;ELYS_HUMAN;ELYS_HUMAN;ELYS_HUMAN;ELYS_HUMAN;ELYS_HUMAN;ELYS_HUMAN;ELYS_HUMAN;ELYS_HUMAN;ELYS_HUMAN;ELYS_HUMAN;ELYS_HUMAN;ELYS_HUMAN;ELYS_HUMAN;ELYS_HUMAN;ELYS_HUMAN;ELYS_HUMAN;ELYS_HUMAN;ELYS_HUMAN;ELYS_HUMAN;ELYS_HUMAN;ELYS_HUMAN;ELYS_HUMAN;ELYS_HUMAN;ELYS_HUMAN;ELYS_HUMAN;ELYS_HUMAN;ELYS_HUMAN;ELY…
AHCTF1_S1513_M1	Q8WYP5;Q8WYP5-2;Q8WYP5-3	0.706578	0.917231	0.762008	-0.821413	0.531155	-0.182343	0.0884937	3.51241					AHCTF1;AHCTF1;AHCTF1;AHCTF1;AHCTF1;AHCTF1;AHCTF1;AHCTF1;AHCTF1;AHCTF1;AHCTF1;AHCTF1;AHCTF1;AHCTF1;AHCTF1;AHCTF1;AHCTF1;AHCTF1;AHCTF1;AHCTF1;AHCTF1;AHCTF1;AHCTF1;AHCTF1;AHCTF1;AHCTF1;AHCTF1;AHCTF1;AHCTF1;AHCTF1;AHCTF1;AHCTF1;AHCTF1;AHCTF1;AHCTF1;AHCTF1;AHCTF1;AHCTF1;AHCTF1;AHCTF1;AHCTF1	ELYS_HUMAN;ELYS_HUMAN;ELYS_HUMAN;ELYS_HUMAN;ELYS_HUMAN;ELYS_HUMAN;ELYS_HUMAN;ELYS_HUMAN;ELYS_HUMAN;ELYS_HUMAN;ELYS_HUMAN;ELYS_HUMAN;ELYS_HUMAN;ELYS_HUMAN;ELYS_HUMAN;ELYS_HUMAN;ELYS_HUMAN;ELYS_HUMAN;ELYS_HUMAN;ELYS_HUMAN;ELYS_HUMAN;ELYS_HUMAN;ELYS_HUMAN;ELYS_HUMAN;ELYS_HUMAN;ELYS_HUMAN;ELYS_HUMAN;ELYS_HUMAN;ELYS_HUMAN;ELYS_HUMAN;ELYS_HUMAN;ELYS_HUMAN;ELYS_HUMAN;ELYS_HUMAN;ELYS_HUMAN;ELYS_HUMAN;ELY…
AHCTF1_S1533_M1	Q8WYP5;Q8WYP5-2;Q8WYP5-3	0.838575	0.188587	0.856286	0.0853095	0.839626	0.0991769	0.939493	-0.038269					AHCTF1;AHCTF1;AHCTF1;AHCTF1;AHCTF1;AHCTF1;AHCTF1;AHCTF1;AHCTF1;AHCTF1;AHCTF1;AHCTF1;AHCTF1;AHCTF1;AHCTF1;AHCTF1;AHCTF1;AHCTF1;AHCTF1;AHCTF1;AHCTF1;AHCTF1;AHCTF1;AHCTF1;AHCTF1;AHCTF1;AHCTF1;AHCTF1;AHCTF1;AHCTF1;AHCTF1;AHCTF1;AHCTF1;AHCTF1;AHCTF1;AHCTF1;AHCTF1;AHCTF1;AHCTF1;AHCTF1;AHCTF1	ELYS_HUMAN;ELYS_HUMAN;ELYS_HUMAN;ELYS_HUMAN;ELYS_HUMAN;ELYS_HUMAN;ELYS_HUMAN;ELYS_HUMAN;ELYS_HUMAN;ELYS_HUMAN;ELYS_HUMAN;ELYS_HUMAN;ELYS_HUMAN;ELYS_HUMAN;ELYS_HUMAN;ELYS_HUMAN;ELYS_HUMAN;ELYS_HUMAN;ELYS_HUMAN;ELYS_HUMAN;ELYS_HUMAN;ELYS_HUMAN;ELYS_HUMAN;ELYS_HUMAN;ELYS_HUMAN;ELYS_HUMAN;ELYS_HUMAN;ELYS_HUMAN;ELYS_HUMAN;ELYS_HUMAN;ELYS_HUMAN;ELYS_HUMAN;ELYS_HUMAN;ELYS_HUMAN;ELYS_HUMAN;ELYS_HUMAN;ELY…
AHCTF1_S1541_M1	Q8WYP5;Q8WYP5-2;Q8WYP5-3	0.198796	-0.460341	0.62557	-0.112975	0.643389	-0.157745	0.116644	-0.468637					AHCTF1;AHCTF1;AHCTF1;AHCTF1;AHCTF1;AHCTF1;AHCTF1;AHCTF1;AHCTF1;AHCTF1;AHCTF1;AHCTF1;AHCTF1;AHCTF1;AHCTF1;AHCTF1;AHCTF1;AHCTF1;AHCTF1;AHCTF1;AHCTF1;AHCTF1;AHCTF1;AHCTF1;AHCTF1;AHCTF1;AHCTF1;AHCTF1;AHCTF1;AHCTF1;AHCTF1;AHCTF1;AHCTF1;AHCTF1;AHCTF1;AHCTF1;AHCTF1;AHCTF1;AHCTF1;AHCTF1;AHCTF1	ELYS_HUMAN;ELYS_HUMAN;ELYS_HUMAN;ELYS_HUMAN;ELYS_HUMAN;ELYS_HUMAN;ELYS_HUMAN;ELYS_HUMAN;ELYS_HUMAN;ELYS_HUMAN;ELYS_HUMAN;ELYS_HUMAN;ELYS_HUMAN;ELYS_HUMAN;ELYS_HUMAN;ELYS_HUMAN;ELYS_HUMAN;ELYS_HUMAN;ELYS_HUMAN;ELYS_HUMAN;ELYS_HUMAN;ELYS_HUMAN;ELYS_HUMAN;ELYS_HUMAN;ELYS_HUMAN;ELYS_HUMAN;ELYS_HUMAN;ELYS_HUMAN;ELYS_HUMAN;ELYS_HUMAN;ELYS_HUMAN;ELYS_HUMAN;ELYS_HUMAN;ELYS_HUMAN;ELYS_HUMAN;ELYS_HUMAN;ELY…
AHCTF1_S1806_M1	Q8WYP5;Q8WYP5-2;Q8WYP5-3	1	0	1	0	0.646758	-0.769503	1	0					AHCTF1;AHCTF1;AHCTF1;AHCTF1;AHCTF1;AHCTF1;AHCTF1;AHCTF1;AHCTF1;AHCTF1;AHCTF1;AHCTF1;AHCTF1;AHCTF1;AHCTF1;AHCTF1;AHCTF1;AHCTF1;AHCTF1;AHCTF1;AHCTF1;AHCTF1;AHCTF1;AHCTF1;AHCTF1;AHCTF1;AHCTF1;AHCTF1;AHCTF1;AHCTF1;AHCTF1;AHCTF1;AHCTF1;AHCTF1;AHCTF1;AHCTF1;AHCTF1;AHCTF1;AHCTF1;AHCTF1;AHCTF1	ELYS_HUMAN;ELYS_HUMAN;ELYS_HUMAN;ELYS_HUMAN;ELYS_HUMAN;ELYS_HUMAN;ELYS_HUMAN;ELYS_HUMAN;ELYS_HUMAN;ELYS_HUMAN;ELYS_HUMAN;ELYS_HUMAN;ELYS_HUMAN;ELYS_HUMAN;ELYS_HUMAN;ELYS_HUMAN;ELYS_HUMAN;ELYS_HUMAN;ELYS_HUMAN;ELYS_HUMAN;ELYS_HUMAN;ELYS_HUMAN;ELYS_HUMAN;ELYS_HUMAN;ELYS_HUMAN;ELYS_HUMAN;ELYS_HUMAN;ELYS_HUMAN;ELYS_HUMAN;ELYS_HUMAN;ELYS_HUMAN;ELYS_HUMAN;ELYS_HUMAN;ELYS_HUMAN;ELYS_HUMAN;ELYS_HUMAN;ELY…
AHCTF1_S1898_M1	Q8WYP5;Q8WYP5-2;Q8WYP5-3	1	0	0.46982	-1.09566	0.445173	0.969693	1	0					AHCTF1;AHCTF1;AHCTF1;AHCTF1;AHCTF1;AHCTF1;AHCTF1;AHCTF1;AHCTF1;AHCTF1;AHCTF1;AHCTF1;AHCTF1;AHCTF1;AHCTF1;AHCTF1;AHCTF1;AHCTF1;AHCTF1;AHCTF1;AHCTF1;AHCTF1;AHCTF1;AHCTF1;AHCTF1;AHCTF1;AHCTF1;AHCTF1;AHCTF1;AHCTF1;AHCTF1;AHCTF1;AHCTF1;AHCTF1;AHCTF1;AHCTF1;AHCTF1;AHCTF1;AHCTF1;AHCTF1;AHCTF1	ELYS_HUMAN;ELYS_HUMAN;ELYS_HUMAN;ELYS_HUMAN;ELYS_HUMAN;ELYS_HUMAN;ELYS_HUMAN;ELYS_HUMAN;ELYS_HUMAN;ELYS_HUMAN;ELYS_HUMAN;ELYS_HUMAN;ELYS_HUMAN;ELYS_HUMAN;ELYS_HUMAN;ELYS_HUMAN;ELYS_HUMAN;ELYS_HUMAN;ELYS_HUMAN;ELYS_HUMAN;ELYS_HUMAN;ELYS_HUMAN;ELYS_HUMAN;ELYS_HUMAN;ELYS_HUMAN;ELYS_HUMAN;ELYS_HUMAN;ELYS_HUMAN;ELYS_HUMAN;ELYS_HUMAN;ELYS_HUMAN;ELYS_HUMAN;ELYS_HUMAN;ELYS_HUMAN;ELYS_HUMAN;ELYS_HUMAN;ELY…
AHCTF1_S1900_M1	Q8WYP5;Q8WYP5-2;Q8WYP5-3	0.755646	-0.800832	1	0	1	0	0.611794	0.74291					AHCTF1;AHCTF1;AHCTF1;AHCTF1;AHCTF1;AHCTF1;AHCTF1;AHCTF1;AHCTF1;AHCTF1;AHCTF1;AHCTF1;AHCTF1;AHCTF1;AHCTF1;AHCTF1;AHCTF1;AHCTF1;AHCTF1;AHCTF1;AHCTF1;AHCTF1;AHCTF1;AHCTF1;AHCTF1;AHCTF1;AHCTF1;AHCTF1;AHCTF1;AHCTF1;AHCTF1;AHCTF1;AHCTF1;AHCTF1;AHCTF1;AHCTF1;AHCTF1;AHCTF1;AHCTF1;AHCTF1;AHCTF1	ELYS_HUMAN;ELYS_HUMAN;ELYS_HUMAN;ELYS_HUMAN;ELYS_HUMAN;ELYS_HUMAN;ELYS_HUMAN;ELYS_HUMAN;ELYS_HUMAN;ELYS_HUMAN;ELYS_HUMAN;ELYS_HUMAN;ELYS_HUMAN;ELYS_HUMAN;ELYS_HUMAN;ELYS_HUMAN;ELYS_HUMAN;ELYS_HUMAN;ELYS_HUMAN;ELYS_HUMAN;ELYS_HUMAN;ELYS_HUMAN;ELYS_HUMAN;ELYS_HUMAN;ELYS_HUMAN;ELYS_HUMAN;ELYS_HUMAN;ELYS_HUMAN;ELYS_HUMAN;ELYS_HUMAN;ELYS_HUMAN;ELYS_HUMAN;ELYS_HUMAN;ELYS_HUMAN;ELYS_HUMAN;ELYS_HUMAN;ELY…
AHCTF1_S1914_M1	Q8WYP5;Q8WYP5-2;Q8WYP5-3	1	0	1	0	0.116155	1.5929	0.650698	0.515469					AHCTF1;AHCTF1;AHCTF1;AHCTF1;AHCTF1;AHCTF1;AHCTF1;AHCTF1;AHCTF1;AHCTF1;AHCTF1;AHCTF1;AHCTF1;AHCTF1;AHCTF1;AHCTF1;AHCTF1;AHCTF1;AHCTF1;AHCTF1;AHCTF1;AHCTF1;AHCTF1;AHCTF1;AHCTF1;AHCTF1;AHCTF1;AHCTF1;AHCTF1;AHCTF1;AHCTF1;AHCTF1;AHCTF1;AHCTF1;AHCTF1;AHCTF1;AHCTF1;AHCTF1;AHCTF1;AHCTF1;AHCTF1	ELYS_HUMAN;ELYS_HUMAN;ELYS_HUMAN;ELYS_HUMAN;ELYS_HUMAN;ELYS_HUMAN;ELYS_HUMAN;ELYS_HUMAN;ELYS_HUMAN;ELYS_HUMAN;ELYS_HUMAN;ELYS_HUMAN;ELYS_HUMAN;ELYS_HUMAN;ELYS_HUMAN;ELYS_HUMAN;ELYS_HUMAN;ELYS_HUMAN;ELYS_HUMAN;ELYS_HUMAN;ELYS_HUMAN;ELYS_HUMAN;ELYS_HUMAN;ELYS_HUMAN;ELYS_HUMAN;ELYS_HUMAN;ELYS_HUMAN;ELYS_HUMAN;ELYS_HUMAN;ELYS_HUMAN;ELYS_HUMAN;ELYS_HUMAN;ELYS_HUMAN;ELYS_HUMAN;ELYS_HUMAN;ELYS_HUMAN;ELY…
AHCTF1_S1944_M1	Q8WYP5;Q8WYP5-2;Q8WYP5-3	0.679306	0.190044	0.705636	0.0993509	0.379716	-0.201889	0.856023	-0.0541749					AHCTF1;AHCTF1;AHCTF1;AHCTF1;AHCTF1;AHCTF1;AHCTF1;AHCTF1;AHCTF1;AHCTF1;AHCTF1;AHCTF1;AHCTF1;AHCTF1;AHCTF1;AHCTF1;AHCTF1;AHCTF1;AHCTF1;AHCTF1;AHCTF1;AHCTF1;AHCTF1;AHCTF1;AHCTF1;AHCTF1;AHCTF1;AHCTF1;AHCTF1;AHCTF1;AHCTF1;AHCTF1;AHCTF1;AHCTF1;AHCTF1;AHCTF1;AHCTF1;AHCTF1;AHCTF1;AHCTF1;AHCTF1	ELYS_HUMAN;ELYS_HUMAN;ELYS_HUMAN;ELYS_HUMAN;ELYS_HUMAN;ELYS_HUMAN;ELYS_HUMAN;ELYS_HUMAN;ELYS_HUMAN;ELYS_HUMAN;ELYS_HUMAN;ELYS_HUMAN;ELYS_HUMAN;ELYS_HUMAN;ELYS_HUMAN;ELYS_HUMAN;ELYS_HUMAN;ELYS_HUMAN;ELYS_HUMAN;ELYS_HUMAN;ELYS_HUMAN;ELYS_HUMAN;ELYS_HUMAN;ELYS_HUMAN;ELYS_HUMAN;ELYS_HUMAN;ELYS_HUMAN;ELYS_HUMAN;ELYS_HUMAN;ELYS_HUMAN;ELYS_HUMAN;ELYS_HUMAN;ELYS_HUMAN;ELYS_HUMAN;ELYS_HUMAN;ELYS_HUMAN;ELY…
AHCTF1_S2111_M1	Q8WYP5;Q8WYP5-2;Q8WYP5-3	1	0	0.781609	-0.245025	1	0	0.124325	-0.833438					AHCTF1;AHCTF1;AHCTF1;AHCTF1;AHCTF1;AHCTF1;AHCTF1;AHCTF1;AHCTF1;AHCTF1;AHCTF1;AHCTF1;AHCTF1;AHCTF1;AHCTF1;AHCTF1;AHCTF1;AHCTF1;AHCTF1;AHCTF1;AHCTF1;AHCTF1;AHCTF1;AHCTF1;AHCTF1;AHCTF1;AHCTF1;AHCTF1;AHCTF1;AHCTF1;AHCTF1;AHCTF1;AHCTF1;AHCTF1;AHCTF1;AHCTF1;AHCTF1;AHCTF1;AHCTF1;AHCTF1;AHCTF1	ELYS_HUMAN;ELYS_HUMAN;ELYS_HUMAN;ELYS_HUMAN;ELYS_HUMAN;ELYS_HUMAN;ELYS_HUMAN;ELYS_HUMAN;ELYS_HUMAN;ELYS_HUMAN;ELYS_HUMAN;ELYS_HUMAN;ELYS_HUMAN;ELYS_HUMAN;ELYS_HUMAN;ELYS_HUMAN;ELYS_HUMAN;ELYS_HUMAN;ELYS_HUMAN;ELYS_HUMAN;ELYS_HUMAN;ELYS_HUMAN;ELYS_HUMAN;ELYS_HUMAN;ELYS_HUMAN;ELYS_HUMAN;ELYS_HUMAN;ELYS_HUMAN;ELYS_HUMAN;ELYS_HUMAN;ELYS_HUMAN;ELYS_HUMAN;ELYS_HUMAN;ELYS_HUMAN;ELYS_HUMAN;ELYS_HUMAN;ELY…
AHCTF1_S2120_M1	Q8WYP5;Q8WYP5-2;Q8WYP5-3	0.208075	0.756632	0.381902	0.693632	0.619686	-0.589905	1	0					AHCTF1;AHCTF1;AHCTF1;AHCTF1;AHCTF1;AHCTF1;AHCTF1;AHCTF1;AHCTF1;AHCTF1;AHCTF1;AHCTF1;AHCTF1;AHCTF1;AHCTF1;AHCTF1;AHCTF1;AHCTF1;AHCTF1;AHCTF1;AHCTF1;AHCTF1;AHCTF1;AHCTF1;AHCTF1;AHCTF1;AHCTF1;AHCTF1;AHCTF1;AHCTF1;AHCTF1;AHCTF1;AHCTF1;AHCTF1;AHCTF1;AHCTF1;AHCTF1;AHCTF1;AHCTF1;AHCTF1;AHCTF1	ELYS_HUMAN;ELYS_HUMAN;ELYS_HUMAN;ELYS_HUMAN;ELYS_HUMAN;ELYS_HUMAN;ELYS_HUMAN;ELYS_HUMAN;ELYS_HUMAN;ELYS_HUMAN;ELYS_HUMAN;ELYS_HUMAN;ELYS_HUMAN;ELYS_HUMAN;ELYS_HUMAN;ELYS_HUMAN;ELYS_HUMAN;ELYS_HUMAN;ELYS_HUMAN;ELYS_HUMAN;ELYS_HUMAN;ELYS_HUMAN;ELYS_HUMAN;ELYS_HUMAN;ELYS_HUMAN;ELYS_HUMAN;ELYS_HUMAN;ELYS_HUMAN;ELYS_HUMAN;ELYS_HUMAN;ELYS_HUMAN;ELYS_HUMAN;ELYS_HUMAN;ELYS_HUMAN;ELYS_HUMAN;ELYS_HUMAN;ELY…
AHCTF1_S2154_M1	Q8WYP5;Q8WYP5-2;Q8WYP5-3	1	0	1	0	0.118511	-1.33593	1	0					AHCTF1;AHCTF1;AHCTF1;AHCTF1;AHCTF1;AHCTF1;AHCTF1;AHCTF1;AHCTF1;AHCTF1;AHCTF1;AHCTF1;AHCTF1;AHCTF1;AHCTF1;AHCTF1;AHCTF1;AHCTF1;AHCTF1;AHCTF1;AHCTF1;AHCTF1;AHCTF1;AHCTF1;AHCTF1;AHCTF1;AHCTF1;AHCTF1;AHCTF1;AHCTF1;AHCTF1;AHCTF1;AHCTF1;AHCTF1;AHCTF1;AHCTF1;AHCTF1;AHCTF1;AHCTF1;AHCTF1;AHCTF1	ELYS_HUMAN;ELYS_HUMAN;ELYS_HUMAN;ELYS_HUMAN;ELYS_HUMAN;ELYS_HUMAN;ELYS_HUMAN;ELYS_HUMAN;ELYS_HUMAN;ELYS_HUMAN;ELYS_HUMAN;ELYS_HUMAN;ELYS_HUMAN;ELYS_HUMAN;ELYS_HUMAN;ELYS_HUMAN;ELYS_HUMAN;ELYS_HUMAN;ELYS_HUMAN;ELYS_HUMAN;ELYS_HUMAN;ELYS_HUMAN;ELYS_HUMAN;ELYS_HUMAN;ELYS_HUMAN;ELYS_HUMAN;ELYS_HUMAN;ELYS_HUMAN;ELYS_HUMAN;ELYS_HUMAN;ELYS_HUMAN;ELYS_HUMAN;ELYS_HUMAN;ELYS_HUMAN;ELYS_HUMAN;ELYS_HUMAN;ELY…
AHCTF1_S2181_M1	Q8WYP5;Q8WYP5-2;Q8WYP5-3	0.160825	-1.33986	0.573575	-0.343541	1	0	0.449098	-1.32888					AHCTF1;AHCTF1;AHCTF1;AHCTF1;AHCTF1;AHCTF1;AHCTF1;AHCTF1;AHCTF1;AHCTF1;AHCTF1;AHCTF1;AHCTF1;AHCTF1;AHCTF1;AHCTF1;AHCTF1;AHCTF1;AHCTF1;AHCTF1;AHCTF1;AHCTF1;AHCTF1;AHCTF1;AHCTF1;AHCTF1;AHCTF1;AHCTF1;AHCTF1;AHCTF1;AHCTF1;AHCTF1;AHCTF1;AHCTF1;AHCTF1;AHCTF1;AHCTF1;AHCTF1;AHCTF1;AHCTF1;AHCTF1	ELYS_HUMAN;ELYS_HUMAN;ELYS_HUMAN;ELYS_HUMAN;ELYS_HUMAN;ELYS_HUMAN;ELYS_HUMAN;ELYS_HUMAN;ELYS_HUMAN;ELYS_HUMAN;ELYS_HUMAN;ELYS_HUMAN;ELYS_HUMAN;ELYS_HUMAN;ELYS_HUMAN;ELYS_HUMAN;ELYS_HUMAN;ELYS_HUMAN;ELYS_HUMAN;ELYS_HUMAN;ELYS_HUMAN;ELYS_HUMAN;ELYS_HUMAN;ELYS_HUMAN;ELYS_HUMAN;ELYS_HUMAN;ELYS_HUMAN;ELYS_HUMAN;ELYS_HUMAN;ELYS_HUMAN;ELYS_HUMAN;ELYS_HUMAN;ELYS_HUMAN;ELYS_HUMAN;ELYS_HUMAN;ELYS_HUMAN;ELY…
AHCTF1_S2222_M2	Q8WYP5;Q8WYP5-2;Q8WYP5-3	0.928244	0.037993	0.33171	-0.308109	0.562171	0.233306	0.290202	-0.386572					AHCTF1;AHCTF1;AHCTF1;AHCTF1;AHCTF1;AHCTF1;AHCTF1;AHCTF1;AHCTF1;AHCTF1;AHCTF1;AHCTF1;AHCTF1;AHCTF1;AHCTF1;AHCTF1;AHCTF1;AHCTF1;AHCTF1;AHCTF1;AHCTF1;AHCTF1;AHCTF1;AHCTF1;AHCTF1;AHCTF1;AHCTF1;AHCTF1;AHCTF1;AHCTF1;AHCTF1;AHCTF1;AHCTF1;AHCTF1;AHCTF1;AHCTF1;AHCTF1;AHCTF1;AHCTF1;AHCTF1;AHCTF1	ELYS_HUMAN;ELYS_HUMAN;ELYS_HUMAN;ELYS_HUMAN;ELYS_HUMAN;ELYS_HUMAN;ELYS_HUMAN;ELYS_HUMAN;ELYS_HUMAN;ELYS_HUMAN;ELYS_HUMAN;ELYS_HUMAN;ELYS_HUMAN;ELYS_HUMAN;ELYS_HUMAN;ELYS_HUMAN;ELYS_HUMAN;ELYS_HUMAN;ELYS_HUMAN;ELYS_HUMAN;ELYS_HUMAN;ELYS_HUMAN;ELYS_HUMAN;ELYS_HUMAN;ELYS_HUMAN;ELYS_HUMAN;ELYS_HUMAN;ELYS_HUMAN;ELYS_HUMAN;ELYS_HUMAN;ELYS_HUMAN;ELYS_HUMAN;ELYS_HUMAN;ELYS_HUMAN;ELYS_HUMAN;ELYS_HUMAN;ELY…
AHCTF1_S2226_M2	Q8WYP5;Q8WYP5-2;Q8WYP5-3	0.928192	0.037993	0.331672	-0.308109	0.562129	0.233306	0.290152	-0.386572					AHCTF1;AHCTF1;AHCTF1;AHCTF1;AHCTF1;AHCTF1;AHCTF1;AHCTF1;AHCTF1;AHCTF1;AHCTF1;AHCTF1;AHCTF1;AHCTF1;AHCTF1;AHCTF1;AHCTF1;AHCTF1;AHCTF1;AHCTF1;AHCTF1;AHCTF1;AHCTF1;AHCTF1;AHCTF1;AHCTF1;AHCTF1;AHCTF1;AHCTF1;AHCTF1;AHCTF1;AHCTF1;AHCTF1;AHCTF1;AHCTF1;AHCTF1;AHCTF1;AHCTF1;AHCTF1;AHCTF1;AHCTF1	ELYS_HUMAN;ELYS_HUMAN;ELYS_HUMAN;ELYS_HUMAN;ELYS_HUMAN;ELYS_HUMAN;ELYS_HUMAN;ELYS_HUMAN;ELYS_HUMAN;ELYS_HUMAN;ELYS_HUMAN;ELYS_HUMAN;ELYS_HUMAN;ELYS_HUMAN;ELYS_HUMAN;ELYS_HUMAN;ELYS_HUMAN;ELYS_HUMAN;ELYS_HUMAN;ELYS_HUMAN;ELYS_HUMAN;ELYS_HUMAN;ELYS_HUMAN;ELYS_HUMAN;ELYS_HUMAN;ELYS_HUMAN;ELYS_HUMAN;ELYS_HUMAN;ELYS_HUMAN;ELYS_HUMAN;ELYS_HUMAN;ELYS_HUMAN;ELYS_HUMAN;ELYS_HUMAN;ELYS_HUMAN;ELYS_HUMAN;ELY…
AHCTF1_T1210_M2	Q8WYP5;Q8WYP5-2;Q8WYP5-3	0.910089	-0.427633	0.34167	1.50074	0.00403187	-4.15599	0.974231	-0.093827			+		AHCTF1;AHCTF1;AHCTF1;AHCTF1;AHCTF1;AHCTF1;AHCTF1;AHCTF1;AHCTF1;AHCTF1;AHCTF1;AHCTF1;AHCTF1;AHCTF1;AHCTF1;AHCTF1;AHCTF1;AHCTF1;AHCTF1;AHCTF1;AHCTF1;AHCTF1;AHCTF1;AHCTF1;AHCTF1;AHCTF1;AHCTF1;AHCTF1;AHCTF1;AHCTF1;AHCTF1;AHCTF1;AHCTF1;AHCTF1;AHCTF1;AHCTF1;AHCTF1;AHCTF1;AHCTF1;AHCTF1;AHCTF1	ELYS_HUMAN;ELYS_HUMAN;ELYS_HUMAN;ELYS_HUMAN;ELYS_HUMAN;ELYS_HUMAN;ELYS_HUMAN;ELYS_HUMAN;ELYS_HUMAN;ELYS_HUMAN;ELYS_HUMAN;ELYS_HUMAN;ELYS_HUMAN;ELYS_HUMAN;ELYS_HUMAN;ELYS_HUMAN;ELYS_HUMAN;ELYS_HUMAN;ELYS_HUMAN;ELYS_HUMAN;ELYS_HUMAN;ELYS_HUMAN;ELYS_HUMAN;ELYS_HUMAN;ELYS_HUMAN;ELYS_HUMAN;ELYS_HUMAN;ELYS_HUMAN;ELYS_HUMAN;ELYS_HUMAN;ELYS_HUMAN;ELYS_HUMAN;ELYS_HUMAN;ELYS_HUMAN;ELYS_HUMAN;ELYS_HUMAN;ELY…
AHCTF1_T1210_M3	Q8WYP5;Q8WYP5-2;Q8WYP5-3	0.773525	1.22058	0.329219	-0.766141	0.594669	-0.338827	0.481718	-0.354296					AHCTF1;AHCTF1;AHCTF1;AHCTF1;AHCTF1;AHCTF1;AHCTF1;AHCTF1;AHCTF1;AHCTF1;AHCTF1;AHCTF1;AHCTF1;AHCTF1;AHCTF1;AHCTF1;AHCTF1;AHCTF1;AHCTF1;AHCTF1;AHCTF1;AHCTF1;AHCTF1;AHCTF1;AHCTF1;AHCTF1;AHCTF1;AHCTF1;AHCTF1;AHCTF1;AHCTF1;AHCTF1;AHCTF1;AHCTF1;AHCTF1;AHCTF1;AHCTF1;AHCTF1;AHCTF1;AHCTF1;AHCTF1	ELYS_HUMAN;ELYS_HUMAN;ELYS_HUMAN;ELYS_HUMAN;ELYS_HUMAN;ELYS_HUMAN;ELYS_HUMAN;ELYS_HUMAN;ELYS_HUMAN;ELYS_HUMAN;ELYS_HUMAN;ELYS_HUMAN;ELYS_HUMAN;ELYS_HUMAN;ELYS_HUMAN;ELYS_HUMAN;ELYS_HUMAN;ELYS_HUMAN;ELYS_HUMAN;ELYS_HUMAN;ELYS_HUMAN;ELYS_HUMAN;ELYS_HUMAN;ELYS_HUMAN;ELYS_HUMAN;ELYS_HUMAN;ELYS_HUMAN;ELYS_HUMAN;ELYS_HUMAN;ELYS_HUMAN;ELYS_HUMAN;ELYS_HUMAN;ELYS_HUMAN;ELYS_HUMAN;ELYS_HUMAN;ELYS_HUMAN;ELY…
AHCTF1_T1229_M1	Q8WYP5;Q8WYP5-2;Q8WYP5-3	0.518691	1.06594	1	0	0.0958778	1.52664	1	0					AHCTF1;AHCTF1;AHCTF1;AHCTF1;AHCTF1;AHCTF1;AHCTF1;AHCTF1;AHCTF1;AHCTF1;AHCTF1;AHCTF1;AHCTF1;AHCTF1;AHCTF1;AHCTF1;AHCTF1;AHCTF1;AHCTF1;AHCTF1;AHCTF1;AHCTF1;AHCTF1;AHCTF1;AHCTF1;AHCTF1;AHCTF1;AHCTF1;AHCTF1;AHCTF1;AHCTF1;AHCTF1;AHCTF1;AHCTF1;AHCTF1;AHCTF1;AHCTF1;AHCTF1;AHCTF1;AHCTF1;AHCTF1	ELYS_HUMAN;ELYS_HUMAN;ELYS_HUMAN;ELYS_HUMAN;ELYS_HUMAN;ELYS_HUMAN;ELYS_HUMAN;ELYS_HUMAN;ELYS_HUMAN;ELYS_HUMAN;ELYS_HUMAN;ELYS_HUMAN;ELYS_HUMAN;ELYS_HUMAN;ELYS_HUMAN;ELYS_HUMAN;ELYS_HUMAN;ELYS_HUMAN;ELYS_HUMAN;ELYS_HUMAN;ELYS_HUMAN;ELYS_HUMAN;ELYS_HUMAN;ELYS_HUMAN;ELYS_HUMAN;ELYS_HUMAN;ELYS_HUMAN;ELYS_HUMAN;ELYS_HUMAN;ELYS_HUMAN;ELYS_HUMAN;ELYS_HUMAN;ELYS_HUMAN;ELYS_HUMAN;ELYS_HUMAN;ELYS_HUMAN;ELY…
AHCTF1_T1369_M1	Q8WYP5;Q8WYP5-2;Q8WYP5-3	1	0	1	0	0.279436	0.856785	1	0					AHCTF1;AHCTF1;AHCTF1;AHCTF1;AHCTF1;AHCTF1;AHCTF1;AHCTF1;AHCTF1;AHCTF1;AHCTF1;AHCTF1;AHCTF1;AHCTF1;AHCTF1;AHCTF1;AHCTF1;AHCTF1;AHCTF1;AHCTF1;AHCTF1;AHCTF1;AHCTF1;AHCTF1;AHCTF1;AHCTF1;AHCTF1;AHCTF1;AHCTF1;AHCTF1;AHCTF1;AHCTF1;AHCTF1;AHCTF1;AHCTF1;AHCTF1;AHCTF1;AHCTF1;AHCTF1;AHCTF1;AHCTF1	ELYS_HUMAN;ELYS_HUMAN;ELYS_HUMAN;ELYS_HUMAN;ELYS_HUMAN;ELYS_HUMAN;ELYS_HUMAN;ELYS_HUMAN;ELYS_HUMAN;ELYS_HUMAN;ELYS_HUMAN;ELYS_HUMAN;ELYS_HUMAN;ELYS_HUMAN;ELYS_HUMAN;ELYS_HUMAN;ELYS_HUMAN;ELYS_HUMAN;ELYS_HUMAN;ELYS_HUMAN;ELYS_HUMAN;ELYS_HUMAN;ELYS_HUMAN;ELYS_HUMAN;ELYS_HUMAN;ELYS_HUMAN;ELYS_HUMAN;ELYS_HUMAN;ELYS_HUMAN;ELYS_HUMAN;ELYS_HUMAN;ELYS_HUMAN;ELYS_HUMAN;ELYS_HUMAN;ELYS_HUMAN;ELYS_HUMAN;ELY…
AHCTF1_T1517_M1	Q8WYP5;Q8WYP5-2;Q8WYP5-3	1	0	1	0	1	0	0.00577012	-5.66331				+	AHCTF1;AHCTF1;AHCTF1;AHCTF1;AHCTF1;AHCTF1;AHCTF1;AHCTF1;AHCTF1;AHCTF1;AHCTF1;AHCTF1;AHCTF1;AHCTF1;AHCTF1;AHCTF1;AHCTF1;AHCTF1;AHCTF1;AHCTF1;AHCTF1;AHCTF1;AHCTF1;AHCTF1;AHCTF1;AHCTF1;AHCTF1;AHCTF1;AHCTF1;AHCTF1;AHCTF1;AHCTF1;AHCTF1;AHCTF1;AHCTF1;AHCTF1;AHCTF1;AHCTF1;AHCTF1;AHCTF1;AHCTF1	ELYS_HUMAN;ELYS_HUMAN;ELYS_HUMAN;ELYS_HUMAN;ELYS_HUMAN;ELYS_HUMAN;ELYS_HUMAN;ELYS_HUMAN;ELYS_HUMAN;ELYS_HUMAN;ELYS_HUMAN;ELYS_HUMAN;ELYS_HUMAN;ELYS_HUMAN;ELYS_HUMAN;ELYS_HUMAN;ELYS_HUMAN;ELYS_HUMAN;ELYS_HUMAN;ELYS_HUMAN;ELYS_HUMAN;ELYS_HUMAN;ELYS_HUMAN;ELYS_HUMAN;ELYS_HUMAN;ELYS_HUMAN;ELYS_HUMAN;ELYS_HUMAN;ELYS_HUMAN;ELYS_HUMAN;ELYS_HUMAN;ELYS_HUMAN;ELYS_HUMAN;ELYS_HUMAN;ELYS_HUMAN;ELYS_HUMAN;ELY…
AHCTF1_T1808_M1	Q8WYP5;Q8WYP5-2;Q8WYP5-3	1	0	0.685322	-0.264693	0.295677	-1.4022	1	0					AHCTF1;AHCTF1;AHCTF1;AHCTF1;AHCTF1;AHCTF1;AHCTF1;AHCTF1;AHCTF1;AHCTF1;AHCTF1;AHCTF1;AHCTF1;AHCTF1;AHCTF1;AHCTF1;AHCTF1;AHCTF1;AHCTF1;AHCTF1;AHCTF1;AHCTF1;AHCTF1;AHCTF1;AHCTF1;AHCTF1;AHCTF1;AHCTF1;AHCTF1;AHCTF1;AHCTF1;AHCTF1;AHCTF1;AHCTF1;AHCTF1;AHCTF1;AHCTF1;AHCTF1;AHCTF1;AHCTF1;AHCTF1	ELYS_HUMAN;ELYS_HUMAN;ELYS_HUMAN;ELYS_HUMAN;ELYS_HUMAN;ELYS_HUMAN;ELYS_HUMAN;ELYS_HUMAN;ELYS_HUMAN;ELYS_HUMAN;ELYS_HUMAN;ELYS_HUMAN;ELYS_HUMAN;ELYS_HUMAN;ELYS_HUMAN;ELYS_HUMAN;ELYS_HUMAN;ELYS_HUMAN;ELYS_HUMAN;ELYS_HUMAN;ELYS_HUMAN;ELYS_HUMAN;ELYS_HUMAN;ELYS_HUMAN;ELYS_HUMAN;ELYS_HUMAN;ELYS_HUMAN;ELYS_HUMAN;ELYS_HUMAN;ELYS_HUMAN;ELYS_HUMAN;ELYS_HUMAN;ELYS_HUMAN;ELYS_HUMAN;ELYS_HUMAN;ELYS_HUMAN;ELY…
AHCTF1_T1917_M1	Q8WYP5;Q8WYP5-2;Q8WYP5-3	1	0	0.987291	-0.0181267	1	0	0.890905	-0.145079					AHCTF1;AHCTF1;AHCTF1;AHCTF1;AHCTF1;AHCTF1;AHCTF1;AHCTF1;AHCTF1;AHCTF1;AHCTF1;AHCTF1;AHCTF1;AHCTF1;AHCTF1;AHCTF1;AHCTF1;AHCTF1;AHCTF1;AHCTF1;AHCTF1;AHCTF1;AHCTF1;AHCTF1;AHCTF1;AHCTF1;AHCTF1;AHCTF1;AHCTF1;AHCTF1;AHCTF1;AHCTF1;AHCTF1;AHCTF1;AHCTF1;AHCTF1;AHCTF1;AHCTF1;AHCTF1;AHCTF1;AHCTF1	ELYS_HUMAN;ELYS_HUMAN;ELYS_HUMAN;ELYS_HUMAN;ELYS_HUMAN;ELYS_HUMAN;ELYS_HUMAN;ELYS_HUMAN;ELYS_HUMAN;ELYS_HUMAN;ELYS_HUMAN;ELYS_HUMAN;ELYS_HUMAN;ELYS_HUMAN;ELYS_HUMAN;ELYS_HUMAN;ELYS_HUMAN;ELYS_HUMAN;ELYS_HUMAN;ELYS_HUMAN;ELYS_HUMAN;ELYS_HUMAN;ELYS_HUMAN;ELYS_HUMAN;ELYS_HUMAN;ELYS_HUMAN;ELYS_HUMAN;ELYS_HUMAN;ELYS_HUMAN;ELYS_HUMAN;ELYS_HUMAN;ELYS_HUMAN;ELYS_HUMAN;ELYS_HUMAN;ELYS_HUMAN;ELYS_HUMAN;ELY…
AHCTF1_T2184_M1	Q8WYP5;Q8WYP5-2;Q8WYP5-3	0.28513	1.4568	0.373393	-1.00186	0.294536	1.64566	0.695581	0.279089					AHCTF1;AHCTF1;AHCTF1;AHCTF1;AHCTF1;AHCTF1;AHCTF1;AHCTF1;AHCTF1;AHCTF1;AHCTF1;AHCTF1;AHCTF1;AHCTF1;AHCTF1;AHCTF1;AHCTF1;AHCTF1;AHCTF1;AHCTF1;AHCTF1;AHCTF1;AHCTF1;AHCTF1;AHCTF1;AHCTF1;AHCTF1;AHCTF1;AHCTF1;AHCTF1;AHCTF1;AHCTF1;AHCTF1;AHCTF1;AHCTF1;AHCTF1;AHCTF1;AHCTF1;AHCTF1;AHCTF1;AHCTF1	ELYS_HUMAN;ELYS_HUMAN;ELYS_HUMAN;ELYS_HUMAN;ELYS_HUMAN;ELYS_HUMAN;ELYS_HUMAN;ELYS_HUMAN;ELYS_HUMAN;ELYS_HUMAN;ELYS_HUMAN;ELYS_HUMAN;ELYS_HUMAN;ELYS_HUMAN;ELYS_HUMAN;ELYS_HUMAN;ELYS_HUMAN;ELYS_HUMAN;ELYS_HUMAN;ELYS_HUMAN;ELYS_HUMAN;ELYS_HUMAN;ELYS_HUMAN;ELYS_HUMAN;ELYS_HUMAN;ELYS_HUMAN;ELYS_HUMAN;ELYS_HUMAN;ELYS_HUMAN;ELYS_HUMAN;ELYS_HUMAN;ELYS_HUMAN;ELYS_HUMAN;ELYS_HUMAN;ELYS_HUMAN;ELYS_HUMAN;ELY…
AHCYL1_S132_M1	O43865;O43865-2	0.940207	0.302547	0.202771	-1.34237	0.936771	0.0251279	0.362655	0.362715					AHCYL1	SAHH2_HUMAN
AHDC1_S46_M1	Q5TGY3	0.518761	-0.916242	0.664025	-0.142049	1	0	0.31782	0.50407					AHDC1;AHDC1;AHDC1;AHDC1;AHDC1;AHDC1;AHDC1;AHDC1	AHDC1_HUMAN;AHDC1_HUMAN;AHDC1_HUMAN;AHDC1_HUMAN;AHDC1_HUMAN;AHDC1_HUMAN;AHDC1_HUMAN;AHDC1_HUMAN
AHDC1_S596_M1	Q5TGY3	0.286427	1.53735	0.636161	-0.166833	0.718093	0.130746	0.0936166	0.493907					AHDC1;AHDC1;AHDC1;AHDC1;AHDC1;AHDC1;AHDC1;AHDC1	AHDC1_HUMAN;AHDC1_HUMAN;AHDC1_HUMAN;AHDC1_HUMAN;AHDC1_HUMAN;AHDC1_HUMAN;AHDC1_HUMAN;AHDC1_HUMAN
AHDC1_S846_M2	Q5TGY3	1	0	1	0	0.885824	0.045609	0.875887	-0.086628					AHDC1;AHDC1;AHDC1;AHDC1;AHDC1;AHDC1;AHDC1;AHDC1	AHDC1_HUMAN;AHDC1_HUMAN;AHDC1_HUMAN;AHDC1_HUMAN;AHDC1_HUMAN;AHDC1_HUMAN;AHDC1_HUMAN;AHDC1_HUMAN
AHDC1_S849_M2	Q5TGY3	0.33273	-1.91166	0.857419	0.212525	0.885782	0.045609	0.44766	-0.662846					AHDC1;AHDC1;AHDC1;AHDC1;AHDC1;AHDC1;AHDC1;AHDC1	AHDC1_HUMAN;AHDC1_HUMAN;AHDC1_HUMAN;AHDC1_HUMAN;AHDC1_HUMAN;AHDC1_HUMAN;AHDC1_HUMAN;AHDC1_HUMAN
AHDC1_S850_M2	Q5TGY3	0.227782	-1.34563	0.872834	0.18541	1	0	1	0					AHDC1;AHDC1;AHDC1;AHDC1;AHDC1;AHDC1;AHDC1;AHDC1	AHDC1_HUMAN;AHDC1_HUMAN;AHDC1_HUMAN;AHDC1_HUMAN;AHDC1_HUMAN;AHDC1_HUMAN;AHDC1_HUMAN;AHDC1_HUMAN
AHDC1_S860_M1	Q5TGY3	1	0	1	0	1	0	0.835703	0.21554					AHDC1;AHDC1;AHDC1;AHDC1;AHDC1;AHDC1;AHDC1;AHDC1	AHDC1_HUMAN;AHDC1_HUMAN;AHDC1_HUMAN;AHDC1_HUMAN;AHDC1_HUMAN;AHDC1_HUMAN;AHDC1_HUMAN;AHDC1_HUMAN
AHDC1_S896_M1	Q5TGY3	1	0	1	0	0.828316	-0.164004	1	0					AHDC1;AHDC1;AHDC1;AHDC1;AHDC1;AHDC1;AHDC1;AHDC1	AHDC1_HUMAN;AHDC1_HUMAN;AHDC1_HUMAN;AHDC1_HUMAN;AHDC1_HUMAN;AHDC1_HUMAN;AHDC1_HUMAN;AHDC1_HUMAN
AHDC1_T41_M1	Q5TGY3	0.532105	0.797019	1	0	0.636978	-0.206143	1	0					AHDC1;AHDC1;AHDC1;AHDC1;AHDC1;AHDC1;AHDC1;AHDC1	AHDC1_HUMAN;AHDC1_HUMAN;AHDC1_HUMAN;AHDC1_HUMAN;AHDC1_HUMAN;AHDC1_HUMAN;AHDC1_HUMAN;AHDC1_HUMAN
AHI1_S1123_M2	Q8N157	0.901081	-0.0556984	0.433757	0.245889	0.896387	-0.0523579	0.968761	0.0233533					AHI1;AHI1	AHI1_HUMAN;AHI1_HUMAN
AHI1_S1127_M2	Q8N157	0.901028	-0.0556984	0.433717	0.245889	0.896345	-0.0523579	0.968717	0.0233533					AHI1;AHI1	AHI1_HUMAN;AHI1_HUMAN
AHNAK_S1042_M1	Q09666	0.163961	1.76973	0.0275659	2.38368	0.308361	2.29104	0.00858378	3.32083		+		+	AHNAK;AHNAK;AHNAK;AHNAK;AHNAK;AHNAK;AHNAK;AHNAK;AHNAK;AHNAK;AHNAK;AHNAK;AHNAK;AHNAK;AHNAK;AHNAK;AHNAK;AHNAK;AHNAK;AHNAK;AHNAK;AHNAK;AHNAK;AHNAK;AHNAK;AHNAK;AHNAK;AHNAK;AHNAK;AHNAK;AHNAK;AHNAK;AHNAK;AHNAK;AHNAK;AHNAK;AHNAK;AHNAK;AHNAK;AHNAK;AHNAK;AHNAK;AHNAK;AHNAK;AHNAK;AHNAK;AHNAK;AHNAK;AHNAK;AHNAK;AHNAK;AHNAK;AHNAK;AHNAK;AHNAK;AHNAK;AHNAK;AHNAK;AHNAK;AHNAK;AHNAK;AHNAK;AHNAK;AHNAK;AHNAK;AHNAK;AHN…	AHNK_HUMAN;AHNK_HUMAN;AHNK_HUMAN;AHNK_HUMAN;AHNK_HUMAN;AHNK_HUMAN;AHNK_HUMAN;AHNK_HUMAN;AHNK_HUMAN;AHNK_HUMAN;AHNK_HUMAN;AHNK_HUMAN;AHNK_HUMAN;AHNK_HUMAN;AHNK_HUMAN;AHNK_HUMAN;AHNK_HUMAN;AHNK_HUMAN;AHNK_HUMAN;AHNK_HUMAN;AHNK_HUMAN;AHNK_HUMAN;AHNK_HUMAN;AHNK_HUMAN;AHNK_HUMAN;AHNK_HUMAN;AHNK_HUMAN;AHNK_HUMAN;AHNK_HUMAN;AHNK_HUMAN;AHNK_HUMAN;AHNK_HUMAN;AHNK_HUMAN;AHNK_HUMAN;AHNK_HUMAN;AHNK_HUMAN;AHN…
AHNAK_S1158_M1	Q09666	1	0	1	0	1	0	0.637061	0.531906					AHNAK;AHNAK;AHNAK;AHNAK;AHNAK;AHNAK;AHNAK;AHNAK;AHNAK;AHNAK;AHNAK;AHNAK;AHNAK;AHNAK;AHNAK;AHNAK;AHNAK;AHNAK;AHNAK;AHNAK;AHNAK;AHNAK;AHNAK;AHNAK;AHNAK;AHNAK;AHNAK;AHNAK;AHNAK;AHNAK;AHNAK;AHNAK;AHNAK;AHNAK;AHNAK;AHNAK;AHNAK;AHNAK;AHNAK;AHNAK;AHNAK;AHNAK;AHNAK;AHNAK;AHNAK;AHNAK;AHNAK;AHNAK;AHNAK;AHNAK;AHNAK;AHNAK;AHNAK;AHNAK;AHNAK;AHNAK;AHNAK;AHNAK;AHNAK;AHNAK;AHNAK;AHNAK;AHNAK;AHNAK;AHNAK;AHNAK;AHN…	AHNK_HUMAN;AHNK_HUMAN;AHNK_HUMAN;AHNK_HUMAN;AHNK_HUMAN;AHNK_HUMAN;AHNK_HUMAN;AHNK_HUMAN;AHNK_HUMAN;AHNK_HUMAN;AHNK_HUMAN;AHNK_HUMAN;AHNK_HUMAN;AHNK_HUMAN;AHNK_HUMAN;AHNK_HUMAN;AHNK_HUMAN;AHNK_HUMAN;AHNK_HUMAN;AHNK_HUMAN;AHNK_HUMAN;AHNK_HUMAN;AHNK_HUMAN;AHNK_HUMAN;AHNK_HUMAN;AHNK_HUMAN;AHNK_HUMAN;AHNK_HUMAN;AHNK_HUMAN;AHNK_HUMAN;AHNK_HUMAN;AHNK_HUMAN;AHNK_HUMAN;AHNK_HUMAN;AHNK_HUMAN;AHNK_HUMAN;AHN…
AHNAK_S1298_M1	Q09666	0.0187742	1.52744	0.0266198	2.78866	0.321407	1.49171	0.00959825	2.21679	+	+		+	AHNAK;AHNAK;AHNAK;AHNAK;AHNAK;AHNAK;AHNAK;AHNAK;AHNAK;AHNAK;AHNAK;AHNAK;AHNAK;AHNAK;AHNAK;AHNAK;AHNAK;AHNAK;AHNAK;AHNAK;AHNAK;AHNAK;AHNAK;AHNAK;AHNAK;AHNAK;AHNAK;AHNAK;AHNAK;AHNAK;AHNAK;AHNAK;AHNAK;AHNAK;AHNAK;AHNAK;AHNAK;AHNAK;AHNAK;AHNAK;AHNAK;AHNAK;AHNAK;AHNAK;AHNAK;AHNAK;AHNAK;AHNAK;AHNAK;AHNAK;AHNAK;AHNAK;AHNAK;AHNAK;AHNAK;AHNAK;AHNAK;AHNAK;AHNAK;AHNAK;AHNAK;AHNAK;AHNAK;AHNAK;AHNAK;AHNAK;AHN…	AHNK_HUMAN;AHNK_HUMAN;AHNK_HUMAN;AHNK_HUMAN;AHNK_HUMAN;AHNK_HUMAN;AHNK_HUMAN;AHNK_HUMAN;AHNK_HUMAN;AHNK_HUMAN;AHNK_HUMAN;AHNK_HUMAN;AHNK_HUMAN;AHNK_HUMAN;AHNK_HUMAN;AHNK_HUMAN;AHNK_HUMAN;AHNK_HUMAN;AHNK_HUMAN;AHNK_HUMAN;AHNK_HUMAN;AHNK_HUMAN;AHNK_HUMAN;AHNK_HUMAN;AHNK_HUMAN;AHNK_HUMAN;AHNK_HUMAN;AHNK_HUMAN;AHNK_HUMAN;AHNK_HUMAN;AHNK_HUMAN;AHNK_HUMAN;AHNK_HUMAN;AHNK_HUMAN;AHNK_HUMAN;AHNK_HUMAN;AHN…
AHNAK_S135_M1	Q09666	0.0289376	0.542791	0.291221	0.815759	0.774671	-0.320937	0.894279	0.184341	+				AHNAK;AHNAK;AHNAK;AHNAK;AHNAK;AHNAK;AHNAK;AHNAK;AHNAK;AHNAK;AHNAK;AHNAK;AHNAK;AHNAK;AHNAK;AHNAK;AHNAK;AHNAK;AHNAK;AHNAK;AHNAK;AHNAK;AHNAK;AHNAK;AHNAK;AHNAK;AHNAK;AHNAK;AHNAK;AHNAK;AHNAK;AHNAK;AHNAK;AHNAK;AHNAK;AHNAK;AHNAK;AHNAK;AHNAK;AHNAK;AHNAK;AHNAK;AHNAK;AHNAK;AHNAK;AHNAK;AHNAK;AHNAK;AHNAK;AHNAK;AHNAK;AHNAK;AHNAK;AHNAK;AHNAK;AHNAK;AHNAK;AHNAK;AHNAK;AHNAK;AHNAK;AHNAK;AHNAK;AHNAK;AHNAK;AHNAK;AHN…	AHNK_HUMAN;AHNK_HUMAN;AHNK_HUMAN;AHNK_HUMAN;AHNK_HUMAN;AHNK_HUMAN;AHNK_HUMAN;AHNK_HUMAN;AHNK_HUMAN;AHNK_HUMAN;AHNK_HUMAN;AHNK_HUMAN;AHNK_HUMAN;AHNK_HUMAN;AHNK_HUMAN;AHNK_HUMAN;AHNK_HUMAN;AHNK_HUMAN;AHNK_HUMAN;AHNK_HUMAN;AHNK_HUMAN;AHNK_HUMAN;AHNK_HUMAN;AHNK_HUMAN;AHNK_HUMAN;AHNK_HUMAN;AHNK_HUMAN;AHNK_HUMAN;AHNK_HUMAN;AHNK_HUMAN;AHNK_HUMAN;AHNK_HUMAN;AHNK_HUMAN;AHNK_HUMAN;AHNK_HUMAN;AHNK_HUMAN;AHN…
AHNAK_S176_M2	Q09666	1	0	1	0	0.690904	0.12804	1	0					AHNAK;AHNAK;AHNAK;AHNAK;AHNAK;AHNAK;AHNAK;AHNAK;AHNAK;AHNAK;AHNAK;AHNAK;AHNAK;AHNAK;AHNAK;AHNAK;AHNAK;AHNAK;AHNAK;AHNAK;AHNAK;AHNAK;AHNAK;AHNAK;AHNAK;AHNAK;AHNAK;AHNAK;AHNAK;AHNAK;AHNAK;AHNAK;AHNAK;AHNAK;AHNAK;AHNAK;AHNAK;AHNAK;AHNAK;AHNAK;AHNAK;AHNAK;AHNAK;AHNAK;AHNAK;AHNAK;AHNAK;AHNAK;AHNAK;AHNAK;AHNAK;AHNAK;AHNAK;AHNAK;AHNAK;AHNAK;AHNAK;AHNAK;AHNAK;AHNAK;AHNAK;AHNAK;AHNAK;AHNAK;AHNAK;AHNAK;AHN…	AHNK_HUMAN;AHNK_HUMAN;AHNK_HUMAN;AHNK_HUMAN;AHNK_HUMAN;AHNK_HUMAN;AHNK_HUMAN;AHNK_HUMAN;AHNK_HUMAN;AHNK_HUMAN;AHNK_HUMAN;AHNK_HUMAN;AHNK_HUMAN;AHNK_HUMAN;AHNK_HUMAN;AHNK_HUMAN;AHNK_HUMAN;AHNK_HUMAN;AHNK_HUMAN;AHNK_HUMAN;AHNK_HUMAN;AHNK_HUMAN;AHNK_HUMAN;AHNK_HUMAN;AHNK_HUMAN;AHNK_HUMAN;AHNK_HUMAN;AHNK_HUMAN;AHNK_HUMAN;AHNK_HUMAN;AHNK_HUMAN;AHNK_HUMAN;AHNK_HUMAN;AHNK_HUMAN;AHNK_HUMAN;AHNK_HUMAN;AHN…
AHNAK_S177_M1	Q09666	0.808359	0.0996118	0.466622	-0.22292	0.875278	-0.0781541	0.836739	0.0735545					AHNAK;AHNAK;AHNAK;AHNAK;AHNAK;AHNAK;AHNAK;AHNAK;AHNAK;AHNAK;AHNAK;AHNAK;AHNAK;AHNAK;AHNAK;AHNAK;AHNAK;AHNAK;AHNAK;AHNAK;AHNAK;AHNAK;AHNAK;AHNAK;AHNAK;AHNAK;AHNAK;AHNAK;AHNAK;AHNAK;AHNAK;AHNAK;AHNAK;AHNAK;AHNAK;AHNAK;AHNAK;AHNAK;AHNAK;AHNAK;AHNAK;AHNAK;AHNAK;AHNAK;AHNAK;AHNAK;AHNAK;AHNAK;AHNAK;AHNAK;AHNAK;AHNAK;AHNAK;AHNAK;AHNAK;AHNAK;AHNAK;AHNAK;AHNAK;AHNAK;AHNAK;AHNAK;AHNAK;AHNAK;AHNAK;AHNAK;AHN…	AHNK_HUMAN;AHNK_HUMAN;AHNK_HUMAN;AHNK_HUMAN;AHNK_HUMAN;AHNK_HUMAN;AHNK_HUMAN;AHNK_HUMAN;AHNK_HUMAN;AHNK_HUMAN;AHNK_HUMAN;AHNK_HUMAN;AHNK_HUMAN;AHNK_HUMAN;AHNK_HUMAN;AHNK_HUMAN;AHNK_HUMAN;AHNK_HUMAN;AHNK_HUMAN;AHNK_HUMAN;AHNK_HUMAN;AHNK_HUMAN;AHNK_HUMAN;AHNK_HUMAN;AHNK_HUMAN;AHNK_HUMAN;AHNK_HUMAN;AHNK_HUMAN;AHNK_HUMAN;AHNK_HUMAN;AHNK_HUMAN;AHNK_HUMAN;AHNK_HUMAN;AHNK_HUMAN;AHNK_HUMAN;AHNK_HUMAN;AHN…
AHNAK_S177_M2	Q09666	1	0	1	0	0.690863	0.12804	1	0					AHNAK;AHNAK;AHNAK;AHNAK;AHNAK;AHNAK;AHNAK;AHNAK;AHNAK;AHNAK;AHNAK;AHNAK;AHNAK;AHNAK;AHNAK;AHNAK;AHNAK;AHNAK;AHNAK;AHNAK;AHNAK;AHNAK;AHNAK;AHNAK;AHNAK;AHNAK;AHNAK;AHNAK;AHNAK;AHNAK;AHNAK;AHNAK;AHNAK;AHNAK;AHNAK;AHNAK;AHNAK;AHNAK;AHNAK;AHNAK;AHNAK;AHNAK;AHNAK;AHNAK;AHNAK;AHNAK;AHNAK;AHNAK;AHNAK;AHNAK;AHNAK;AHNAK;AHNAK;AHNAK;AHNAK;AHNAK;AHNAK;AHNAK;AHNAK;AHNAK;AHNAK;AHNAK;AHNAK;AHNAK;AHNAK;AHNAK;AHN…	AHNK_HUMAN;AHNK_HUMAN;AHNK_HUMAN;AHNK_HUMAN;AHNK_HUMAN;AHNK_HUMAN;AHNK_HUMAN;AHNK_HUMAN;AHNK_HUMAN;AHNK_HUMAN;AHNK_HUMAN;AHNK_HUMAN;AHNK_HUMAN;AHNK_HUMAN;AHNK_HUMAN;AHNK_HUMAN;AHNK_HUMAN;AHNK_HUMAN;AHNK_HUMAN;AHNK_HUMAN;AHNK_HUMAN;AHNK_HUMAN;AHNK_HUMAN;AHNK_HUMAN;AHNK_HUMAN;AHNK_HUMAN;AHNK_HUMAN;AHNK_HUMAN;AHNK_HUMAN;AHNK_HUMAN;AHNK_HUMAN;AHNK_HUMAN;AHNK_HUMAN;AHNK_HUMAN;AHNK_HUMAN;AHNK_HUMAN;AHN…
AHNAK_S201_M1	Q09666	1	0	1	0	0.255597	-0.915116	1	0					AHNAK;AHNAK;AHNAK;AHNAK;AHNAK;AHNAK;AHNAK;AHNAK;AHNAK;AHNAK;AHNAK;AHNAK;AHNAK;AHNAK;AHNAK;AHNAK;AHNAK;AHNAK;AHNAK;AHNAK;AHNAK;AHNAK;AHNAK;AHNAK;AHNAK;AHNAK;AHNAK;AHNAK;AHNAK;AHNAK;AHNAK;AHNAK;AHNAK;AHNAK;AHNAK;AHNAK;AHNAK;AHNAK;AHNAK;AHNAK;AHNAK;AHNAK;AHNAK;AHNAK;AHNAK;AHNAK;AHNAK;AHNAK;AHNAK;AHNAK;AHNAK;AHNAK;AHNAK;AHNAK;AHNAK;AHNAK;AHNAK;AHNAK;AHNAK;AHNAK;AHNAK;AHNAK;AHNAK;AHNAK;AHNAK;AHNAK;AHN…	AHNK_HUMAN;AHNK_HUMAN;AHNK_HUMAN;AHNK_HUMAN;AHNK_HUMAN;AHNK_HUMAN;AHNK_HUMAN;AHNK_HUMAN;AHNK_HUMAN;AHNK_HUMAN;AHNK_HUMAN;AHNK_HUMAN;AHNK_HUMAN;AHNK_HUMAN;AHNK_HUMAN;AHNK_HUMAN;AHNK_HUMAN;AHNK_HUMAN;AHNK_HUMAN;AHNK_HUMAN;AHNK_HUMAN;AHNK_HUMAN;AHNK_HUMAN;AHNK_HUMAN;AHNK_HUMAN;AHNK_HUMAN;AHNK_HUMAN;AHNK_HUMAN;AHNK_HUMAN;AHNK_HUMAN;AHNK_HUMAN;AHNK_HUMAN;AHNK_HUMAN;AHNK_HUMAN;AHNK_HUMAN;AHNK_HUMAN;AHN…
AHNAK_S210_M1	Q09666	0.00977114	6.23416	0.0067131	2.24057	0.00945155	2.56922	0.00654546	2.29952	+	+	+	+	AHNAK;AHNAK;AHNAK;AHNAK;AHNAK;AHNAK;AHNAK;AHNAK;AHNAK;AHNAK;AHNAK;AHNAK;AHNAK;AHNAK;AHNAK;AHNAK;AHNAK;AHNAK;AHNAK;AHNAK;AHNAK;AHNAK;AHNAK;AHNAK;AHNAK;AHNAK;AHNAK;AHNAK;AHNAK;AHNAK;AHNAK;AHNAK;AHNAK;AHNAK;AHNAK;AHNAK;AHNAK;AHNAK;AHNAK;AHNAK;AHNAK;AHNAK;AHNAK;AHNAK;AHNAK;AHNAK;AHNAK;AHNAK;AHNAK;AHNAK;AHNAK;AHNAK;AHNAK;AHNAK;AHNAK;AHNAK;AHNAK;AHNAK;AHNAK;AHNAK;AHNAK;AHNAK;AHNAK;AHNAK;AHNAK;AHNAK;AHN…	AHNK_HUMAN;AHNK_HUMAN;AHNK_HUMAN;AHNK_HUMAN;AHNK_HUMAN;AHNK_HUMAN;AHNK_HUMAN;AHNK_HUMAN;AHNK_HUMAN;AHNK_HUMAN;AHNK_HUMAN;AHNK_HUMAN;AHNK_HUMAN;AHNK_HUMAN;AHNK_HUMAN;AHNK_HUMAN;AHNK_HUMAN;AHNK_HUMAN;AHNK_HUMAN;AHNK_HUMAN;AHNK_HUMAN;AHNK_HUMAN;AHNK_HUMAN;AHNK_HUMAN;AHNK_HUMAN;AHNK_HUMAN;AHNK_HUMAN;AHNK_HUMAN;AHNK_HUMAN;AHNK_HUMAN;AHNK_HUMAN;AHNK_HUMAN;AHNK_HUMAN;AHNK_HUMAN;AHNK_HUMAN;AHNK_HUMAN;AHN…
AHNAK_S210_M2	Q09666	0.160203	1.76468	0.0446699	8.39048	0.181577	6.186	0.128931	8.00174		+			AHNAK;AHNAK;AHNAK;AHNAK;AHNAK;AHNAK;AHNAK;AHNAK;AHNAK;AHNAK;AHNAK;AHNAK;AHNAK;AHNAK;AHNAK;AHNAK;AHNAK;AHNAK;AHNAK;AHNAK;AHNAK;AHNAK;AHNAK;AHNAK;AHNAK;AHNAK;AHNAK;AHNAK;AHNAK;AHNAK;AHNAK;AHNAK;AHNAK;AHNAK;AHNAK;AHNAK;AHNAK;AHNAK;AHNAK;AHNAK;AHNAK;AHNAK;AHNAK;AHNAK;AHNAK;AHNAK;AHNAK;AHNAK;AHNAK;AHNAK;AHNAK;AHNAK;AHNAK;AHNAK;AHNAK;AHNAK;AHNAK;AHNAK;AHNAK;AHNAK;AHNAK;AHNAK;AHNAK;AHNAK;AHNAK;AHNAK;AHN…	AHNK_HUMAN;AHNK_HUMAN;AHNK_HUMAN;AHNK_HUMAN;AHNK_HUMAN;AHNK_HUMAN;AHNK_HUMAN;AHNK_HUMAN;AHNK_HUMAN;AHNK_HUMAN;AHNK_HUMAN;AHNK_HUMAN;AHNK_HUMAN;AHNK_HUMAN;AHNK_HUMAN;AHNK_HUMAN;AHNK_HUMAN;AHNK_HUMAN;AHNK_HUMAN;AHNK_HUMAN;AHNK_HUMAN;AHNK_HUMAN;AHNK_HUMAN;AHNK_HUMAN;AHNK_HUMAN;AHNK_HUMAN;AHNK_HUMAN;AHNK_HUMAN;AHNK_HUMAN;AHNK_HUMAN;AHNK_HUMAN;AHNK_HUMAN;AHNK_HUMAN;AHNK_HUMAN;AHNK_HUMAN;AHNK_HUMAN;AHN…
AHNAK_S210_M3	Q09666	0.976237	-0.0222411	0.914988	-0.102469	0.283661	0.663471	0.350603	0.334446					AHNAK;AHNAK;AHNAK;AHNAK;AHNAK;AHNAK;AHNAK;AHNAK;AHNAK;AHNAK;AHNAK;AHNAK;AHNAK;AHNAK;AHNAK;AHNAK;AHNAK;AHNAK;AHNAK;AHNAK;AHNAK;AHNAK;AHNAK;AHNAK;AHNAK;AHNAK;AHNAK;AHNAK;AHNAK;AHNAK;AHNAK;AHNAK;AHNAK;AHNAK;AHNAK;AHNAK;AHNAK;AHNAK;AHNAK;AHNAK;AHNAK;AHNAK;AHNAK;AHNAK;AHNAK;AHNAK;AHNAK;AHNAK;AHNAK;AHNAK;AHNAK;AHNAK;AHNAK;AHNAK;AHNAK;AHNAK;AHNAK;AHNAK;AHNAK;AHNAK;AHNAK;AHNAK;AHNAK;AHNAK;AHNAK;AHNAK;AHN…	AHNK_HUMAN;AHNK_HUMAN;AHNK_HUMAN;AHNK_HUMAN;AHNK_HUMAN;AHNK_HUMAN;AHNK_HUMAN;AHNK_HUMAN;AHNK_HUMAN;AHNK_HUMAN;AHNK_HUMAN;AHNK_HUMAN;AHNK_HUMAN;AHNK_HUMAN;AHNK_HUMAN;AHNK_HUMAN;AHNK_HUMAN;AHNK_HUMAN;AHNK_HUMAN;AHNK_HUMAN;AHNK_HUMAN;AHNK_HUMAN;AHNK_HUMAN;AHNK_HUMAN;AHNK_HUMAN;AHNK_HUMAN;AHNK_HUMAN;AHNK_HUMAN;AHNK_HUMAN;AHNK_HUMAN;AHNK_HUMAN;AHNK_HUMAN;AHNK_HUMAN;AHNK_HUMAN;AHNK_HUMAN;AHNK_HUMAN;AHN…
AHNAK_S212_M1	Q09666	0.00464151	-5.10999	1	0	1	0	1	0	+				AHNAK;AHNAK;AHNAK;AHNAK;AHNAK;AHNAK;AHNAK;AHNAK;AHNAK;AHNAK;AHNAK;AHNAK;AHNAK;AHNAK;AHNAK;AHNAK;AHNAK;AHNAK;AHNAK;AHNAK;AHNAK;AHNAK;AHNAK;AHNAK;AHNAK;AHNAK;AHNAK;AHNAK;AHNAK;AHNAK;AHNAK;AHNAK;AHNAK;AHNAK;AHNAK;AHNAK;AHNAK;AHNAK;AHNAK;AHNAK;AHNAK;AHNAK;AHNAK;AHNAK;AHNAK;AHNAK;AHNAK;AHNAK;AHNAK;AHNAK;AHNAK;AHNAK;AHNAK;AHNAK;AHNAK;AHNAK;AHNAK;AHNAK;AHNAK;AHNAK;AHNAK;AHNAK;AHNAK;AHNAK;AHNAK;AHNAK;AHN…	AHNK_HUMAN;AHNK_HUMAN;AHNK_HUMAN;AHNK_HUMAN;AHNK_HUMAN;AHNK_HUMAN;AHNK_HUMAN;AHNK_HUMAN;AHNK_HUMAN;AHNK_HUMAN;AHNK_HUMAN;AHNK_HUMAN;AHNK_HUMAN;AHNK_HUMAN;AHNK_HUMAN;AHNK_HUMAN;AHNK_HUMAN;AHNK_HUMAN;AHNK_HUMAN;AHNK_HUMAN;AHNK_HUMAN;AHNK_HUMAN;AHNK_HUMAN;AHNK_HUMAN;AHNK_HUMAN;AHNK_HUMAN;AHNK_HUMAN;AHNK_HUMAN;AHNK_HUMAN;AHNK_HUMAN;AHNK_HUMAN;AHNK_HUMAN;AHNK_HUMAN;AHNK_HUMAN;AHNK_HUMAN;AHNK_HUMAN;AHN…
AHNAK_S212_M2	Q09666	0	-9.43147	0.160027	-5.841	0.416967	-3.53781	0	-12.2084	+			+	AHNAK;AHNAK;AHNAK;AHNAK;AHNAK;AHNAK;AHNAK;AHNAK;AHNAK;AHNAK;AHNAK;AHNAK;AHNAK;AHNAK;AHNAK;AHNAK;AHNAK;AHNAK;AHNAK;AHNAK;AHNAK;AHNAK;AHNAK;AHNAK;AHNAK;AHNAK;AHNAK;AHNAK;AHNAK;AHNAK;AHNAK;AHNAK;AHNAK;AHNAK;AHNAK;AHNAK;AHNAK;AHNAK;AHNAK;AHNAK;AHNAK;AHNAK;AHNAK;AHNAK;AHNAK;AHNAK;AHNAK;AHNAK;AHNAK;AHNAK;AHNAK;AHNAK;AHNAK;AHNAK;AHNAK;AHNAK;AHNAK;AHNAK;AHNAK;AHNAK;AHNAK;AHNAK;AHNAK;AHNAK;AHNAK;AHNAK;AHN…	AHNK_HUMAN;AHNK_HUMAN;AHNK_HUMAN;AHNK_HUMAN;AHNK_HUMAN;AHNK_HUMAN;AHNK_HUMAN;AHNK_HUMAN;AHNK_HUMAN;AHNK_HUMAN;AHNK_HUMAN;AHNK_HUMAN;AHNK_HUMAN;AHNK_HUMAN;AHNK_HUMAN;AHNK_HUMAN;AHNK_HUMAN;AHNK_HUMAN;AHNK_HUMAN;AHNK_HUMAN;AHNK_HUMAN;AHNK_HUMAN;AHNK_HUMAN;AHNK_HUMAN;AHNK_HUMAN;AHNK_HUMAN;AHNK_HUMAN;AHNK_HUMAN;AHNK_HUMAN;AHNK_HUMAN;AHNK_HUMAN;AHNK_HUMAN;AHNK_HUMAN;AHNK_HUMAN;AHNK_HUMAN;AHNK_HUMAN;AHN…
AHNAK_S212_M3	Q09666	0.911518	0.690555	0.869914	-0.249353	0.439617	0.443084	0.97961	0.01684					AHNAK;AHNAK;AHNAK;AHNAK;AHNAK;AHNAK;AHNAK;AHNAK;AHNAK;AHNAK;AHNAK;AHNAK;AHNAK;AHNAK;AHNAK;AHNAK;AHNAK;AHNAK;AHNAK;AHNAK;AHNAK;AHNAK;AHNAK;AHNAK;AHNAK;AHNAK;AHNAK;AHNAK;AHNAK;AHNAK;AHNAK;AHNAK;AHNAK;AHNAK;AHNAK;AHNAK;AHNAK;AHNAK;AHNAK;AHNAK;AHNAK;AHNAK;AHNAK;AHNAK;AHNAK;AHNAK;AHNAK;AHNAK;AHNAK;AHNAK;AHNAK;AHNAK;AHNAK;AHNAK;AHNAK;AHNAK;AHNAK;AHNAK;AHNAK;AHNAK;AHNAK;AHNAK;AHNAK;AHNAK;AHNAK;AHNAK;AHN…	AHNK_HUMAN;AHNK_HUMAN;AHNK_HUMAN;AHNK_HUMAN;AHNK_HUMAN;AHNK_HUMAN;AHNK_HUMAN;AHNK_HUMAN;AHNK_HUMAN;AHNK_HUMAN;AHNK_HUMAN;AHNK_HUMAN;AHNK_HUMAN;AHNK_HUMAN;AHNK_HUMAN;AHNK_HUMAN;AHNK_HUMAN;AHNK_HUMAN;AHNK_HUMAN;AHNK_HUMAN;AHNK_HUMAN;AHNK_HUMAN;AHNK_HUMAN;AHNK_HUMAN;AHNK_HUMAN;AHNK_HUMAN;AHNK_HUMAN;AHNK_HUMAN;AHNK_HUMAN;AHNK_HUMAN;AHNK_HUMAN;AHNK_HUMAN;AHNK_HUMAN;AHNK_HUMAN;AHNK_HUMAN;AHNK_HUMAN;AHN…
AHNAK_S2138_M1	Q09666	0.221108	1.22622	0.00659661	1.35816	0.965765	0.0790544	0.567629	0.540714		+			AHNAK;AHNAK;AHNAK;AHNAK;AHNAK;AHNAK;AHNAK;AHNAK;AHNAK;AHNAK;AHNAK;AHNAK;AHNAK;AHNAK;AHNAK;AHNAK;AHNAK;AHNAK;AHNAK;AHNAK;AHNAK;AHNAK;AHNAK;AHNAK;AHNAK;AHNAK;AHNAK;AHNAK;AHNAK;AHNAK;AHNAK;AHNAK;AHNAK;AHNAK;AHNAK;AHNAK;AHNAK;AHNAK;AHNAK;AHNAK;AHNAK;AHNAK;AHNAK;AHNAK;AHNAK;AHNAK;AHNAK;AHNAK;AHNAK;AHNAK;AHNAK;AHNAK;AHNAK;AHNAK;AHNAK;AHNAK;AHNAK;AHNAK;AHNAK;AHNAK;AHNAK;AHNAK;AHNAK;AHNAK;AHNAK;AHNAK;AHN…	AHNK_HUMAN;AHNK_HUMAN;AHNK_HUMAN;AHNK_HUMAN;AHNK_HUMAN;AHNK_HUMAN;AHNK_HUMAN;AHNK_HUMAN;AHNK_HUMAN;AHNK_HUMAN;AHNK_HUMAN;AHNK_HUMAN;AHNK_HUMAN;AHNK_HUMAN;AHNK_HUMAN;AHNK_HUMAN;AHNK_HUMAN;AHNK_HUMAN;AHNK_HUMAN;AHNK_HUMAN;AHNK_HUMAN;AHNK_HUMAN;AHNK_HUMAN;AHNK_HUMAN;AHNK_HUMAN;AHNK_HUMAN;AHNK_HUMAN;AHNK_HUMAN;AHNK_HUMAN;AHNK_HUMAN;AHNK_HUMAN;AHNK_HUMAN;AHNK_HUMAN;AHNK_HUMAN;AHNK_HUMAN;AHNK_HUMAN;AHN…
AHNAK_S216_M1	Q09666	0.0458998	-0.582007	0.377995	-0.227863	0.105974	-0.534326	0.846625	0.096271	+				AHNAK;AHNAK;AHNAK;AHNAK;AHNAK;AHNAK;AHNAK;AHNAK;AHNAK;AHNAK;AHNAK;AHNAK;AHNAK;AHNAK;AHNAK;AHNAK;AHNAK;AHNAK;AHNAK;AHNAK;AHNAK;AHNAK;AHNAK;AHNAK;AHNAK;AHNAK;AHNAK;AHNAK;AHNAK;AHNAK;AHNAK;AHNAK;AHNAK;AHNAK;AHNAK;AHNAK;AHNAK;AHNAK;AHNAK;AHNAK;AHNAK;AHNAK;AHNAK;AHNAK;AHNAK;AHNAK;AHNAK;AHNAK;AHNAK;AHNAK;AHNAK;AHNAK;AHNAK;AHNAK;AHNAK;AHNAK;AHNAK;AHNAK;AHNAK;AHNAK;AHNAK;AHNAK;AHNAK;AHNAK;AHNAK;AHNAK;AHN…	AHNK_HUMAN;AHNK_HUMAN;AHNK_HUMAN;AHNK_HUMAN;AHNK_HUMAN;AHNK_HUMAN;AHNK_HUMAN;AHNK_HUMAN;AHNK_HUMAN;AHNK_HUMAN;AHNK_HUMAN;AHNK_HUMAN;AHNK_HUMAN;AHNK_HUMAN;AHNK_HUMAN;AHNK_HUMAN;AHNK_HUMAN;AHNK_HUMAN;AHNK_HUMAN;AHNK_HUMAN;AHNK_HUMAN;AHNK_HUMAN;AHNK_HUMAN;AHNK_HUMAN;AHNK_HUMAN;AHNK_HUMAN;AHNK_HUMAN;AHNK_HUMAN;AHNK_HUMAN;AHNK_HUMAN;AHNK_HUMAN;AHNK_HUMAN;AHNK_HUMAN;AHNK_HUMAN;AHNK_HUMAN;AHNK_HUMAN;AHN…
AHNAK_S216_M2	Q09666	0.0607245	1.78361	0.765773	-0.144897	0.205799	0.389656	0.360689	0.6682					AHNAK;AHNAK;AHNAK;AHNAK;AHNAK;AHNAK;AHNAK;AHNAK;AHNAK;AHNAK;AHNAK;AHNAK;AHNAK;AHNAK;AHNAK;AHNAK;AHNAK;AHNAK;AHNAK;AHNAK;AHNAK;AHNAK;AHNAK;AHNAK;AHNAK;AHNAK;AHNAK;AHNAK;AHNAK;AHNAK;AHNAK;AHNAK;AHNAK;AHNAK;AHNAK;AHNAK;AHNAK;AHNAK;AHNAK;AHNAK;AHNAK;AHNAK;AHNAK;AHNAK;AHNAK;AHNAK;AHNAK;AHNAK;AHNAK;AHNAK;AHNAK;AHNAK;AHNAK;AHNAK;AHNAK;AHNAK;AHNAK;AHNAK;AHNAK;AHNAK;AHNAK;AHNAK;AHNAK;AHNAK;AHNAK;AHNAK;AHN…	AHNK_HUMAN;AHNK_HUMAN;AHNK_HUMAN;AHNK_HUMAN;AHNK_HUMAN;AHNK_HUMAN;AHNK_HUMAN;AHNK_HUMAN;AHNK_HUMAN;AHNK_HUMAN;AHNK_HUMAN;AHNK_HUMAN;AHNK_HUMAN;AHNK_HUMAN;AHNK_HUMAN;AHNK_HUMAN;AHNK_HUMAN;AHNK_HUMAN;AHNK_HUMAN;AHNK_HUMAN;AHNK_HUMAN;AHNK_HUMAN;AHNK_HUMAN;AHNK_HUMAN;AHNK_HUMAN;AHNK_HUMAN;AHNK_HUMAN;AHNK_HUMAN;AHNK_HUMAN;AHNK_HUMAN;AHNK_HUMAN;AHNK_HUMAN;AHNK_HUMAN;AHNK_HUMAN;AHNK_HUMAN;AHNK_HUMAN;AHN…
AHNAK_S216_M3	Q09666	0.901596	-0.15541	0.931466	0.0901704	0.0429639	1.38946	0.443815	0.750686			+		AHNAK;AHNAK;AHNAK;AHNAK;AHNAK;AHNAK;AHNAK;AHNAK;AHNAK;AHNAK;AHNAK;AHNAK;AHNAK;AHNAK;AHNAK;AHNAK;AHNAK;AHNAK;AHNAK;AHNAK;AHNAK;AHNAK;AHNAK;AHNAK;AHNAK;AHNAK;AHNAK;AHNAK;AHNAK;AHNAK;AHNAK;AHNAK;AHNAK;AHNAK;AHNAK;AHNAK;AHNAK;AHNAK;AHNAK;AHNAK;AHNAK;AHNAK;AHNAK;AHNAK;AHNAK;AHNAK;AHNAK;AHNAK;AHNAK;AHNAK;AHNAK;AHNAK;AHNAK;AHNAK;AHNAK;AHNAK;AHNAK;AHNAK;AHNAK;AHNAK;AHNAK;AHNAK;AHNAK;AHNAK;AHNAK;AHNAK;AHN…	AHNK_HUMAN;AHNK_HUMAN;AHNK_HUMAN;AHNK_HUMAN;AHNK_HUMAN;AHNK_HUMAN;AHNK_HUMAN;AHNK_HUMAN;AHNK_HUMAN;AHNK_HUMAN;AHNK_HUMAN;AHNK_HUMAN;AHNK_HUMAN;AHNK_HUMAN;AHNK_HUMAN;AHNK_HUMAN;AHNK_HUMAN;AHNK_HUMAN;AHNK_HUMAN;AHNK_HUMAN;AHNK_HUMAN;AHNK_HUMAN;AHNK_HUMAN;AHNK_HUMAN;AHNK_HUMAN;AHNK_HUMAN;AHNK_HUMAN;AHNK_HUMAN;AHNK_HUMAN;AHNK_HUMAN;AHNK_HUMAN;AHNK_HUMAN;AHNK_HUMAN;AHNK_HUMAN;AHNK_HUMAN;AHNK_HUMAN;AHN…
AHNAK_S220_M2	Q09666	0.891537	0.30841	0.837147	-0.336139	0.168003	1.75237	0.203641	-1.08121					AHNAK;AHNAK;AHNAK;AHNAK;AHNAK;AHNAK;AHNAK;AHNAK;AHNAK;AHNAK;AHNAK;AHNAK;AHNAK;AHNAK;AHNAK;AHNAK;AHNAK;AHNAK;AHNAK;AHNAK;AHNAK;AHNAK;AHNAK;AHNAK;AHNAK;AHNAK;AHNAK;AHNAK;AHNAK;AHNAK;AHNAK;AHNAK;AHNAK;AHNAK;AHNAK;AHNAK;AHNAK;AHNAK;AHNAK;AHNAK;AHNAK;AHNAK;AHNAK;AHNAK;AHNAK;AHNAK;AHNAK;AHNAK;AHNAK;AHNAK;AHNAK;AHNAK;AHNAK;AHNAK;AHNAK;AHNAK;AHNAK;AHNAK;AHNAK;AHNAK;AHNAK;AHNAK;AHNAK;AHNAK;AHNAK;AHNAK;AHN…	AHNK_HUMAN;AHNK_HUMAN;AHNK_HUMAN;AHNK_HUMAN;AHNK_HUMAN;AHNK_HUMAN;AHNK_HUMAN;AHNK_HUMAN;AHNK_HUMAN;AHNK_HUMAN;AHNK_HUMAN;AHNK_HUMAN;AHNK_HUMAN;AHNK_HUMAN;AHNK_HUMAN;AHNK_HUMAN;AHNK_HUMAN;AHNK_HUMAN;AHNK_HUMAN;AHNK_HUMAN;AHNK_HUMAN;AHNK_HUMAN;AHNK_HUMAN;AHNK_HUMAN;AHNK_HUMAN;AHNK_HUMAN;AHNK_HUMAN;AHNK_HUMAN;AHNK_HUMAN;AHNK_HUMAN;AHNK_HUMAN;AHNK_HUMAN;AHNK_HUMAN;AHNK_HUMAN;AHNK_HUMAN;AHNK_HUMAN;AHN…
AHNAK_S220_M3	Q09666	0.907573	0.110458	0.754148	-0.352873	0.630616	0.302065	0.461441	-2.13398					AHNAK;AHNAK;AHNAK;AHNAK;AHNAK;AHNAK;AHNAK;AHNAK;AHNAK;AHNAK;AHNAK;AHNAK;AHNAK;AHNAK;AHNAK;AHNAK;AHNAK;AHNAK;AHNAK;AHNAK;AHNAK;AHNAK;AHNAK;AHNAK;AHNAK;AHNAK;AHNAK;AHNAK;AHNAK;AHNAK;AHNAK;AHNAK;AHNAK;AHNAK;AHNAK;AHNAK;AHNAK;AHNAK;AHNAK;AHNAK;AHNAK;AHNAK;AHNAK;AHNAK;AHNAK;AHNAK;AHNAK;AHNAK;AHNAK;AHNAK;AHNAK;AHNAK;AHNAK;AHNAK;AHNAK;AHNAK;AHNAK;AHNAK;AHNAK;AHNAK;AHNAK;AHNAK;AHNAK;AHNAK;AHNAK;AHNAK;AHN…	AHNK_HUMAN;AHNK_HUMAN;AHNK_HUMAN;AHNK_HUMAN;AHNK_HUMAN;AHNK_HUMAN;AHNK_HUMAN;AHNK_HUMAN;AHNK_HUMAN;AHNK_HUMAN;AHNK_HUMAN;AHNK_HUMAN;AHNK_HUMAN;AHNK_HUMAN;AHNK_HUMAN;AHNK_HUMAN;AHNK_HUMAN;AHNK_HUMAN;AHNK_HUMAN;AHNK_HUMAN;AHNK_HUMAN;AHNK_HUMAN;AHNK_HUMAN;AHNK_HUMAN;AHNK_HUMAN;AHNK_HUMAN;AHNK_HUMAN;AHNK_HUMAN;AHNK_HUMAN;AHNK_HUMAN;AHNK_HUMAN;AHNK_HUMAN;AHNK_HUMAN;AHNK_HUMAN;AHNK_HUMAN;AHNK_HUMAN;AHN…
AHNAK_S283_M1	Q09666	1	0	1	0	0.271367	1.76036	0.0122595	3.27306				+	AHNAK;AHNAK;AHNAK;AHNAK;AHNAK;AHNAK;AHNAK;AHNAK;AHNAK;AHNAK;AHNAK;AHNAK;AHNAK;AHNAK;AHNAK;AHNAK;AHNAK;AHNAK;AHNAK;AHNAK;AHNAK;AHNAK;AHNAK;AHNAK;AHNAK;AHNAK;AHNAK;AHNAK;AHNAK;AHNAK;AHNAK;AHNAK;AHNAK;AHNAK;AHNAK;AHNAK;AHNAK;AHNAK;AHNAK;AHNAK;AHNAK;AHNAK;AHNAK;AHNAK;AHNAK;AHNAK;AHNAK;AHNAK;AHNAK;AHNAK;AHNAK;AHNAK;AHNAK;AHNAK;AHNAK;AHNAK;AHNAK;AHNAK;AHNAK;AHNAK;AHNAK;AHNAK;AHNAK;AHNAK;AHNAK;AHNAK;AHN…	AHNK_HUMAN;AHNK_HUMAN;AHNK_HUMAN;AHNK_HUMAN;AHNK_HUMAN;AHNK_HUMAN;AHNK_HUMAN;AHNK_HUMAN;AHNK_HUMAN;AHNK_HUMAN;AHNK_HUMAN;AHNK_HUMAN;AHNK_HUMAN;AHNK_HUMAN;AHNK_HUMAN;AHNK_HUMAN;AHNK_HUMAN;AHNK_HUMAN;AHNK_HUMAN;AHNK_HUMAN;AHNK_HUMAN;AHNK_HUMAN;AHNK_HUMAN;AHNK_HUMAN;AHNK_HUMAN;AHNK_HUMAN;AHNK_HUMAN;AHNK_HUMAN;AHNK_HUMAN;AHNK_HUMAN;AHNK_HUMAN;AHNK_HUMAN;AHNK_HUMAN;AHNK_HUMAN;AHNK_HUMAN;AHNK_HUMAN;AHN…
AHNAK_S295_M1	Q09666	1	0	1	0	0.123594	3.31173	1	0					AHNAK;AHNAK;AHNAK;AHNAK;AHNAK;AHNAK;AHNAK;AHNAK;AHNAK;AHNAK;AHNAK;AHNAK;AHNAK;AHNAK;AHNAK;AHNAK;AHNAK;AHNAK;AHNAK;AHNAK;AHNAK;AHNAK;AHNAK;AHNAK;AHNAK;AHNAK;AHNAK;AHNAK;AHNAK;AHNAK;AHNAK;AHNAK;AHNAK;AHNAK;AHNAK;AHNAK;AHNAK;AHNAK;AHNAK;AHNAK;AHNAK;AHNAK;AHNAK;AHNAK;AHNAK;AHNAK;AHNAK;AHNAK;AHNAK;AHNAK;AHNAK;AHNAK;AHNAK;AHNAK;AHNAK;AHNAK;AHNAK;AHNAK;AHNAK;AHNAK;AHNAK;AHNAK;AHNAK;AHNAK;AHNAK;AHNAK;AHN…	AHNK_HUMAN;AHNK_HUMAN;AHNK_HUMAN;AHNK_HUMAN;AHNK_HUMAN;AHNK_HUMAN;AHNK_HUMAN;AHNK_HUMAN;AHNK_HUMAN;AHNK_HUMAN;AHNK_HUMAN;AHNK_HUMAN;AHNK_HUMAN;AHNK_HUMAN;AHNK_HUMAN;AHNK_HUMAN;AHNK_HUMAN;AHNK_HUMAN;AHNK_HUMAN;AHNK_HUMAN;AHNK_HUMAN;AHNK_HUMAN;AHNK_HUMAN;AHNK_HUMAN;AHNK_HUMAN;AHNK_HUMAN;AHNK_HUMAN;AHNK_HUMAN;AHNK_HUMAN;AHNK_HUMAN;AHNK_HUMAN;AHNK_HUMAN;AHNK_HUMAN;AHNK_HUMAN;AHNK_HUMAN;AHNK_HUMAN;AHN…
AHNAK_S298_M1	Q09666	1	0	1	0	1	0	0.00671756	3.8522				+	AHNAK;AHNAK;AHNAK;AHNAK;AHNAK;AHNAK;AHNAK;AHNAK;AHNAK;AHNAK;AHNAK;AHNAK;AHNAK;AHNAK;AHNAK;AHNAK;AHNAK;AHNAK;AHNAK;AHNAK;AHNAK;AHNAK;AHNAK;AHNAK;AHNAK;AHNAK;AHNAK;AHNAK;AHNAK;AHNAK;AHNAK;AHNAK;AHNAK;AHNAK;AHNAK;AHNAK;AHNAK;AHNAK;AHNAK;AHNAK;AHNAK;AHNAK;AHNAK;AHNAK;AHNAK;AHNAK;AHNAK;AHNAK;AHNAK;AHNAK;AHNAK;AHNAK;AHNAK;AHNAK;AHNAK;AHNAK;AHNAK;AHNAK;AHNAK;AHNAK;AHNAK;AHNAK;AHNAK;AHNAK;AHNAK;AHNAK;AHN…	AHNK_HUMAN;AHNK_HUMAN;AHNK_HUMAN;AHNK_HUMAN;AHNK_HUMAN;AHNK_HUMAN;AHNK_HUMAN;AHNK_HUMAN;AHNK_HUMAN;AHNK_HUMAN;AHNK_HUMAN;AHNK_HUMAN;AHNK_HUMAN;AHNK_HUMAN;AHNK_HUMAN;AHNK_HUMAN;AHNK_HUMAN;AHNK_HUMAN;AHNK_HUMAN;AHNK_HUMAN;AHNK_HUMAN;AHNK_HUMAN;AHNK_HUMAN;AHNK_HUMAN;AHNK_HUMAN;AHNK_HUMAN;AHNK_HUMAN;AHNK_HUMAN;AHNK_HUMAN;AHNK_HUMAN;AHNK_HUMAN;AHNK_HUMAN;AHNK_HUMAN;AHNK_HUMAN;AHNK_HUMAN;AHNK_HUMAN;AHN…
AHNAK_S3326_M1	Q09666	1	0	0.782736	-0.114667	0.876295	0.0524426	0.84488	-0.0583344					AHNAK;AHNAK;AHNAK;AHNAK;AHNAK;AHNAK;AHNAK;AHNAK;AHNAK;AHNAK;AHNAK;AHNAK;AHNAK;AHNAK;AHNAK;AHNAK;AHNAK;AHNAK;AHNAK;AHNAK;AHNAK;AHNAK;AHNAK;AHNAK;AHNAK;AHNAK;AHNAK;AHNAK;AHNAK;AHNAK;AHNAK;AHNAK;AHNAK;AHNAK;AHNAK;AHNAK;AHNAK;AHNAK;AHNAK;AHNAK;AHNAK;AHNAK;AHNAK;AHNAK;AHNAK;AHNAK;AHNAK;AHNAK;AHNAK;AHNAK;AHNAK;AHNAK;AHNAK;AHNAK;AHNAK;AHNAK;AHNAK;AHNAK;AHNAK;AHNAK;AHNAK;AHNAK;AHNAK;AHNAK;AHNAK;AHNAK;AHN…	AHNK_HUMAN;AHNK_HUMAN;AHNK_HUMAN;AHNK_HUMAN;AHNK_HUMAN;AHNK_HUMAN;AHNK_HUMAN;AHNK_HUMAN;AHNK_HUMAN;AHNK_HUMAN;AHNK_HUMAN;AHNK_HUMAN;AHNK_HUMAN;AHNK_HUMAN;AHNK_HUMAN;AHNK_HUMAN;AHNK_HUMAN;AHNK_HUMAN;AHNK_HUMAN;AHNK_HUMAN;AHNK_HUMAN;AHNK_HUMAN;AHNK_HUMAN;AHNK_HUMAN;AHNK_HUMAN;AHNK_HUMAN;AHNK_HUMAN;AHNK_HUMAN;AHNK_HUMAN;AHNK_HUMAN;AHNK_HUMAN;AHNK_HUMAN;AHNK_HUMAN;AHNK_HUMAN;AHNK_HUMAN;AHNK_HUMAN;AHN…
AHNAK_S3360_M1	Q09666	0.130156	-1.68872	0.361644	-1.06701	1	0	0.375242	-1.95212					AHNAK;AHNAK;AHNAK;AHNAK;AHNAK;AHNAK;AHNAK;AHNAK;AHNAK;AHNAK;AHNAK;AHNAK;AHNAK;AHNAK;AHNAK;AHNAK;AHNAK;AHNAK;AHNAK;AHNAK;AHNAK;AHNAK;AHNAK;AHNAK;AHNAK;AHNAK;AHNAK;AHNAK;AHNAK;AHNAK;AHNAK;AHNAK;AHNAK;AHNAK;AHNAK;AHNAK;AHNAK;AHNAK;AHNAK;AHNAK;AHNAK;AHNAK;AHNAK;AHNAK;AHNAK;AHNAK;AHNAK;AHNAK;AHNAK;AHNAK;AHNAK;AHNAK;AHNAK;AHNAK;AHNAK;AHNAK;AHNAK;AHNAK;AHNAK;AHNAK;AHNAK;AHNAK;AHNAK;AHNAK;AHNAK;AHNAK;AHN…	AHNK_HUMAN;AHNK_HUMAN;AHNK_HUMAN;AHNK_HUMAN;AHNK_HUMAN;AHNK_HUMAN;AHNK_HUMAN;AHNK_HUMAN;AHNK_HUMAN;AHNK_HUMAN;AHNK_HUMAN;AHNK_HUMAN;AHNK_HUMAN;AHNK_HUMAN;AHNK_HUMAN;AHNK_HUMAN;AHNK_HUMAN;AHNK_HUMAN;AHNK_HUMAN;AHNK_HUMAN;AHNK_HUMAN;AHNK_HUMAN;AHNK_HUMAN;AHNK_HUMAN;AHNK_HUMAN;AHNK_HUMAN;AHNK_HUMAN;AHNK_HUMAN;AHNK_HUMAN;AHNK_HUMAN;AHNK_HUMAN;AHNK_HUMAN;AHNK_HUMAN;AHNK_HUMAN;AHNK_HUMAN;AHNK_HUMAN;AHN…
AHNAK_S3362_M1	Q09666	0.284376	1.42585	1	0	0.779933	-0.667589	0.909256	-0.303092					AHNAK;AHNAK;AHNAK;AHNAK;AHNAK;AHNAK;AHNAK;AHNAK;AHNAK;AHNAK;AHNAK;AHNAK;AHNAK;AHNAK;AHNAK;AHNAK;AHNAK;AHNAK;AHNAK;AHNAK;AHNAK;AHNAK;AHNAK;AHNAK;AHNAK;AHNAK;AHNAK;AHNAK;AHNAK;AHNAK;AHNAK;AHNAK;AHNAK;AHNAK;AHNAK;AHNAK;AHNAK;AHNAK;AHNAK;AHNAK;AHNAK;AHNAK;AHNAK;AHNAK;AHNAK;AHNAK;AHNAK;AHNAK;AHNAK;AHNAK;AHNAK;AHNAK;AHNAK;AHNAK;AHNAK;AHNAK;AHNAK;AHNAK;AHNAK;AHNAK;AHNAK;AHNAK;AHNAK;AHNAK;AHNAK;AHNAK;AHN…	AHNK_HUMAN;AHNK_HUMAN;AHNK_HUMAN;AHNK_HUMAN;AHNK_HUMAN;AHNK_HUMAN;AHNK_HUMAN;AHNK_HUMAN;AHNK_HUMAN;AHNK_HUMAN;AHNK_HUMAN;AHNK_HUMAN;AHNK_HUMAN;AHNK_HUMAN;AHNK_HUMAN;AHNK_HUMAN;AHNK_HUMAN;AHNK_HUMAN;AHNK_HUMAN;AHNK_HUMAN;AHNK_HUMAN;AHNK_HUMAN;AHNK_HUMAN;AHNK_HUMAN;AHNK_HUMAN;AHNK_HUMAN;AHNK_HUMAN;AHNK_HUMAN;AHNK_HUMAN;AHNK_HUMAN;AHNK_HUMAN;AHNK_HUMAN;AHNK_HUMAN;AHNK_HUMAN;AHNK_HUMAN;AHNK_HUMAN;AHN…
AHNAK_S3412_M1	Q09666	0.843594	0.695298	0.752267	-0.758904	0.348376	0.878865	0.936781	-0.148081					AHNAK;AHNAK;AHNAK;AHNAK;AHNAK;AHNAK;AHNAK;AHNAK;AHNAK;AHNAK;AHNAK;AHNAK;AHNAK;AHNAK;AHNAK;AHNAK;AHNAK;AHNAK;AHNAK;AHNAK;AHNAK;AHNAK;AHNAK;AHNAK;AHNAK;AHNAK;AHNAK;AHNAK;AHNAK;AHNAK;AHNAK;AHNAK;AHNAK;AHNAK;AHNAK;AHNAK;AHNAK;AHNAK;AHNAK;AHNAK;AHNAK;AHNAK;AHNAK;AHNAK;AHNAK;AHNAK;AHNAK;AHNAK;AHNAK;AHNAK;AHNAK;AHNAK;AHNAK;AHNAK;AHNAK;AHNAK;AHNAK;AHNAK;AHNAK;AHNAK;AHNAK;AHNAK;AHNAK;AHNAK;AHNAK;AHNAK;AHN…	AHNK_HUMAN;AHNK_HUMAN;AHNK_HUMAN;AHNK_HUMAN;AHNK_HUMAN;AHNK_HUMAN;AHNK_HUMAN;AHNK_HUMAN;AHNK_HUMAN;AHNK_HUMAN;AHNK_HUMAN;AHNK_HUMAN;AHNK_HUMAN;AHNK_HUMAN;AHNK_HUMAN;AHNK_HUMAN;AHNK_HUMAN;AHNK_HUMAN;AHNK_HUMAN;AHNK_HUMAN;AHNK_HUMAN;AHNK_HUMAN;AHNK_HUMAN;AHNK_HUMAN;AHNK_HUMAN;AHNK_HUMAN;AHNK_HUMAN;AHNK_HUMAN;AHNK_HUMAN;AHNK_HUMAN;AHNK_HUMAN;AHNK_HUMAN;AHNK_HUMAN;AHNK_HUMAN;AHNK_HUMAN;AHNK_HUMAN;AHN…
AHNAK_S3724_M1	Q09666	1	0	0.260763	-0.718071	1	0	1	0					AHNAK;AHNAK;AHNAK;AHNAK;AHNAK;AHNAK;AHNAK;AHNAK;AHNAK;AHNAK;AHNAK;AHNAK;AHNAK;AHNAK;AHNAK;AHNAK;AHNAK;AHNAK;AHNAK;AHNAK;AHNAK;AHNAK;AHNAK;AHNAK;AHNAK;AHNAK;AHNAK;AHNAK;AHNAK;AHNAK;AHNAK;AHNAK;AHNAK;AHNAK;AHNAK;AHNAK;AHNAK;AHNAK;AHNAK;AHNAK;AHNAK;AHNAK;AHNAK;AHNAK;AHNAK;AHNAK;AHNAK;AHNAK;AHNAK;AHNAK;AHNAK;AHNAK;AHNAK;AHNAK;AHNAK;AHNAK;AHNAK;AHNAK;AHNAK;AHNAK;AHNAK;AHNAK;AHNAK;AHNAK;AHNAK;AHNAK;AHN…	AHNK_HUMAN;AHNK_HUMAN;AHNK_HUMAN;AHNK_HUMAN;AHNK_HUMAN;AHNK_HUMAN;AHNK_HUMAN;AHNK_HUMAN;AHNK_HUMAN;AHNK_HUMAN;AHNK_HUMAN;AHNK_HUMAN;AHNK_HUMAN;AHNK_HUMAN;AHNK_HUMAN;AHNK_HUMAN;AHNK_HUMAN;AHNK_HUMAN;AHNK_HUMAN;AHNK_HUMAN;AHNK_HUMAN;AHNK_HUMAN;AHNK_HUMAN;AHNK_HUMAN;AHNK_HUMAN;AHNK_HUMAN;AHNK_HUMAN;AHNK_HUMAN;AHNK_HUMAN;AHNK_HUMAN;AHNK_HUMAN;AHNK_HUMAN;AHNK_HUMAN;AHNK_HUMAN;AHNK_HUMAN;AHNK_HUMAN;AHN…
AHNAK_S379_M1	Q09666	1	0	1	0	0.378328	0.471819	1	0					AHNAK;AHNAK;AHNAK;AHNAK;AHNAK;AHNAK;AHNAK;AHNAK;AHNAK;AHNAK;AHNAK;AHNAK;AHNAK;AHNAK;AHNAK;AHNAK;AHNAK;AHNAK;AHNAK;AHNAK;AHNAK;AHNAK;AHNAK;AHNAK;AHNAK;AHNAK;AHNAK;AHNAK;AHNAK;AHNAK;AHNAK;AHNAK;AHNAK;AHNAK;AHNAK;AHNAK;AHNAK;AHNAK;AHNAK;AHNAK;AHNAK;AHNAK;AHNAK;AHNAK;AHNAK;AHNAK;AHNAK;AHNAK;AHNAK;AHNAK;AHNAK;AHNAK;AHNAK;AHNAK;AHNAK;AHNAK;AHNAK;AHNAK;AHNAK;AHNAK;AHNAK;AHNAK;AHNAK;AHNAK;AHNAK;AHNAK;AHN…	AHNK_HUMAN;AHNK_HUMAN;AHNK_HUMAN;AHNK_HUMAN;AHNK_HUMAN;AHNK_HUMAN;AHNK_HUMAN;AHNK_HUMAN;AHNK_HUMAN;AHNK_HUMAN;AHNK_HUMAN;AHNK_HUMAN;AHNK_HUMAN;AHNK_HUMAN;AHNK_HUMAN;AHNK_HUMAN;AHNK_HUMAN;AHNK_HUMAN;AHNK_HUMAN;AHNK_HUMAN;AHNK_HUMAN;AHNK_HUMAN;AHNK_HUMAN;AHNK_HUMAN;AHNK_HUMAN;AHNK_HUMAN;AHNK_HUMAN;AHNK_HUMAN;AHNK_HUMAN;AHNK_HUMAN;AHNK_HUMAN;AHNK_HUMAN;AHNK_HUMAN;AHNK_HUMAN;AHNK_HUMAN;AHNK_HUMAN;AHN…
AHNAK_S41_M1	Q09666	0.86727	0.0792675	0.361458	0.334612	0.728704	0.165448	0.913022	0.0745068					AHNAK;AHNAK;AHNAK;AHNAK;AHNAK;AHNAK;AHNAK;AHNAK;AHNAK;AHNAK;AHNAK;AHNAK;AHNAK;AHNAK;AHNAK;AHNAK;AHNAK;AHNAK;AHNAK;AHNAK;AHNAK;AHNAK;AHNAK;AHNAK;AHNAK;AHNAK;AHNAK;AHNAK;AHNAK;AHNAK;AHNAK;AHNAK;AHNAK;AHNAK;AHNAK;AHNAK;AHNAK;AHNAK;AHNAK;AHNAK;AHNAK;AHNAK;AHNAK;AHNAK;AHNAK;AHNAK;AHNAK;AHNAK;AHNAK;AHNAK;AHNAK;AHNAK;AHNAK;AHNAK;AHNAK;AHNAK;AHNAK;AHNAK;AHNAK;AHNAK;AHNAK;AHNAK;AHNAK;AHNAK;AHNAK;AHNAK;AHN…	AHNK_HUMAN;AHNK_HUMAN;AHNK_HUMAN;AHNK_HUMAN;AHNK_HUMAN;AHNK_HUMAN;AHNK_HUMAN;AHNK_HUMAN;AHNK_HUMAN;AHNK_HUMAN;AHNK_HUMAN;AHNK_HUMAN;AHNK_HUMAN;AHNK_HUMAN;AHNK_HUMAN;AHNK_HUMAN;AHNK_HUMAN;AHNK_HUMAN;AHNK_HUMAN;AHNK_HUMAN;AHNK_HUMAN;AHNK_HUMAN;AHNK_HUMAN;AHNK_HUMAN;AHNK_HUMAN;AHNK_HUMAN;AHNK_HUMAN;AHNK_HUMAN;AHNK_HUMAN;AHNK_HUMAN;AHNK_HUMAN;AHNK_HUMAN;AHNK_HUMAN;AHNK_HUMAN;AHNK_HUMAN;AHNK_HUMAN;AHN…
AHNAK_S4348_M1	Q09666	1	0	1	0	1	0	0.969753	0.0561688					AHNAK;AHNAK;AHNAK;AHNAK;AHNAK;AHNAK;AHNAK;AHNAK;AHNAK;AHNAK;AHNAK;AHNAK;AHNAK;AHNAK;AHNAK;AHNAK;AHNAK;AHNAK;AHNAK;AHNAK;AHNAK;AHNAK;AHNAK;AHNAK;AHNAK;AHNAK;AHNAK;AHNAK;AHNAK;AHNAK;AHNAK;AHNAK;AHNAK;AHNAK;AHNAK;AHNAK;AHNAK;AHNAK;AHNAK;AHNAK;AHNAK;AHNAK;AHNAK;AHNAK;AHNAK;AHNAK;AHNAK;AHNAK;AHNAK;AHNAK;AHNAK;AHNAK;AHNAK;AHNAK;AHNAK;AHNAK;AHNAK;AHNAK;AHNAK;AHNAK;AHNAK;AHNAK;AHNAK;AHNAK;AHNAK;AHNAK;AHN…	AHNK_HUMAN;AHNK_HUMAN;AHNK_HUMAN;AHNK_HUMAN;AHNK_HUMAN;AHNK_HUMAN;AHNK_HUMAN;AHNK_HUMAN;AHNK_HUMAN;AHNK_HUMAN;AHNK_HUMAN;AHNK_HUMAN;AHNK_HUMAN;AHNK_HUMAN;AHNK_HUMAN;AHNK_HUMAN;AHNK_HUMAN;AHNK_HUMAN;AHNK_HUMAN;AHNK_HUMAN;AHNK_HUMAN;AHNK_HUMAN;AHNK_HUMAN;AHNK_HUMAN;AHNK_HUMAN;AHNK_HUMAN;AHNK_HUMAN;AHNK_HUMAN;AHNK_HUMAN;AHNK_HUMAN;AHNK_HUMAN;AHNK_HUMAN;AHNK_HUMAN;AHNK_HUMAN;AHNK_HUMAN;AHNK_HUMAN;AHN…
AHNAK_S4360_M1	Q09666	1	0	0.542158	0.341158	0.98391	-0.0181713	0.219733	0.673473					AHNAK;AHNAK;AHNAK;AHNAK;AHNAK;AHNAK;AHNAK;AHNAK;AHNAK;AHNAK;AHNAK;AHNAK;AHNAK;AHNAK;AHNAK;AHNAK;AHNAK;AHNAK;AHNAK;AHNAK;AHNAK;AHNAK;AHNAK;AHNAK;AHNAK;AHNAK;AHNAK;AHNAK;AHNAK;AHNAK;AHNAK;AHNAK;AHNAK;AHNAK;AHNAK;AHNAK;AHNAK;AHNAK;AHNAK;AHNAK;AHNAK;AHNAK;AHNAK;AHNAK;AHNAK;AHNAK;AHNAK;AHNAK;AHNAK;AHNAK;AHNAK;AHNAK;AHNAK;AHNAK;AHNAK;AHNAK;AHNAK;AHNAK;AHNAK;AHNAK;AHNAK;AHNAK;AHNAK;AHNAK;AHNAK;AHNAK;AHN…	AHNK_HUMAN;AHNK_HUMAN;AHNK_HUMAN;AHNK_HUMAN;AHNK_HUMAN;AHNK_HUMAN;AHNK_HUMAN;AHNK_HUMAN;AHNK_HUMAN;AHNK_HUMAN;AHNK_HUMAN;AHNK_HUMAN;AHNK_HUMAN;AHNK_HUMAN;AHNK_HUMAN;AHNK_HUMAN;AHNK_HUMAN;AHNK_HUMAN;AHNK_HUMAN;AHNK_HUMAN;AHNK_HUMAN;AHNK_HUMAN;AHNK_HUMAN;AHNK_HUMAN;AHNK_HUMAN;AHNK_HUMAN;AHNK_HUMAN;AHNK_HUMAN;AHNK_HUMAN;AHNK_HUMAN;AHNK_HUMAN;AHNK_HUMAN;AHNK_HUMAN;AHNK_HUMAN;AHNK_HUMAN;AHNK_HUMAN;AHN…
AHNAK_S4425_M1	Q09666	0.00188889	4.06077	0.592184	1.52517	0.587679	0.913248	1	0	+				AHNAK;AHNAK;AHNAK;AHNAK;AHNAK;AHNAK;AHNAK;AHNAK;AHNAK;AHNAK;AHNAK;AHNAK;AHNAK;AHNAK;AHNAK;AHNAK;AHNAK;AHNAK;AHNAK;AHNAK;AHNAK;AHNAK;AHNAK;AHNAK;AHNAK;AHNAK;AHNAK;AHNAK;AHNAK;AHNAK;AHNAK;AHNAK;AHNAK;AHNAK;AHNAK;AHNAK;AHNAK;AHNAK;AHNAK;AHNAK;AHNAK;AHNAK;AHNAK;AHNAK;AHNAK;AHNAK;AHNAK;AHNAK;AHNAK;AHNAK;AHNAK;AHNAK;AHNAK;AHNAK;AHNAK;AHNAK;AHNAK;AHNAK;AHNAK;AHNAK;AHNAK;AHNAK;AHNAK;AHNAK;AHNAK;AHNAK;AHN…	AHNK_HUMAN;AHNK_HUMAN;AHNK_HUMAN;AHNK_HUMAN;AHNK_HUMAN;AHNK_HUMAN;AHNK_HUMAN;AHNK_HUMAN;AHNK_HUMAN;AHNK_HUMAN;AHNK_HUMAN;AHNK_HUMAN;AHNK_HUMAN;AHNK_HUMAN;AHNK_HUMAN;AHNK_HUMAN;AHNK_HUMAN;AHNK_HUMAN;AHNK_HUMAN;AHNK_HUMAN;AHNK_HUMAN;AHNK_HUMAN;AHNK_HUMAN;AHNK_HUMAN;AHNK_HUMAN;AHNK_HUMAN;AHNK_HUMAN;AHNK_HUMAN;AHNK_HUMAN;AHNK_HUMAN;AHNK_HUMAN;AHNK_HUMAN;AHNK_HUMAN;AHNK_HUMAN;AHNK_HUMAN;AHNK_HUMAN;AHN…
AHNAK_S4516_M1	Q09666	0.132782	1.25028	0.116388	0.637101	0.996875	-0.00372457	0.44092	0.464278					AHNAK;AHNAK;AHNAK;AHNAK;AHNAK;AHNAK;AHNAK;AHNAK;AHNAK;AHNAK;AHNAK;AHNAK;AHNAK;AHNAK;AHNAK;AHNAK;AHNAK;AHNAK;AHNAK;AHNAK;AHNAK;AHNAK;AHNAK;AHNAK;AHNAK;AHNAK;AHNAK;AHNAK;AHNAK;AHNAK;AHNAK;AHNAK;AHNAK;AHNAK;AHNAK;AHNAK;AHNAK;AHNAK;AHNAK;AHNAK;AHNAK;AHNAK;AHNAK;AHNAK;AHNAK;AHNAK;AHNAK;AHNAK;AHNAK;AHNAK;AHNAK;AHNAK;AHNAK;AHNAK;AHNAK;AHNAK;AHNAK;AHNAK;AHNAK;AHNAK;AHNAK;AHNAK;AHNAK;AHNAK;AHNAK;AHNAK;AHN…	AHNK_HUMAN;AHNK_HUMAN;AHNK_HUMAN;AHNK_HUMAN;AHNK_HUMAN;AHNK_HUMAN;AHNK_HUMAN;AHNK_HUMAN;AHNK_HUMAN;AHNK_HUMAN;AHNK_HUMAN;AHNK_HUMAN;AHNK_HUMAN;AHNK_HUMAN;AHNK_HUMAN;AHNK_HUMAN;AHNK_HUMAN;AHNK_HUMAN;AHNK_HUMAN;AHNK_HUMAN;AHNK_HUMAN;AHNK_HUMAN;AHNK_HUMAN;AHNK_HUMAN;AHNK_HUMAN;AHNK_HUMAN;AHNK_HUMAN;AHNK_HUMAN;AHNK_HUMAN;AHNK_HUMAN;AHNK_HUMAN;AHNK_HUMAN;AHNK_HUMAN;AHNK_HUMAN;AHNK_HUMAN;AHNK_HUMAN;AHN…
AHNAK_S4516_M2	Q09666	0.0524353	1.91094	0.784566	-0.38887	0.900937	-0.278138	0.663737	-0.527594					AHNAK;AHNAK;AHNAK;AHNAK;AHNAK;AHNAK;AHNAK;AHNAK;AHNAK;AHNAK;AHNAK;AHNAK;AHNAK;AHNAK;AHNAK;AHNAK;AHNAK;AHNAK;AHNAK;AHNAK;AHNAK;AHNAK;AHNAK;AHNAK;AHNAK;AHNAK;AHNAK;AHNAK;AHNAK;AHNAK;AHNAK;AHNAK;AHNAK;AHNAK;AHNAK;AHNAK;AHNAK;AHNAK;AHNAK;AHNAK;AHNAK;AHNAK;AHNAK;AHNAK;AHNAK;AHNAK;AHNAK;AHNAK;AHNAK;AHNAK;AHNAK;AHNAK;AHNAK;AHNAK;AHNAK;AHNAK;AHNAK;AHNAK;AHNAK;AHNAK;AHNAK;AHNAK;AHNAK;AHNAK;AHNAK;AHNAK;AHN…	AHNK_HUMAN;AHNK_HUMAN;AHNK_HUMAN;AHNK_HUMAN;AHNK_HUMAN;AHNK_HUMAN;AHNK_HUMAN;AHNK_HUMAN;AHNK_HUMAN;AHNK_HUMAN;AHNK_HUMAN;AHNK_HUMAN;AHNK_HUMAN;AHNK_HUMAN;AHNK_HUMAN;AHNK_HUMAN;AHNK_HUMAN;AHNK_HUMAN;AHNK_HUMAN;AHNK_HUMAN;AHNK_HUMAN;AHNK_HUMAN;AHNK_HUMAN;AHNK_HUMAN;AHNK_HUMAN;AHNK_HUMAN;AHNK_HUMAN;AHNK_HUMAN;AHNK_HUMAN;AHNK_HUMAN;AHNK_HUMAN;AHNK_HUMAN;AHNK_HUMAN;AHNK_HUMAN;AHNK_HUMAN;AHNK_HUMAN;AHN…
AHNAK_S4520_M2	Q09666	0.0340861	2.33376	0.768237	-0.440824	0.682422	-1.07844	0.626955	-0.654495	+				AHNAK;AHNAK;AHNAK;AHNAK;AHNAK;AHNAK;AHNAK;AHNAK;AHNAK;AHNAK;AHNAK;AHNAK;AHNAK;AHNAK;AHNAK;AHNAK;AHNAK;AHNAK;AHNAK;AHNAK;AHNAK;AHNAK;AHNAK;AHNAK;AHNAK;AHNAK;AHNAK;AHNAK;AHNAK;AHNAK;AHNAK;AHNAK;AHNAK;AHNAK;AHNAK;AHNAK;AHNAK;AHNAK;AHNAK;AHNAK;AHNAK;AHNAK;AHNAK;AHNAK;AHNAK;AHNAK;AHNAK;AHNAK;AHNAK;AHNAK;AHNAK;AHNAK;AHNAK;AHNAK;AHNAK;AHNAK;AHNAK;AHNAK;AHNAK;AHNAK;AHNAK;AHNAK;AHNAK;AHNAK;AHNAK;AHNAK;AHN…	AHNK_HUMAN;AHNK_HUMAN;AHNK_HUMAN;AHNK_HUMAN;AHNK_HUMAN;AHNK_HUMAN;AHNK_HUMAN;AHNK_HUMAN;AHNK_HUMAN;AHNK_HUMAN;AHNK_HUMAN;AHNK_HUMAN;AHNK_HUMAN;AHNK_HUMAN;AHNK_HUMAN;AHNK_HUMAN;AHNK_HUMAN;AHNK_HUMAN;AHNK_HUMAN;AHNK_HUMAN;AHNK_HUMAN;AHNK_HUMAN;AHNK_HUMAN;AHNK_HUMAN;AHNK_HUMAN;AHNK_HUMAN;AHNK_HUMAN;AHNK_HUMAN;AHNK_HUMAN;AHNK_HUMAN;AHNK_HUMAN;AHNK_HUMAN;AHNK_HUMAN;AHNK_HUMAN;AHNK_HUMAN;AHNK_HUMAN;AHN…
AHNAK_S4900_M1	Q09666	1	0	0.848353	0.161779	0.282239	1.04804	0.32976	0.707834					AHNAK;AHNAK;AHNAK;AHNAK;AHNAK;AHNAK;AHNAK;AHNAK;AHNAK;AHNAK;AHNAK;AHNAK;AHNAK;AHNAK;AHNAK;AHNAK;AHNAK;AHNAK;AHNAK;AHNAK;AHNAK;AHNAK;AHNAK;AHNAK;AHNAK;AHNAK;AHNAK;AHNAK;AHNAK;AHNAK;AHNAK;AHNAK;AHNAK;AHNAK;AHNAK;AHNAK;AHNAK;AHNAK;AHNAK;AHNAK;AHNAK;AHNAK;AHNAK;AHNAK;AHNAK;AHNAK;AHNAK;AHNAK;AHNAK;AHNAK;AHNAK;AHNAK;AHNAK;AHNAK;AHNAK;AHNAK;AHNAK;AHNAK;AHNAK;AHNAK;AHNAK;AHNAK;AHNAK;AHNAK;AHNAK;AHNAK;AHN…	AHNK_HUMAN;AHNK_HUMAN;AHNK_HUMAN;AHNK_HUMAN;AHNK_HUMAN;AHNK_HUMAN;AHNK_HUMAN;AHNK_HUMAN;AHNK_HUMAN;AHNK_HUMAN;AHNK_HUMAN;AHNK_HUMAN;AHNK_HUMAN;AHNK_HUMAN;AHNK_HUMAN;AHNK_HUMAN;AHNK_HUMAN;AHNK_HUMAN;AHNK_HUMAN;AHNK_HUMAN;AHNK_HUMAN;AHNK_HUMAN;AHNK_HUMAN;AHNK_HUMAN;AHNK_HUMAN;AHNK_HUMAN;AHNK_HUMAN;AHNK_HUMAN;AHNK_HUMAN;AHNK_HUMAN;AHNK_HUMAN;AHNK_HUMAN;AHNK_HUMAN;AHNK_HUMAN;AHNK_HUMAN;AHNK_HUMAN;AHN…
AHNAK_S4903_M1	Q09666	0.793342	-0.297462	0.565679	0.362763	1	0	0.706871	-0.491404					AHNAK;AHNAK;AHNAK;AHNAK;AHNAK;AHNAK;AHNAK;AHNAK;AHNAK;AHNAK;AHNAK;AHNAK;AHNAK;AHNAK;AHNAK;AHNAK;AHNAK;AHNAK;AHNAK;AHNAK;AHNAK;AHNAK;AHNAK;AHNAK;AHNAK;AHNAK;AHNAK;AHNAK;AHNAK;AHNAK;AHNAK;AHNAK;AHNAK;AHNAK;AHNAK;AHNAK;AHNAK;AHNAK;AHNAK;AHNAK;AHNAK;AHNAK;AHNAK;AHNAK;AHNAK;AHNAK;AHNAK;AHNAK;AHNAK;AHNAK;AHNAK;AHNAK;AHNAK;AHNAK;AHNAK;AHNAK;AHNAK;AHNAK;AHNAK;AHNAK;AHNAK;AHNAK;AHNAK;AHNAK;AHNAK;AHNAK;AHN…	AHNK_HUMAN;AHNK_HUMAN;AHNK_HUMAN;AHNK_HUMAN;AHNK_HUMAN;AHNK_HUMAN;AHNK_HUMAN;AHNK_HUMAN;AHNK_HUMAN;AHNK_HUMAN;AHNK_HUMAN;AHNK_HUMAN;AHNK_HUMAN;AHNK_HUMAN;AHNK_HUMAN;AHNK_HUMAN;AHNK_HUMAN;AHNK_HUMAN;AHNK_HUMAN;AHNK_HUMAN;AHNK_HUMAN;AHNK_HUMAN;AHNK_HUMAN;AHNK_HUMAN;AHNK_HUMAN;AHNK_HUMAN;AHNK_HUMAN;AHNK_HUMAN;AHNK_HUMAN;AHNK_HUMAN;AHNK_HUMAN;AHNK_HUMAN;AHNK_HUMAN;AHNK_HUMAN;AHNK_HUMAN;AHNK_HUMAN;AHN…
AHNAK_S4908_M1	Q09666	0.022091	1.95856	1	0	0.614602	0.921416	0.00659928	2.50637	+			+	AHNAK;AHNAK;AHNAK;AHNAK;AHNAK;AHNAK;AHNAK;AHNAK;AHNAK;AHNAK;AHNAK;AHNAK;AHNAK;AHNAK;AHNAK;AHNAK;AHNAK;AHNAK;AHNAK;AHNAK;AHNAK;AHNAK;AHNAK;AHNAK;AHNAK;AHNAK;AHNAK;AHNAK;AHNAK;AHNAK;AHNAK;AHNAK;AHNAK;AHNAK;AHNAK;AHNAK;AHNAK;AHNAK;AHNAK;AHNAK;AHNAK;AHNAK;AHNAK;AHNAK;AHNAK;AHNAK;AHNAK;AHNAK;AHNAK;AHNAK;AHNAK;AHNAK;AHNAK;AHNAK;AHNAK;AHNAK;AHNAK;AHNAK;AHNAK;AHNAK;AHNAK;AHNAK;AHNAK;AHNAK;AHNAK;AHNAK;AHN…	AHNK_HUMAN;AHNK_HUMAN;AHNK_HUMAN;AHNK_HUMAN;AHNK_HUMAN;AHNK_HUMAN;AHNK_HUMAN;AHNK_HUMAN;AHNK_HUMAN;AHNK_HUMAN;AHNK_HUMAN;AHNK_HUMAN;AHNK_HUMAN;AHNK_HUMAN;AHNK_HUMAN;AHNK_HUMAN;AHNK_HUMAN;AHNK_HUMAN;AHNK_HUMAN;AHNK_HUMAN;AHNK_HUMAN;AHNK_HUMAN;AHNK_HUMAN;AHNK_HUMAN;AHNK_HUMAN;AHNK_HUMAN;AHNK_HUMAN;AHNK_HUMAN;AHNK_HUMAN;AHNK_HUMAN;AHNK_HUMAN;AHNK_HUMAN;AHNK_HUMAN;AHNK_HUMAN;AHNK_HUMAN;AHNK_HUMAN;AHN…
AHNAK_S4953_M1	Q09666	1	0	1	0	0.941531	0.134078	1	0					AHNAK;AHNAK;AHNAK;AHNAK;AHNAK;AHNAK;AHNAK;AHNAK;AHNAK;AHNAK;AHNAK;AHNAK;AHNAK;AHNAK;AHNAK;AHNAK;AHNAK;AHNAK;AHNAK;AHNAK;AHNAK;AHNAK;AHNAK;AHNAK;AHNAK;AHNAK;AHNAK;AHNAK;AHNAK;AHNAK;AHNAK;AHNAK;AHNAK;AHNAK;AHNAK;AHNAK;AHNAK;AHNAK;AHNAK;AHNAK;AHNAK;AHNAK;AHNAK;AHNAK;AHNAK;AHNAK;AHNAK;AHNAK;AHNAK;AHNAK;AHNAK;AHNAK;AHNAK;AHNAK;AHNAK;AHNAK;AHNAK;AHNAK;AHNAK;AHNAK;AHNAK;AHNAK;AHNAK;AHNAK;AHNAK;AHNAK;AHN…	AHNK_HUMAN;AHNK_HUMAN;AHNK_HUMAN;AHNK_HUMAN;AHNK_HUMAN;AHNK_HUMAN;AHNK_HUMAN;AHNK_HUMAN;AHNK_HUMAN;AHNK_HUMAN;AHNK_HUMAN;AHNK_HUMAN;AHNK_HUMAN;AHNK_HUMAN;AHNK_HUMAN;AHNK_HUMAN;AHNK_HUMAN;AHNK_HUMAN;AHNK_HUMAN;AHNK_HUMAN;AHNK_HUMAN;AHNK_HUMAN;AHNK_HUMAN;AHNK_HUMAN;AHNK_HUMAN;AHNK_HUMAN;AHNK_HUMAN;AHNK_HUMAN;AHNK_HUMAN;AHNK_HUMAN;AHNK_HUMAN;AHNK_HUMAN;AHNK_HUMAN;AHNK_HUMAN;AHNK_HUMAN;AHNK_HUMAN;AHN…
AHNAK_S4960_M1	Q09666	1	0	0.00632867	3.55326	1	0	1	0		+			AHNAK;AHNAK;AHNAK;AHNAK;AHNAK;AHNAK;AHNAK;AHNAK;AHNAK;AHNAK;AHNAK;AHNAK;AHNAK;AHNAK;AHNAK;AHNAK;AHNAK;AHNAK;AHNAK;AHNAK;AHNAK;AHNAK;AHNAK;AHNAK;AHNAK;AHNAK;AHNAK;AHNAK;AHNAK;AHNAK;AHNAK;AHNAK;AHNAK;AHNAK;AHNAK;AHNAK;AHNAK;AHNAK;AHNAK;AHNAK;AHNAK;AHNAK;AHNAK;AHNAK;AHNAK;AHNAK;AHNAK;AHNAK;AHNAK;AHNAK;AHNAK;AHNAK;AHNAK;AHNAK;AHNAK;AHNAK;AHNAK;AHNAK;AHNAK;AHNAK;AHNAK;AHNAK;AHNAK;AHNAK;AHNAK;AHNAK;AHN…	AHNK_HUMAN;AHNK_HUMAN;AHNK_HUMAN;AHNK_HUMAN;AHNK_HUMAN;AHNK_HUMAN;AHNK_HUMAN;AHNK_HUMAN;AHNK_HUMAN;AHNK_HUMAN;AHNK_HUMAN;AHNK_HUMAN;AHNK_HUMAN;AHNK_HUMAN;AHNK_HUMAN;AHNK_HUMAN;AHNK_HUMAN;AHNK_HUMAN;AHNK_HUMAN;AHNK_HUMAN;AHNK_HUMAN;AHNK_HUMAN;AHNK_HUMAN;AHNK_HUMAN;AHNK_HUMAN;AHNK_HUMAN;AHNK_HUMAN;AHNK_HUMAN;AHNK_HUMAN;AHNK_HUMAN;AHNK_HUMAN;AHNK_HUMAN;AHNK_HUMAN;AHNK_HUMAN;AHNK_HUMAN;AHNK_HUMAN;AHN…
AHNAK_S4993_M1	Q09666	1	0	0.00843917	1.78952	0.533783	0.250802	0.415398	0.240237		+			AHNAK;AHNAK;AHNAK;AHNAK;AHNAK;AHNAK;AHNAK;AHNAK;AHNAK;AHNAK;AHNAK;AHNAK;AHNAK;AHNAK;AHNAK;AHNAK;AHNAK;AHNAK;AHNAK;AHNAK;AHNAK;AHNAK;AHNAK;AHNAK;AHNAK;AHNAK;AHNAK;AHNAK;AHNAK;AHNAK;AHNAK;AHNAK;AHNAK;AHNAK;AHNAK;AHNAK;AHNAK;AHNAK;AHNAK;AHNAK;AHNAK;AHNAK;AHNAK;AHNAK;AHNAK;AHNAK;AHNAK;AHNAK;AHNAK;AHNAK;AHNAK;AHNAK;AHNAK;AHNAK;AHNAK;AHNAK;AHNAK;AHNAK;AHNAK;AHNAK;AHNAK;AHNAK;AHNAK;AHNAK;AHNAK;AHNAK;AHN…	AHNK_HUMAN;AHNK_HUMAN;AHNK_HUMAN;AHNK_HUMAN;AHNK_HUMAN;AHNK_HUMAN;AHNK_HUMAN;AHNK_HUMAN;AHNK_HUMAN;AHNK_HUMAN;AHNK_HUMAN;AHNK_HUMAN;AHNK_HUMAN;AHNK_HUMAN;AHNK_HUMAN;AHNK_HUMAN;AHNK_HUMAN;AHNK_HUMAN;AHNK_HUMAN;AHNK_HUMAN;AHNK_HUMAN;AHNK_HUMAN;AHNK_HUMAN;AHNK_HUMAN;AHNK_HUMAN;AHNK_HUMAN;AHNK_HUMAN;AHNK_HUMAN;AHNK_HUMAN;AHNK_HUMAN;AHNK_HUMAN;AHNK_HUMAN;AHNK_HUMAN;AHNK_HUMAN;AHNK_HUMAN;AHNK_HUMAN;AHN…
AHNAK_S4993_M2	Q09666	1	0	0.00324119	2.48123	0.0753828	2.56386	0.365757	0.914913		+			AHNAK;AHNAK;AHNAK;AHNAK;AHNAK;AHNAK;AHNAK;AHNAK;AHNAK;AHNAK;AHNAK;AHNAK;AHNAK;AHNAK;AHNAK;AHNAK;AHNAK;AHNAK;AHNAK;AHNAK;AHNAK;AHNAK;AHNAK;AHNAK;AHNAK;AHNAK;AHNAK;AHNAK;AHNAK;AHNAK;AHNAK;AHNAK;AHNAK;AHNAK;AHNAK;AHNAK;AHNAK;AHNAK;AHNAK;AHNAK;AHNAK;AHNAK;AHNAK;AHNAK;AHNAK;AHNAK;AHNAK;AHNAK;AHNAK;AHNAK;AHNAK;AHNAK;AHNAK;AHNAK;AHNAK;AHNAK;AHNAK;AHNAK;AHNAK;AHNAK;AHNAK;AHNAK;AHNAK;AHNAK;AHNAK;AHNAK;AHN…	AHNK_HUMAN;AHNK_HUMAN;AHNK_HUMAN;AHNK_HUMAN;AHNK_HUMAN;AHNK_HUMAN;AHNK_HUMAN;AHNK_HUMAN;AHNK_HUMAN;AHNK_HUMAN;AHNK_HUMAN;AHNK_HUMAN;AHNK_HUMAN;AHNK_HUMAN;AHNK_HUMAN;AHNK_HUMAN;AHNK_HUMAN;AHNK_HUMAN;AHNK_HUMAN;AHNK_HUMAN;AHNK_HUMAN;AHNK_HUMAN;AHNK_HUMAN;AHNK_HUMAN;AHNK_HUMAN;AHNK_HUMAN;AHNK_HUMAN;AHNK_HUMAN;AHNK_HUMAN;AHNK_HUMAN;AHNK_HUMAN;AHNK_HUMAN;AHNK_HUMAN;AHNK_HUMAN;AHNK_HUMAN;AHNK_HUMAN;AHN…
AHNAK_S511_M1	Q09666	1	0	0.777272	0.231592	0.733093	0.464956	0.135347	1.42715					AHNAK;AHNAK;AHNAK;AHNAK;AHNAK;AHNAK;AHNAK;AHNAK;AHNAK;AHNAK;AHNAK;AHNAK;AHNAK;AHNAK;AHNAK;AHNAK;AHNAK;AHNAK;AHNAK;AHNAK;AHNAK;AHNAK;AHNAK;AHNAK;AHNAK;AHNAK;AHNAK;AHNAK;AHNAK;AHNAK;AHNAK;AHNAK;AHNAK;AHNAK;AHNAK;AHNAK;AHNAK;AHNAK;AHNAK;AHNAK;AHNAK;AHNAK;AHNAK;AHNAK;AHNAK;AHNAK;AHNAK;AHNAK;AHNAK;AHNAK;AHNAK;AHNAK;AHNAK;AHNAK;AHNAK;AHNAK;AHNAK;AHNAK;AHNAK;AHNAK;AHNAK;AHNAK;AHNAK;AHNAK;AHNAK;AHNAK;AHN…	AHNK_HUMAN;AHNK_HUMAN;AHNK_HUMAN;AHNK_HUMAN;AHNK_HUMAN;AHNK_HUMAN;AHNK_HUMAN;AHNK_HUMAN;AHNK_HUMAN;AHNK_HUMAN;AHNK_HUMAN;AHNK_HUMAN;AHNK_HUMAN;AHNK_HUMAN;AHNK_HUMAN;AHNK_HUMAN;AHNK_HUMAN;AHNK_HUMAN;AHNK_HUMAN;AHNK_HUMAN;AHNK_HUMAN;AHNK_HUMAN;AHNK_HUMAN;AHNK_HUMAN;AHNK_HUMAN;AHNK_HUMAN;AHNK_HUMAN;AHNK_HUMAN;AHNK_HUMAN;AHNK_HUMAN;AHNK_HUMAN;AHNK_HUMAN;AHNK_HUMAN;AHNK_HUMAN;AHNK_HUMAN;AHNK_HUMAN;AHN…
AHNAK_S5110_M1	Q09666	0.251198	0.379099	0.245105	0.366827	0.0502592	0.940727	0.218306	0.390843					AHNAK;AHNAK;AHNAK;AHNAK;AHNAK;AHNAK;AHNAK;AHNAK;AHNAK;AHNAK;AHNAK;AHNAK;AHNAK;AHNAK;AHNAK;AHNAK;AHNAK;AHNAK;AHNAK;AHNAK;AHNAK;AHNAK;AHNAK;AHNAK;AHNAK;AHNAK;AHNAK;AHNAK;AHNAK;AHNAK;AHNAK;AHNAK;AHNAK;AHNAK;AHNAK;AHNAK;AHNAK;AHNAK;AHNAK;AHNAK;AHNAK;AHNAK;AHNAK;AHNAK;AHNAK;AHNAK;AHNAK;AHNAK;AHNAK;AHNAK;AHNAK;AHNAK;AHNAK;AHNAK;AHNAK;AHNAK;AHNAK;AHNAK;AHNAK;AHNAK;AHNAK;AHNAK;AHNAK;AHNAK;AHNAK;AHNAK;AHN…	AHNK_HUMAN;AHNK_HUMAN;AHNK_HUMAN;AHNK_HUMAN;AHNK_HUMAN;AHNK_HUMAN;AHNK_HUMAN;AHNK_HUMAN;AHNK_HUMAN;AHNK_HUMAN;AHNK_HUMAN;AHNK_HUMAN;AHNK_HUMAN;AHNK_HUMAN;AHNK_HUMAN;AHNK_HUMAN;AHNK_HUMAN;AHNK_HUMAN;AHNK_HUMAN;AHNK_HUMAN;AHNK_HUMAN;AHNK_HUMAN;AHNK_HUMAN;AHNK_HUMAN;AHNK_HUMAN;AHNK_HUMAN;AHNK_HUMAN;AHNK_HUMAN;AHNK_HUMAN;AHNK_HUMAN;AHNK_HUMAN;AHNK_HUMAN;AHNK_HUMAN;AHNK_HUMAN;AHNK_HUMAN;AHNK_HUMAN;AHN…
AHNAK_S5125_M1	Q09666	1	0	0.1316	1.19764	0.569154	0.763884	0.579635	-0.391385					AHNAK;AHNAK;AHNAK;AHNAK;AHNAK;AHNAK;AHNAK;AHNAK;AHNAK;AHNAK;AHNAK;AHNAK;AHNAK;AHNAK;AHNAK;AHNAK;AHNAK;AHNAK;AHNAK;AHNAK;AHNAK;AHNAK;AHNAK;AHNAK;AHNAK;AHNAK;AHNAK;AHNAK;AHNAK;AHNAK;AHNAK;AHNAK;AHNAK;AHNAK;AHNAK;AHNAK;AHNAK;AHNAK;AHNAK;AHNAK;AHNAK;AHNAK;AHNAK;AHNAK;AHNAK;AHNAK;AHNAK;AHNAK;AHNAK;AHNAK;AHNAK;AHNAK;AHNAK;AHNAK;AHNAK;AHNAK;AHNAK;AHNAK;AHNAK;AHNAK;AHNAK;AHNAK;AHNAK;AHNAK;AHNAK;AHNAK;AHN…	AHNK_HUMAN;AHNK_HUMAN;AHNK_HUMAN;AHNK_HUMAN;AHNK_HUMAN;AHNK_HUMAN;AHNK_HUMAN;AHNK_HUMAN;AHNK_HUMAN;AHNK_HUMAN;AHNK_HUMAN;AHNK_HUMAN;AHNK_HUMAN;AHNK_HUMAN;AHNK_HUMAN;AHNK_HUMAN;AHNK_HUMAN;AHNK_HUMAN;AHNK_HUMAN;AHNK_HUMAN;AHNK_HUMAN;AHNK_HUMAN;AHNK_HUMAN;AHNK_HUMAN;AHNK_HUMAN;AHNK_HUMAN;AHNK_HUMAN;AHNK_HUMAN;AHNK_HUMAN;AHNK_HUMAN;AHNK_HUMAN;AHNK_HUMAN;AHNK_HUMAN;AHNK_HUMAN;AHNK_HUMAN;AHNK_HUMAN;AHN…
AHNAK_S5186_M1	Q09666	1	0	0.393426	-1.26368	1	0	1	0					AHNAK;AHNAK;AHNAK;AHNAK;AHNAK;AHNAK;AHNAK;AHNAK;AHNAK;AHNAK;AHNAK;AHNAK;AHNAK;AHNAK;AHNAK;AHNAK;AHNAK;AHNAK;AHNAK;AHNAK;AHNAK;AHNAK;AHNAK;AHNAK;AHNAK;AHNAK;AHNAK;AHNAK;AHNAK;AHNAK;AHNAK;AHNAK;AHNAK;AHNAK;AHNAK;AHNAK;AHNAK;AHNAK;AHNAK;AHNAK;AHNAK;AHNAK;AHNAK;AHNAK;AHNAK;AHNAK;AHNAK;AHNAK;AHNAK;AHNAK;AHNAK;AHNAK;AHNAK;AHNAK;AHNAK;AHNAK;AHNAK;AHNAK;AHNAK;AHNAK;AHNAK;AHNAK;AHNAK;AHNAK;AHNAK;AHNAK;AHN…	AHNK_HUMAN;AHNK_HUMAN;AHNK_HUMAN;AHNK_HUMAN;AHNK_HUMAN;AHNK_HUMAN;AHNK_HUMAN;AHNK_HUMAN;AHNK_HUMAN;AHNK_HUMAN;AHNK_HUMAN;AHNK_HUMAN;AHNK_HUMAN;AHNK_HUMAN;AHNK_HUMAN;AHNK_HUMAN;AHNK_HUMAN;AHNK_HUMAN;AHNK_HUMAN;AHNK_HUMAN;AHNK_HUMAN;AHNK_HUMAN;AHNK_HUMAN;AHNK_HUMAN;AHNK_HUMAN;AHNK_HUMAN;AHNK_HUMAN;AHNK_HUMAN;AHNK_HUMAN;AHNK_HUMAN;AHNK_HUMAN;AHNK_HUMAN;AHNK_HUMAN;AHNK_HUMAN;AHNK_HUMAN;AHNK_HUMAN;AHN…
AHNAK_S5195_M1	Q09666	1	0	0.113366	1.4825	0.937838	-0.0633731	0.00869036	2.49678				+	AHNAK;AHNAK;AHNAK;AHNAK;AHNAK;AHNAK;AHNAK;AHNAK;AHNAK;AHNAK;AHNAK;AHNAK;AHNAK;AHNAK;AHNAK;AHNAK;AHNAK;AHNAK;AHNAK;AHNAK;AHNAK;AHNAK;AHNAK;AHNAK;AHNAK;AHNAK;AHNAK;AHNAK;AHNAK;AHNAK;AHNAK;AHNAK;AHNAK;AHNAK;AHNAK;AHNAK;AHNAK;AHNAK;AHNAK;AHNAK;AHNAK;AHNAK;AHNAK;AHNAK;AHNAK;AHNAK;AHNAK;AHNAK;AHNAK;AHNAK;AHNAK;AHNAK;AHNAK;AHNAK;AHNAK;AHNAK;AHNAK;AHNAK;AHNAK;AHNAK;AHNAK;AHNAK;AHNAK;AHNAK;AHNAK;AHNAK;AHN…	AHNK_HUMAN;AHNK_HUMAN;AHNK_HUMAN;AHNK_HUMAN;AHNK_HUMAN;AHNK_HUMAN;AHNK_HUMAN;AHNK_HUMAN;AHNK_HUMAN;AHNK_HUMAN;AHNK_HUMAN;AHNK_HUMAN;AHNK_HUMAN;AHNK_HUMAN;AHNK_HUMAN;AHNK_HUMAN;AHNK_HUMAN;AHNK_HUMAN;AHNK_HUMAN;AHNK_HUMAN;AHNK_HUMAN;AHNK_HUMAN;AHNK_HUMAN;AHNK_HUMAN;AHNK_HUMAN;AHNK_HUMAN;AHNK_HUMAN;AHNK_HUMAN;AHNK_HUMAN;AHNK_HUMAN;AHNK_HUMAN;AHNK_HUMAN;AHNK_HUMAN;AHNK_HUMAN;AHNK_HUMAN;AHNK_HUMAN;AHN…
AHNAK_S5279_M1	Q09666	1	0	0.889738	0.0745902	0.823637	-0.165366	0.596969	0.659382					AHNAK;AHNAK;AHNAK;AHNAK;AHNAK;AHNAK;AHNAK;AHNAK;AHNAK;AHNAK;AHNAK;AHNAK;AHNAK;AHNAK;AHNAK;AHNAK;AHNAK;AHNAK;AHNAK;AHNAK;AHNAK;AHNAK;AHNAK;AHNAK;AHNAK;AHNAK;AHNAK;AHNAK;AHNAK;AHNAK;AHNAK;AHNAK;AHNAK;AHNAK;AHNAK;AHNAK;AHNAK;AHNAK;AHNAK;AHNAK;AHNAK;AHNAK;AHNAK;AHNAK;AHNAK;AHNAK;AHNAK;AHNAK;AHNAK;AHNAK;AHNAK;AHNAK;AHNAK;AHNAK;AHNAK;AHNAK;AHNAK;AHNAK;AHNAK;AHNAK;AHNAK;AHNAK;AHNAK;AHNAK;AHNAK;AHNAK;AHN…	AHNK_HUMAN;AHNK_HUMAN;AHNK_HUMAN;AHNK_HUMAN;AHNK_HUMAN;AHNK_HUMAN;AHNK_HUMAN;AHNK_HUMAN;AHNK_HUMAN;AHNK_HUMAN;AHNK_HUMAN;AHNK_HUMAN;AHNK_HUMAN;AHNK_HUMAN;AHNK_HUMAN;AHNK_HUMAN;AHNK_HUMAN;AHNK_HUMAN;AHNK_HUMAN;AHNK_HUMAN;AHNK_HUMAN;AHNK_HUMAN;AHNK_HUMAN;AHNK_HUMAN;AHNK_HUMAN;AHNK_HUMAN;AHNK_HUMAN;AHNK_HUMAN;AHNK_HUMAN;AHNK_HUMAN;AHNK_HUMAN;AHNK_HUMAN;AHNK_HUMAN;AHNK_HUMAN;AHNK_HUMAN;AHNK_HUMAN;AHN…
AHNAK_S5298_M1	Q09666	1	0	0.403611	-0.672609	1	0	0.655432	-0.649524					AHNAK;AHNAK;AHNAK;AHNAK;AHNAK;AHNAK;AHNAK;AHNAK;AHNAK;AHNAK;AHNAK;AHNAK;AHNAK;AHNAK;AHNAK;AHNAK;AHNAK;AHNAK;AHNAK;AHNAK;AHNAK;AHNAK;AHNAK;AHNAK;AHNAK;AHNAK;AHNAK;AHNAK;AHNAK;AHNAK;AHNAK;AHNAK;AHNAK;AHNAK;AHNAK;AHNAK;AHNAK;AHNAK;AHNAK;AHNAK;AHNAK;AHNAK;AHNAK;AHNAK;AHNAK;AHNAK;AHNAK;AHNAK;AHNAK;AHNAK;AHNAK;AHNAK;AHNAK;AHNAK;AHNAK;AHNAK;AHNAK;AHNAK;AHNAK;AHNAK;AHNAK;AHNAK;AHNAK;AHNAK;AHNAK;AHNAK;AHN…	AHNK_HUMAN;AHNK_HUMAN;AHNK_HUMAN;AHNK_HUMAN;AHNK_HUMAN;AHNK_HUMAN;AHNK_HUMAN;AHNK_HUMAN;AHNK_HUMAN;AHNK_HUMAN;AHNK_HUMAN;AHNK_HUMAN;AHNK_HUMAN;AHNK_HUMAN;AHNK_HUMAN;AHNK_HUMAN;AHNK_HUMAN;AHNK_HUMAN;AHNK_HUMAN;AHNK_HUMAN;AHNK_HUMAN;AHNK_HUMAN;AHNK_HUMAN;AHNK_HUMAN;AHNK_HUMAN;AHNK_HUMAN;AHNK_HUMAN;AHNK_HUMAN;AHNK_HUMAN;AHNK_HUMAN;AHNK_HUMAN;AHNK_HUMAN;AHNK_HUMAN;AHNK_HUMAN;AHNK_HUMAN;AHNK_HUMAN;AHN…
AHNAK_S5332_M1	Q09666	1	0	0.529836	-0.328688	0.778707	0.134286	0.908259	-0.0709305					AHNAK;AHNAK;AHNAK;AHNAK;AHNAK;AHNAK;AHNAK;AHNAK;AHNAK;AHNAK;AHNAK;AHNAK;AHNAK;AHNAK;AHNAK;AHNAK;AHNAK;AHNAK;AHNAK;AHNAK;AHNAK;AHNAK;AHNAK;AHNAK;AHNAK;AHNAK;AHNAK;AHNAK;AHNAK;AHNAK;AHNAK;AHNAK;AHNAK;AHNAK;AHNAK;AHNAK;AHNAK;AHNAK;AHNAK;AHNAK;AHNAK;AHNAK;AHNAK;AHNAK;AHNAK;AHNAK;AHNAK;AHNAK;AHNAK;AHNAK;AHNAK;AHNAK;AHNAK;AHNAK;AHNAK;AHNAK;AHNAK;AHNAK;AHNAK;AHNAK;AHNAK;AHNAK;AHNAK;AHNAK;AHNAK;AHNAK;AHN…	AHNK_HUMAN;AHNK_HUMAN;AHNK_HUMAN;AHNK_HUMAN;AHNK_HUMAN;AHNK_HUMAN;AHNK_HUMAN;AHNK_HUMAN;AHNK_HUMAN;AHNK_HUMAN;AHNK_HUMAN;AHNK_HUMAN;AHNK_HUMAN;AHNK_HUMAN;AHNK_HUMAN;AHNK_HUMAN;AHNK_HUMAN;AHNK_HUMAN;AHNK_HUMAN;AHNK_HUMAN;AHNK_HUMAN;AHNK_HUMAN;AHNK_HUMAN;AHNK_HUMAN;AHNK_HUMAN;AHNK_HUMAN;AHNK_HUMAN;AHNK_HUMAN;AHNK_HUMAN;AHNK_HUMAN;AHNK_HUMAN;AHNK_HUMAN;AHNK_HUMAN;AHNK_HUMAN;AHNK_HUMAN;AHNK_HUMAN;AHN…
AHNAK_S5430_M1	Q09666	0.991816	-0.0396514	0.00103226	3.37528	0.0691289	2.14281	0.00636522	2.39617		+		+	AHNAK;AHNAK;AHNAK;AHNAK;AHNAK;AHNAK;AHNAK;AHNAK;AHNAK;AHNAK;AHNAK;AHNAK;AHNAK;AHNAK;AHNAK;AHNAK;AHNAK;AHNAK;AHNAK;AHNAK;AHNAK;AHNAK;AHNAK;AHNAK;AHNAK;AHNAK;AHNAK;AHNAK;AHNAK;AHNAK;AHNAK;AHNAK;AHNAK;AHNAK;AHNAK;AHNAK;AHNAK;AHNAK;AHNAK;AHNAK;AHNAK;AHNAK;AHNAK;AHNAK;AHNAK;AHNAK;AHNAK;AHNAK;AHNAK;AHNAK;AHNAK;AHNAK;AHNAK;AHNAK;AHNAK;AHNAK;AHNAK;AHNAK;AHNAK;AHNAK;AHNAK;AHNAK;AHNAK;AHNAK;AHNAK;AHNAK;AHN…	AHNK_HUMAN;AHNK_HUMAN;AHNK_HUMAN;AHNK_HUMAN;AHNK_HUMAN;AHNK_HUMAN;AHNK_HUMAN;AHNK_HUMAN;AHNK_HUMAN;AHNK_HUMAN;AHNK_HUMAN;AHNK_HUMAN;AHNK_HUMAN;AHNK_HUMAN;AHNK_HUMAN;AHNK_HUMAN;AHNK_HUMAN;AHNK_HUMAN;AHNK_HUMAN;AHNK_HUMAN;AHNK_HUMAN;AHNK_HUMAN;AHNK_HUMAN;AHNK_HUMAN;AHNK_HUMAN;AHNK_HUMAN;AHNK_HUMAN;AHNK_HUMAN;AHNK_HUMAN;AHNK_HUMAN;AHNK_HUMAN;AHNK_HUMAN;AHNK_HUMAN;AHNK_HUMAN;AHNK_HUMAN;AHNK_HUMAN;AHN…
AHNAK_S5448_M1	Q09666	0.26392	-0.449268	0.0632403	-0.47811	0.522934	-0.297944	0.804805	0.116754					AHNAK;AHNAK;AHNAK;AHNAK;AHNAK;AHNAK;AHNAK;AHNAK;AHNAK;AHNAK;AHNAK;AHNAK;AHNAK;AHNAK;AHNAK;AHNAK;AHNAK;AHNAK;AHNAK;AHNAK;AHNAK;AHNAK;AHNAK;AHNAK;AHNAK;AHNAK;AHNAK;AHNAK;AHNAK;AHNAK;AHNAK;AHNAK;AHNAK;AHNAK;AHNAK;AHNAK;AHNAK;AHNAK;AHNAK;AHNAK;AHNAK;AHNAK;AHNAK;AHNAK;AHNAK;AHNAK;AHNAK;AHNAK;AHNAK;AHNAK;AHNAK;AHNAK;AHNAK;AHNAK;AHNAK;AHNAK;AHNAK;AHNAK;AHNAK;AHNAK;AHNAK;AHNAK;AHNAK;AHNAK;AHNAK;AHNAK;AHN…	AHNK_HUMAN;AHNK_HUMAN;AHNK_HUMAN;AHNK_HUMAN;AHNK_HUMAN;AHNK_HUMAN;AHNK_HUMAN;AHNK_HUMAN;AHNK_HUMAN;AHNK_HUMAN;AHNK_HUMAN;AHNK_HUMAN;AHNK_HUMAN;AHNK_HUMAN;AHNK_HUMAN;AHNK_HUMAN;AHNK_HUMAN;AHNK_HUMAN;AHNK_HUMAN;AHNK_HUMAN;AHNK_HUMAN;AHNK_HUMAN;AHNK_HUMAN;AHNK_HUMAN;AHNK_HUMAN;AHNK_HUMAN;AHNK_HUMAN;AHNK_HUMAN;AHNK_HUMAN;AHNK_HUMAN;AHNK_HUMAN;AHNK_HUMAN;AHNK_HUMAN;AHNK_HUMAN;AHNK_HUMAN;AHNK_HUMAN;AHN…
AHNAK_S5552_M1	Q09666	0.269247	0.97057	0.0106735	1.74515	1	0	0.268479	1.00418		+			AHNAK;AHNAK;AHNAK;AHNAK;AHNAK;AHNAK;AHNAK;AHNAK;AHNAK;AHNAK;AHNAK;AHNAK;AHNAK;AHNAK;AHNAK;AHNAK;AHNAK;AHNAK;AHNAK;AHNAK;AHNAK;AHNAK;AHNAK;AHNAK;AHNAK;AHNAK;AHNAK;AHNAK;AHNAK;AHNAK;AHNAK;AHNAK;AHNAK;AHNAK;AHNAK;AHNAK;AHNAK;AHNAK;AHNAK;AHNAK;AHNAK;AHNAK;AHNAK;AHNAK;AHNAK;AHNAK;AHNAK;AHNAK;AHNAK;AHNAK;AHNAK;AHNAK;AHNAK;AHNAK;AHNAK;AHNAK;AHNAK;AHNAK;AHNAK;AHNAK;AHNAK;AHNAK;AHNAK;AHNAK;AHNAK;AHNAK;AHN…	AHNK_HUMAN;AHNK_HUMAN;AHNK_HUMAN;AHNK_HUMAN;AHNK_HUMAN;AHNK_HUMAN;AHNK_HUMAN;AHNK_HUMAN;AHNK_HUMAN;AHNK_HUMAN;AHNK_HUMAN;AHNK_HUMAN;AHNK_HUMAN;AHNK_HUMAN;AHNK_HUMAN;AHNK_HUMAN;AHNK_HUMAN;AHNK_HUMAN;AHNK_HUMAN;AHNK_HUMAN;AHNK_HUMAN;AHNK_HUMAN;AHNK_HUMAN;AHNK_HUMAN;AHNK_HUMAN;AHNK_HUMAN;AHNK_HUMAN;AHNK_HUMAN;AHNK_HUMAN;AHNK_HUMAN;AHNK_HUMAN;AHNK_HUMAN;AHNK_HUMAN;AHNK_HUMAN;AHNK_HUMAN;AHNK_HUMAN;AHN…
AHNAK_S559_M1	Q09666	0.377284	-2.00313	0.738443	0.209957	0.219029	0.336595	0.371307	-0.774661					AHNAK;AHNAK;AHNAK;AHNAK;AHNAK;AHNAK;AHNAK;AHNAK;AHNAK;AHNAK;AHNAK;AHNAK;AHNAK;AHNAK;AHNAK;AHNAK;AHNAK;AHNAK;AHNAK;AHNAK;AHNAK;AHNAK;AHNAK;AHNAK;AHNAK;AHNAK;AHNAK;AHNAK;AHNAK;AHNAK;AHNAK;AHNAK;AHNAK;AHNAK;AHNAK;AHNAK;AHNAK;AHNAK;AHNAK;AHNAK;AHNAK;AHNAK;AHNAK;AHNAK;AHNAK;AHNAK;AHNAK;AHNAK;AHNAK;AHNAK;AHNAK;AHNAK;AHNAK;AHNAK;AHNAK;AHNAK;AHNAK;AHNAK;AHNAK;AHNAK;AHNAK;AHNAK;AHNAK;AHNAK;AHNAK;AHNAK;AHN…	AHNK_HUMAN;AHNK_HUMAN;AHNK_HUMAN;AHNK_HUMAN;AHNK_HUMAN;AHNK_HUMAN;AHNK_HUMAN;AHNK_HUMAN;AHNK_HUMAN;AHNK_HUMAN;AHNK_HUMAN;AHNK_HUMAN;AHNK_HUMAN;AHNK_HUMAN;AHNK_HUMAN;AHNK_HUMAN;AHNK_HUMAN;AHNK_HUMAN;AHNK_HUMAN;AHNK_HUMAN;AHNK_HUMAN;AHNK_HUMAN;AHNK_HUMAN;AHNK_HUMAN;AHNK_HUMAN;AHNK_HUMAN;AHNK_HUMAN;AHNK_HUMAN;AHNK_HUMAN;AHNK_HUMAN;AHNK_HUMAN;AHNK_HUMAN;AHNK_HUMAN;AHNK_HUMAN;AHNK_HUMAN;AHNK_HUMAN;AHN…
AHNAK_S5641_M1	Q09666	1	0	1	0	1	0	0.343841	-0.493379					AHNAK;AHNAK;AHNAK;AHNAK;AHNAK;AHNAK;AHNAK;AHNAK;AHNAK;AHNAK;AHNAK;AHNAK;AHNAK;AHNAK;AHNAK;AHNAK;AHNAK;AHNAK;AHNAK;AHNAK;AHNAK;AHNAK;AHNAK;AHNAK;AHNAK;AHNAK;AHNAK;AHNAK;AHNAK;AHNAK;AHNAK;AHNAK;AHNAK;AHNAK;AHNAK;AHNAK;AHNAK;AHNAK;AHNAK;AHNAK;AHNAK;AHNAK;AHNAK;AHNAK;AHNAK;AHNAK;AHNAK;AHNAK;AHNAK;AHNAK;AHNAK;AHNAK;AHNAK;AHNAK;AHNAK;AHNAK;AHNAK;AHNAK;AHNAK;AHNAK;AHNAK;AHNAK;AHNAK;AHNAK;AHNAK;AHNAK;AHN…	AHNK_HUMAN;AHNK_HUMAN;AHNK_HUMAN;AHNK_HUMAN;AHNK_HUMAN;AHNK_HUMAN;AHNK_HUMAN;AHNK_HUMAN;AHNK_HUMAN;AHNK_HUMAN;AHNK_HUMAN;AHNK_HUMAN;AHNK_HUMAN;AHNK_HUMAN;AHNK_HUMAN;AHNK_HUMAN;AHNK_HUMAN;AHNK_HUMAN;AHNK_HUMAN;AHNK_HUMAN;AHNK_HUMAN;AHNK_HUMAN;AHNK_HUMAN;AHNK_HUMAN;AHNK_HUMAN;AHNK_HUMAN;AHNK_HUMAN;AHNK_HUMAN;AHNK_HUMAN;AHNK_HUMAN;AHNK_HUMAN;AHNK_HUMAN;AHNK_HUMAN;AHNK_HUMAN;AHNK_HUMAN;AHNK_HUMAN;AHN…
AHNAK_S570_M1	Q09666	1	0	0.523131	-0.94702	1	0	0.403197	1.4703					AHNAK;AHNAK;AHNAK;AHNAK;AHNAK;AHNAK;AHNAK;AHNAK;AHNAK;AHNAK;AHNAK;AHNAK;AHNAK;AHNAK;AHNAK;AHNAK;AHNAK;AHNAK;AHNAK;AHNAK;AHNAK;AHNAK;AHNAK;AHNAK;AHNAK;AHNAK;AHNAK;AHNAK;AHNAK;AHNAK;AHNAK;AHNAK;AHNAK;AHNAK;AHNAK;AHNAK;AHNAK;AHNAK;AHNAK;AHNAK;AHNAK;AHNAK;AHNAK;AHNAK;AHNAK;AHNAK;AHNAK;AHNAK;AHNAK;AHNAK;AHNAK;AHNAK;AHNAK;AHNAK;AHNAK;AHNAK;AHNAK;AHNAK;AHNAK;AHNAK;AHNAK;AHNAK;AHNAK;AHNAK;AHNAK;AHNAK;AHN…	AHNK_HUMAN;AHNK_HUMAN;AHNK_HUMAN;AHNK_HUMAN;AHNK_HUMAN;AHNK_HUMAN;AHNK_HUMAN;AHNK_HUMAN;AHNK_HUMAN;AHNK_HUMAN;AHNK_HUMAN;AHNK_HUMAN;AHNK_HUMAN;AHNK_HUMAN;AHNK_HUMAN;AHNK_HUMAN;AHNK_HUMAN;AHNK_HUMAN;AHNK_HUMAN;AHNK_HUMAN;AHNK_HUMAN;AHNK_HUMAN;AHNK_HUMAN;AHNK_HUMAN;AHNK_HUMAN;AHNK_HUMAN;AHNK_HUMAN;AHNK_HUMAN;AHNK_HUMAN;AHNK_HUMAN;AHNK_HUMAN;AHNK_HUMAN;AHNK_HUMAN;AHNK_HUMAN;AHNK_HUMAN;AHNK_HUMAN;AHN…
AHNAK_S572_M1	Q09666	1	0	1	0	0.124909	2.23815	1	0					AHNAK;AHNAK;AHNAK;AHNAK;AHNAK;AHNAK;AHNAK;AHNAK;AHNAK;AHNAK;AHNAK;AHNAK;AHNAK;AHNAK;AHNAK;AHNAK;AHNAK;AHNAK;AHNAK;AHNAK;AHNAK;AHNAK;AHNAK;AHNAK;AHNAK;AHNAK;AHNAK;AHNAK;AHNAK;AHNAK;AHNAK;AHNAK;AHNAK;AHNAK;AHNAK;AHNAK;AHNAK;AHNAK;AHNAK;AHNAK;AHNAK;AHNAK;AHNAK;AHNAK;AHNAK;AHNAK;AHNAK;AHNAK;AHNAK;AHNAK;AHNAK;AHNAK;AHNAK;AHNAK;AHNAK;AHNAK;AHNAK;AHNAK;AHNAK;AHNAK;AHNAK;AHNAK;AHNAK;AHNAK;AHNAK;AHNAK;AHN…	AHNK_HUMAN;AHNK_HUMAN;AHNK_HUMAN;AHNK_HUMAN;AHNK_HUMAN;AHNK_HUMAN;AHNK_HUMAN;AHNK_HUMAN;AHNK_HUMAN;AHNK_HUMAN;AHNK_HUMAN;AHNK_HUMAN;AHNK_HUMAN;AHNK_HUMAN;AHNK_HUMAN;AHNK_HUMAN;AHNK_HUMAN;AHNK_HUMAN;AHNK_HUMAN;AHNK_HUMAN;AHNK_HUMAN;AHNK_HUMAN;AHNK_HUMAN;AHNK_HUMAN;AHNK_HUMAN;AHNK_HUMAN;AHNK_HUMAN;AHNK_HUMAN;AHNK_HUMAN;AHNK_HUMAN;AHNK_HUMAN;AHNK_HUMAN;AHNK_HUMAN;AHNK_HUMAN;AHNK_HUMAN;AHNK_HUMAN;AHN…
AHNAK_S5731_M1	Q09666	0.754962	0.117656	0.485806	-0.248904	0.579812	-0.153835	0.876612	0.0796123					AHNAK;AHNAK;AHNAK;AHNAK;AHNAK;AHNAK;AHNAK;AHNAK;AHNAK;AHNAK;AHNAK;AHNAK;AHNAK;AHNAK;AHNAK;AHNAK;AHNAK;AHNAK;AHNAK;AHNAK;AHNAK;AHNAK;AHNAK;AHNAK;AHNAK;AHNAK;AHNAK;AHNAK;AHNAK;AHNAK;AHNAK;AHNAK;AHNAK;AHNAK;AHNAK;AHNAK;AHNAK;AHNAK;AHNAK;AHNAK;AHNAK;AHNAK;AHNAK;AHNAK;AHNAK;AHNAK;AHNAK;AHNAK;AHNAK;AHNAK;AHNAK;AHNAK;AHNAK;AHNAK;AHNAK;AHNAK;AHNAK;AHNAK;AHNAK;AHNAK;AHNAK;AHNAK;AHNAK;AHNAK;AHNAK;AHNAK;AHN…	AHNK_HUMAN;AHNK_HUMAN;AHNK_HUMAN;AHNK_HUMAN;AHNK_HUMAN;AHNK_HUMAN;AHNK_HUMAN;AHNK_HUMAN;AHNK_HUMAN;AHNK_HUMAN;AHNK_HUMAN;AHNK_HUMAN;AHNK_HUMAN;AHNK_HUMAN;AHNK_HUMAN;AHNK_HUMAN;AHNK_HUMAN;AHNK_HUMAN;AHNK_HUMAN;AHNK_HUMAN;AHNK_HUMAN;AHNK_HUMAN;AHNK_HUMAN;AHNK_HUMAN;AHNK_HUMAN;AHNK_HUMAN;AHNK_HUMAN;AHNK_HUMAN;AHNK_HUMAN;AHNK_HUMAN;AHNK_HUMAN;AHNK_HUMAN;AHNK_HUMAN;AHNK_HUMAN;AHNK_HUMAN;AHNK_HUMAN;AHN…
AHNAK_S5731_M2	Q09666	0.779079	-2.10728	0.0793778	-1.1148	0.0812464	-0.544351	0.634539	-0.790504					AHNAK;AHNAK;AHNAK;AHNAK;AHNAK;AHNAK;AHNAK;AHNAK;AHNAK;AHNAK;AHNAK;AHNAK;AHNAK;AHNAK;AHNAK;AHNAK;AHNAK;AHNAK;AHNAK;AHNAK;AHNAK;AHNAK;AHNAK;AHNAK;AHNAK;AHNAK;AHNAK;AHNAK;AHNAK;AHNAK;AHNAK;AHNAK;AHNAK;AHNAK;AHNAK;AHNAK;AHNAK;AHNAK;AHNAK;AHNAK;AHNAK;AHNAK;AHNAK;AHNAK;AHNAK;AHNAK;AHNAK;AHNAK;AHNAK;AHNAK;AHNAK;AHNAK;AHNAK;AHNAK;AHNAK;AHNAK;AHNAK;AHNAK;AHNAK;AHNAK;AHNAK;AHNAK;AHNAK;AHNAK;AHNAK;AHNAK;AHN…	AHNK_HUMAN;AHNK_HUMAN;AHNK_HUMAN;AHNK_HUMAN;AHNK_HUMAN;AHNK_HUMAN;AHNK_HUMAN;AHNK_HUMAN;AHNK_HUMAN;AHNK_HUMAN;AHNK_HUMAN;AHNK_HUMAN;AHNK_HUMAN;AHNK_HUMAN;AHNK_HUMAN;AHNK_HUMAN;AHNK_HUMAN;AHNK_HUMAN;AHNK_HUMAN;AHNK_HUMAN;AHNK_HUMAN;AHNK_HUMAN;AHNK_HUMAN;AHNK_HUMAN;AHNK_HUMAN;AHNK_HUMAN;AHNK_HUMAN;AHNK_HUMAN;AHNK_HUMAN;AHNK_HUMAN;AHNK_HUMAN;AHNK_HUMAN;AHNK_HUMAN;AHNK_HUMAN;AHNK_HUMAN;AHNK_HUMAN;AHN…
AHNAK_S5731_M3	Q09666	1	0	0.114145	-3.32044	0.117822	-2.14083	0.182345	-2.32766					AHNAK;AHNAK;AHNAK;AHNAK;AHNAK;AHNAK;AHNAK;AHNAK;AHNAK;AHNAK;AHNAK;AHNAK;AHNAK;AHNAK;AHNAK;AHNAK;AHNAK;AHNAK;AHNAK;AHNAK;AHNAK;AHNAK;AHNAK;AHNAK;AHNAK;AHNAK;AHNAK;AHNAK;AHNAK;AHNAK;AHNAK;AHNAK;AHNAK;AHNAK;AHNAK;AHNAK;AHNAK;AHNAK;AHNAK;AHNAK;AHNAK;AHNAK;AHNAK;AHNAK;AHNAK;AHNAK;AHNAK;AHNAK;AHNAK;AHNAK;AHNAK;AHNAK;AHNAK;AHNAK;AHNAK;AHNAK;AHNAK;AHNAK;AHNAK;AHNAK;AHNAK;AHNAK;AHNAK;AHNAK;AHNAK;AHNAK;AHN…	AHNK_HUMAN;AHNK_HUMAN;AHNK_HUMAN;AHNK_HUMAN;AHNK_HUMAN;AHNK_HUMAN;AHNK_HUMAN;AHNK_HUMAN;AHNK_HUMAN;AHNK_HUMAN;AHNK_HUMAN;AHNK_HUMAN;AHNK_HUMAN;AHNK_HUMAN;AHNK_HUMAN;AHNK_HUMAN;AHNK_HUMAN;AHNK_HUMAN;AHNK_HUMAN;AHNK_HUMAN;AHNK_HUMAN;AHNK_HUMAN;AHNK_HUMAN;AHNK_HUMAN;AHNK_HUMAN;AHNK_HUMAN;AHNK_HUMAN;AHNK_HUMAN;AHNK_HUMAN;AHNK_HUMAN;AHNK_HUMAN;AHNK_HUMAN;AHNK_HUMAN;AHNK_HUMAN;AHNK_HUMAN;AHNK_HUMAN;AHN…
AHNAK_S5735_M2	Q09666	0.829109	1.12155	0.33188	-0.755327	0.470451	0.469842	0.940329	0.144654					AHNAK;AHNAK;AHNAK;AHNAK;AHNAK;AHNAK;AHNAK;AHNAK;AHNAK;AHNAK;AHNAK;AHNAK;AHNAK;AHNAK;AHNAK;AHNAK;AHNAK;AHNAK;AHNAK;AHNAK;AHNAK;AHNAK;AHNAK;AHNAK;AHNAK;AHNAK;AHNAK;AHNAK;AHNAK;AHNAK;AHNAK;AHNAK;AHNAK;AHNAK;AHNAK;AHNAK;AHNAK;AHNAK;AHNAK;AHNAK;AHNAK;AHNAK;AHNAK;AHNAK;AHNAK;AHNAK;AHNAK;AHNAK;AHNAK;AHNAK;AHNAK;AHNAK;AHNAK;AHNAK;AHNAK;AHNAK;AHNAK;AHNAK;AHNAK;AHNAK;AHNAK;AHNAK;AHNAK;AHNAK;AHNAK;AHNAK;AHN…	AHNK_HUMAN;AHNK_HUMAN;AHNK_HUMAN;AHNK_HUMAN;AHNK_HUMAN;AHNK_HUMAN;AHNK_HUMAN;AHNK_HUMAN;AHNK_HUMAN;AHNK_HUMAN;AHNK_HUMAN;AHNK_HUMAN;AHNK_HUMAN;AHNK_HUMAN;AHNK_HUMAN;AHNK_HUMAN;AHNK_HUMAN;AHNK_HUMAN;AHNK_HUMAN;AHNK_HUMAN;AHNK_HUMAN;AHNK_HUMAN;AHNK_HUMAN;AHNK_HUMAN;AHNK_HUMAN;AHNK_HUMAN;AHNK_HUMAN;AHNK_HUMAN;AHNK_HUMAN;AHNK_HUMAN;AHNK_HUMAN;AHNK_HUMAN;AHNK_HUMAN;AHNK_HUMAN;AHNK_HUMAN;AHNK_HUMAN;AHN…
AHNAK_S5735_M3	Q09666	0.170788	-3.43776	0.306731	-1.07121	0.826542	0.523171	0.230912	-3.59264					AHNAK;AHNAK;AHNAK;AHNAK;AHNAK;AHNAK;AHNAK;AHNAK;AHNAK;AHNAK;AHNAK;AHNAK;AHNAK;AHNAK;AHNAK;AHNAK;AHNAK;AHNAK;AHNAK;AHNAK;AHNAK;AHNAK;AHNAK;AHNAK;AHNAK;AHNAK;AHNAK;AHNAK;AHNAK;AHNAK;AHNAK;AHNAK;AHNAK;AHNAK;AHNAK;AHNAK;AHNAK;AHNAK;AHNAK;AHNAK;AHNAK;AHNAK;AHNAK;AHNAK;AHNAK;AHNAK;AHNAK;AHNAK;AHNAK;AHNAK;AHNAK;AHNAK;AHNAK;AHNAK;AHNAK;AHNAK;AHNAK;AHNAK;AHNAK;AHNAK;AHNAK;AHNAK;AHNAK;AHNAK;AHNAK;AHNAK;AHN…	AHNK_HUMAN;AHNK_HUMAN;AHNK_HUMAN;AHNK_HUMAN;AHNK_HUMAN;AHNK_HUMAN;AHNK_HUMAN;AHNK_HUMAN;AHNK_HUMAN;AHNK_HUMAN;AHNK_HUMAN;AHNK_HUMAN;AHNK_HUMAN;AHNK_HUMAN;AHNK_HUMAN;AHNK_HUMAN;AHNK_HUMAN;AHNK_HUMAN;AHNK_HUMAN;AHNK_HUMAN;AHNK_HUMAN;AHNK_HUMAN;AHNK_HUMAN;AHNK_HUMAN;AHNK_HUMAN;AHNK_HUMAN;AHNK_HUMAN;AHNK_HUMAN;AHNK_HUMAN;AHNK_HUMAN;AHNK_HUMAN;AHNK_HUMAN;AHNK_HUMAN;AHNK_HUMAN;AHNK_HUMAN;AHNK_HUMAN;AHN…
AHNAK_S5737_M1	Q09666	0.996981	0.0138817	1	0	1	0	1	0					AHNAK;AHNAK;AHNAK;AHNAK;AHNAK;AHNAK;AHNAK;AHNAK;AHNAK;AHNAK;AHNAK;AHNAK;AHNAK;AHNAK;AHNAK;AHNAK;AHNAK;AHNAK;AHNAK;AHNAK;AHNAK;AHNAK;AHNAK;AHNAK;AHNAK;AHNAK;AHNAK;AHNAK;AHNAK;AHNAK;AHNAK;AHNAK;AHNAK;AHNAK;AHNAK;AHNAK;AHNAK;AHNAK;AHNAK;AHNAK;AHNAK;AHNAK;AHNAK;AHNAK;AHNAK;AHNAK;AHNAK;AHNAK;AHNAK;AHNAK;AHNAK;AHNAK;AHNAK;AHNAK;AHNAK;AHNAK;AHNAK;AHNAK;AHNAK;AHNAK;AHNAK;AHNAK;AHNAK;AHNAK;AHNAK;AHNAK;AHN…	AHNK_HUMAN;AHNK_HUMAN;AHNK_HUMAN;AHNK_HUMAN;AHNK_HUMAN;AHNK_HUMAN;AHNK_HUMAN;AHNK_HUMAN;AHNK_HUMAN;AHNK_HUMAN;AHNK_HUMAN;AHNK_HUMAN;AHNK_HUMAN;AHNK_HUMAN;AHNK_HUMAN;AHNK_HUMAN;AHNK_HUMAN;AHNK_HUMAN;AHNK_HUMAN;AHNK_HUMAN;AHNK_HUMAN;AHNK_HUMAN;AHNK_HUMAN;AHNK_HUMAN;AHNK_HUMAN;AHNK_HUMAN;AHNK_HUMAN;AHNK_HUMAN;AHNK_HUMAN;AHNK_HUMAN;AHNK_HUMAN;AHNK_HUMAN;AHNK_HUMAN;AHNK_HUMAN;AHNK_HUMAN;AHNK_HUMAN;AHN…
AHNAK_S5737_M2	Q09666	0.70259	2.13533	0.433963	-0.827967	0.00394306	-1.04028	0.853537	0.962538			+		AHNAK;AHNAK;AHNAK;AHNAK;AHNAK;AHNAK;AHNAK;AHNAK;AHNAK;AHNAK;AHNAK;AHNAK;AHNAK;AHNAK;AHNAK;AHNAK;AHNAK;AHNAK;AHNAK;AHNAK;AHNAK;AHNAK;AHNAK;AHNAK;AHNAK;AHNAK;AHNAK;AHNAK;AHNAK;AHNAK;AHNAK;AHNAK;AHNAK;AHNAK;AHNAK;AHNAK;AHNAK;AHNAK;AHNAK;AHNAK;AHNAK;AHNAK;AHNAK;AHNAK;AHNAK;AHNAK;AHNAK;AHNAK;AHNAK;AHNAK;AHNAK;AHNAK;AHNAK;AHNAK;AHNAK;AHNAK;AHNAK;AHNAK;AHNAK;AHNAK;AHNAK;AHNAK;AHNAK;AHNAK;AHNAK;AHNAK;AHN…	AHNK_HUMAN;AHNK_HUMAN;AHNK_HUMAN;AHNK_HUMAN;AHNK_HUMAN;AHNK_HUMAN;AHNK_HUMAN;AHNK_HUMAN;AHNK_HUMAN;AHNK_HUMAN;AHNK_HUMAN;AHNK_HUMAN;AHNK_HUMAN;AHNK_HUMAN;AHNK_HUMAN;AHNK_HUMAN;AHNK_HUMAN;AHNK_HUMAN;AHNK_HUMAN;AHNK_HUMAN;AHNK_HUMAN;AHNK_HUMAN;AHNK_HUMAN;AHNK_HUMAN;AHNK_HUMAN;AHNK_HUMAN;AHNK_HUMAN;AHNK_HUMAN;AHNK_HUMAN;AHNK_HUMAN;AHNK_HUMAN;AHNK_HUMAN;AHNK_HUMAN;AHNK_HUMAN;AHNK_HUMAN;AHNK_HUMAN;AHN…
AHNAK_S5737_M3	Q09666	0.183501	-2.79696	0.420975	-0.676623	0.580166	-0.80268	0.132123	-4.02703					AHNAK;AHNAK;AHNAK;AHNAK;AHNAK;AHNAK;AHNAK;AHNAK;AHNAK;AHNAK;AHNAK;AHNAK;AHNAK;AHNAK;AHNAK;AHNAK;AHNAK;AHNAK;AHNAK;AHNAK;AHNAK;AHNAK;AHNAK;AHNAK;AHNAK;AHNAK;AHNAK;AHNAK;AHNAK;AHNAK;AHNAK;AHNAK;AHNAK;AHNAK;AHNAK;AHNAK;AHNAK;AHNAK;AHNAK;AHNAK;AHNAK;AHNAK;AHNAK;AHNAK;AHNAK;AHNAK;AHNAK;AHNAK;AHNAK;AHNAK;AHNAK;AHNAK;AHNAK;AHNAK;AHNAK;AHNAK;AHNAK;AHNAK;AHNAK;AHNAK;AHNAK;AHNAK;AHNAK;AHNAK;AHNAK;AHNAK;AHN…	AHNK_HUMAN;AHNK_HUMAN;AHNK_HUMAN;AHNK_HUMAN;AHNK_HUMAN;AHNK_HUMAN;AHNK_HUMAN;AHNK_HUMAN;AHNK_HUMAN;AHNK_HUMAN;AHNK_HUMAN;AHNK_HUMAN;AHNK_HUMAN;AHNK_HUMAN;AHNK_HUMAN;AHNK_HUMAN;AHNK_HUMAN;AHNK_HUMAN;AHNK_HUMAN;AHNK_HUMAN;AHNK_HUMAN;AHNK_HUMAN;AHNK_HUMAN;AHNK_HUMAN;AHNK_HUMAN;AHNK_HUMAN;AHNK_HUMAN;AHNK_HUMAN;AHNK_HUMAN;AHNK_HUMAN;AHNK_HUMAN;AHNK_HUMAN;AHNK_HUMAN;AHNK_HUMAN;AHNK_HUMAN;AHNK_HUMAN;AHN…
AHNAK_S5739_M1	Q09666	1	0	0.00243137	-1.85819	0.764331	-1.01502	0.424292	-0.471387		+			AHNAK;AHNAK;AHNAK;AHNAK;AHNAK;AHNAK;AHNAK;AHNAK;AHNAK;AHNAK;AHNAK;AHNAK;AHNAK;AHNAK;AHNAK;AHNAK;AHNAK;AHNAK;AHNAK;AHNAK;AHNAK;AHNAK;AHNAK;AHNAK;AHNAK;AHNAK;AHNAK;AHNAK;AHNAK;AHNAK;AHNAK;AHNAK;AHNAK;AHNAK;AHNAK;AHNAK;AHNAK;AHNAK;AHNAK;AHNAK;AHNAK;AHNAK;AHNAK;AHNAK;AHNAK;AHNAK;AHNAK;AHNAK;AHNAK;AHNAK;AHNAK;AHNAK;AHNAK;AHNAK;AHNAK;AHNAK;AHNAK;AHNAK;AHNAK;AHNAK;AHNAK;AHNAK;AHNAK;AHNAK;AHNAK;AHNAK;AHN…	AHNK_HUMAN;AHNK_HUMAN;AHNK_HUMAN;AHNK_HUMAN;AHNK_HUMAN;AHNK_HUMAN;AHNK_HUMAN;AHNK_HUMAN;AHNK_HUMAN;AHNK_HUMAN;AHNK_HUMAN;AHNK_HUMAN;AHNK_HUMAN;AHNK_HUMAN;AHNK_HUMAN;AHNK_HUMAN;AHNK_HUMAN;AHNK_HUMAN;AHNK_HUMAN;AHNK_HUMAN;AHNK_HUMAN;AHNK_HUMAN;AHNK_HUMAN;AHNK_HUMAN;AHNK_HUMAN;AHNK_HUMAN;AHNK_HUMAN;AHNK_HUMAN;AHNK_HUMAN;AHNK_HUMAN;AHNK_HUMAN;AHNK_HUMAN;AHNK_HUMAN;AHNK_HUMAN;AHNK_HUMAN;AHNK_HUMAN;AHN…
AHNAK_S5739_M3	Q09666	0.102239	-3.74468	0.672244	-1.13122	0.0255015	-3.91637	1	0			+		AHNAK;AHNAK;AHNAK;AHNAK;AHNAK;AHNAK;AHNAK;AHNAK;AHNAK;AHNAK;AHNAK;AHNAK;AHNAK;AHNAK;AHNAK;AHNAK;AHNAK;AHNAK;AHNAK;AHNAK;AHNAK;AHNAK;AHNAK;AHNAK;AHNAK;AHNAK;AHNAK;AHNAK;AHNAK;AHNAK;AHNAK;AHNAK;AHNAK;AHNAK;AHNAK;AHNAK;AHNAK;AHNAK;AHNAK;AHNAK;AHNAK;AHNAK;AHNAK;AHNAK;AHNAK;AHNAK;AHNAK;AHNAK;AHNAK;AHNAK;AHNAK;AHNAK;AHNAK;AHNAK;AHNAK;AHNAK;AHNAK;AHNAK;AHNAK;AHNAK;AHNAK;AHNAK;AHNAK;AHNAK;AHNAK;AHNAK;AHN…	AHNK_HUMAN;AHNK_HUMAN;AHNK_HUMAN;AHNK_HUMAN;AHNK_HUMAN;AHNK_HUMAN;AHNK_HUMAN;AHNK_HUMAN;AHNK_HUMAN;AHNK_HUMAN;AHNK_HUMAN;AHNK_HUMAN;AHNK_HUMAN;AHNK_HUMAN;AHNK_HUMAN;AHNK_HUMAN;AHNK_HUMAN;AHNK_HUMAN;AHNK_HUMAN;AHNK_HUMAN;AHNK_HUMAN;AHNK_HUMAN;AHNK_HUMAN;AHNK_HUMAN;AHNK_HUMAN;AHNK_HUMAN;AHNK_HUMAN;AHNK_HUMAN;AHNK_HUMAN;AHNK_HUMAN;AHNK_HUMAN;AHNK_HUMAN;AHNK_HUMAN;AHNK_HUMAN;AHNK_HUMAN;AHNK_HUMAN;AHN…
AHNAK_S5745_M2	Q09666	1	0	1	0	0.246336	-2.17437	1	0					AHNAK;AHNAK;AHNAK;AHNAK;AHNAK;AHNAK;AHNAK;AHNAK;AHNAK;AHNAK;AHNAK;AHNAK;AHNAK;AHNAK;AHNAK;AHNAK;AHNAK;AHNAK;AHNAK;AHNAK;AHNAK;AHNAK;AHNAK;AHNAK;AHNAK;AHNAK;AHNAK;AHNAK;AHNAK;AHNAK;AHNAK;AHNAK;AHNAK;AHNAK;AHNAK;AHNAK;AHNAK;AHNAK;AHNAK;AHNAK;AHNAK;AHNAK;AHNAK;AHNAK;AHNAK;AHNAK;AHNAK;AHNAK;AHNAK;AHNAK;AHNAK;AHNAK;AHNAK;AHNAK;AHNAK;AHNAK;AHNAK;AHNAK;AHNAK;AHNAK;AHNAK;AHNAK;AHNAK;AHNAK;AHNAK;AHNAK;AHN…	AHNK_HUMAN;AHNK_HUMAN;AHNK_HUMAN;AHNK_HUMAN;AHNK_HUMAN;AHNK_HUMAN;AHNK_HUMAN;AHNK_HUMAN;AHNK_HUMAN;AHNK_HUMAN;AHNK_HUMAN;AHNK_HUMAN;AHNK_HUMAN;AHNK_HUMAN;AHNK_HUMAN;AHNK_HUMAN;AHNK_HUMAN;AHNK_HUMAN;AHNK_HUMAN;AHNK_HUMAN;AHNK_HUMAN;AHNK_HUMAN;AHNK_HUMAN;AHNK_HUMAN;AHNK_HUMAN;AHNK_HUMAN;AHNK_HUMAN;AHNK_HUMAN;AHNK_HUMAN;AHNK_HUMAN;AHNK_HUMAN;AHNK_HUMAN;AHNK_HUMAN;AHNK_HUMAN;AHNK_HUMAN;AHNK_HUMAN;AHN…
AHNAK_S5745_M3	Q09666	0.460403	-2.31571	0.127854	-2.78424	0.533851	-1.83078	0.036884	-4.33845				+	AHNAK;AHNAK;AHNAK;AHNAK;AHNAK;AHNAK;AHNAK;AHNAK;AHNAK;AHNAK;AHNAK;AHNAK;AHNAK;AHNAK;AHNAK;AHNAK;AHNAK;AHNAK;AHNAK;AHNAK;AHNAK;AHNAK;AHNAK;AHNAK;AHNAK;AHNAK;AHNAK;AHNAK;AHNAK;AHNAK;AHNAK;AHNAK;AHNAK;AHNAK;AHNAK;AHNAK;AHNAK;AHNAK;AHNAK;AHNAK;AHNAK;AHNAK;AHNAK;AHNAK;AHNAK;AHNAK;AHNAK;AHNAK;AHNAK;AHNAK;AHNAK;AHNAK;AHNAK;AHNAK;AHNAK;AHNAK;AHNAK;AHNAK;AHNAK;AHNAK;AHNAK;AHNAK;AHNAK;AHNAK;AHNAK;AHNAK;AHN…	AHNK_HUMAN;AHNK_HUMAN;AHNK_HUMAN;AHNK_HUMAN;AHNK_HUMAN;AHNK_HUMAN;AHNK_HUMAN;AHNK_HUMAN;AHNK_HUMAN;AHNK_HUMAN;AHNK_HUMAN;AHNK_HUMAN;AHNK_HUMAN;AHNK_HUMAN;AHNK_HUMAN;AHNK_HUMAN;AHNK_HUMAN;AHNK_HUMAN;AHNK_HUMAN;AHNK_HUMAN;AHNK_HUMAN;AHNK_HUMAN;AHNK_HUMAN;AHNK_HUMAN;AHNK_HUMAN;AHNK_HUMAN;AHNK_HUMAN;AHNK_HUMAN;AHNK_HUMAN;AHNK_HUMAN;AHNK_HUMAN;AHNK_HUMAN;AHNK_HUMAN;AHNK_HUMAN;AHNK_HUMAN;AHNK_HUMAN;AHN…
AHNAK_S5746_M3	Q09666	0.781344	-0.327962	0.239803	-0.497532	0.951729	-0.0404458	0.376577	0.692086					AHNAK;AHNAK;AHNAK;AHNAK;AHNAK;AHNAK;AHNAK;AHNAK;AHNAK;AHNAK;AHNAK;AHNAK;AHNAK;AHNAK;AHNAK;AHNAK;AHNAK;AHNAK;AHNAK;AHNAK;AHNAK;AHNAK;AHNAK;AHNAK;AHNAK;AHNAK;AHNAK;AHNAK;AHNAK;AHNAK;AHNAK;AHNAK;AHNAK;AHNAK;AHNAK;AHNAK;AHNAK;AHNAK;AHNAK;AHNAK;AHNAK;AHNAK;AHNAK;AHNAK;AHNAK;AHNAK;AHNAK;AHNAK;AHNAK;AHNAK;AHNAK;AHNAK;AHNAK;AHNAK;AHNAK;AHNAK;AHNAK;AHNAK;AHNAK;AHNAK;AHNAK;AHNAK;AHNAK;AHNAK;AHNAK;AHNAK;AHN…	AHNK_HUMAN;AHNK_HUMAN;AHNK_HUMAN;AHNK_HUMAN;AHNK_HUMAN;AHNK_HUMAN;AHNK_HUMAN;AHNK_HUMAN;AHNK_HUMAN;AHNK_HUMAN;AHNK_HUMAN;AHNK_HUMAN;AHNK_HUMAN;AHNK_HUMAN;AHNK_HUMAN;AHNK_HUMAN;AHNK_HUMAN;AHNK_HUMAN;AHNK_HUMAN;AHNK_HUMAN;AHNK_HUMAN;AHNK_HUMAN;AHNK_HUMAN;AHNK_HUMAN;AHNK_HUMAN;AHNK_HUMAN;AHNK_HUMAN;AHNK_HUMAN;AHNK_HUMAN;AHNK_HUMAN;AHNK_HUMAN;AHNK_HUMAN;AHNK_HUMAN;AHNK_HUMAN;AHNK_HUMAN;AHNK_HUMAN;AHN…
AHNAK_S5749_M1	Q09666	1	0	0.964718	0.047246	0.894724	0.0687647	0.446925	-1.50138					AHNAK;AHNAK;AHNAK;AHNAK;AHNAK;AHNAK;AHNAK;AHNAK;AHNAK;AHNAK;AHNAK;AHNAK;AHNAK;AHNAK;AHNAK;AHNAK;AHNAK;AHNAK;AHNAK;AHNAK;AHNAK;AHNAK;AHNAK;AHNAK;AHNAK;AHNAK;AHNAK;AHNAK;AHNAK;AHNAK;AHNAK;AHNAK;AHNAK;AHNAK;AHNAK;AHNAK;AHNAK;AHNAK;AHNAK;AHNAK;AHNAK;AHNAK;AHNAK;AHNAK;AHNAK;AHNAK;AHNAK;AHNAK;AHNAK;AHNAK;AHNAK;AHNAK;AHNAK;AHNAK;AHNAK;AHNAK;AHNAK;AHNAK;AHNAK;AHNAK;AHNAK;AHNAK;AHNAK;AHNAK;AHNAK;AHNAK;AHN…	AHNK_HUMAN;AHNK_HUMAN;AHNK_HUMAN;AHNK_HUMAN;AHNK_HUMAN;AHNK_HUMAN;AHNK_HUMAN;AHNK_HUMAN;AHNK_HUMAN;AHNK_HUMAN;AHNK_HUMAN;AHNK_HUMAN;AHNK_HUMAN;AHNK_HUMAN;AHNK_HUMAN;AHNK_HUMAN;AHNK_HUMAN;AHNK_HUMAN;AHNK_HUMAN;AHNK_HUMAN;AHNK_HUMAN;AHNK_HUMAN;AHNK_HUMAN;AHNK_HUMAN;AHNK_HUMAN;AHNK_HUMAN;AHNK_HUMAN;AHNK_HUMAN;AHNK_HUMAN;AHNK_HUMAN;AHNK_HUMAN;AHNK_HUMAN;AHNK_HUMAN;AHNK_HUMAN;AHNK_HUMAN;AHNK_HUMAN;AHN…
AHNAK_S5749_M2	Q09666	0.891054	-0.0769234	0.794249	0.192633	0.0236233	-1.23623	0.969768	0.0203853			+		AHNAK;AHNAK;AHNAK;AHNAK;AHNAK;AHNAK;AHNAK;AHNAK;AHNAK;AHNAK;AHNAK;AHNAK;AHNAK;AHNAK;AHNAK;AHNAK;AHNAK;AHNAK;AHNAK;AHNAK;AHNAK;AHNAK;AHNAK;AHNAK;AHNAK;AHNAK;AHNAK;AHNAK;AHNAK;AHNAK;AHNAK;AHNAK;AHNAK;AHNAK;AHNAK;AHNAK;AHNAK;AHNAK;AHNAK;AHNAK;AHNAK;AHNAK;AHNAK;AHNAK;AHNAK;AHNAK;AHNAK;AHNAK;AHNAK;AHNAK;AHNAK;AHNAK;AHNAK;AHNAK;AHNAK;AHNAK;AHNAK;AHNAK;AHNAK;AHNAK;AHNAK;AHNAK;AHNAK;AHNAK;AHNAK;AHNAK;AHN…	AHNK_HUMAN;AHNK_HUMAN;AHNK_HUMAN;AHNK_HUMAN;AHNK_HUMAN;AHNK_HUMAN;AHNK_HUMAN;AHNK_HUMAN;AHNK_HUMAN;AHNK_HUMAN;AHNK_HUMAN;AHNK_HUMAN;AHNK_HUMAN;AHNK_HUMAN;AHNK_HUMAN;AHNK_HUMAN;AHNK_HUMAN;AHNK_HUMAN;AHNK_HUMAN;AHNK_HUMAN;AHNK_HUMAN;AHNK_HUMAN;AHNK_HUMAN;AHNK_HUMAN;AHNK_HUMAN;AHNK_HUMAN;AHNK_HUMAN;AHNK_HUMAN;AHNK_HUMAN;AHNK_HUMAN;AHNK_HUMAN;AHNK_HUMAN;AHNK_HUMAN;AHNK_HUMAN;AHNK_HUMAN;AHNK_HUMAN;AHN…
AHNAK_S5749_M3	Q09666	0.714941	-0.427958	0.516392	1.37112	0.436602	-0.385451	0.434482	0.428151					AHNAK;AHNAK;AHNAK;AHNAK;AHNAK;AHNAK;AHNAK;AHNAK;AHNAK;AHNAK;AHNAK;AHNAK;AHNAK;AHNAK;AHNAK;AHNAK;AHNAK;AHNAK;AHNAK;AHNAK;AHNAK;AHNAK;AHNAK;AHNAK;AHNAK;AHNAK;AHNAK;AHNAK;AHNAK;AHNAK;AHNAK;AHNAK;AHNAK;AHNAK;AHNAK;AHNAK;AHNAK;AHNAK;AHNAK;AHNAK;AHNAK;AHNAK;AHNAK;AHNAK;AHNAK;AHNAK;AHNAK;AHNAK;AHNAK;AHNAK;AHNAK;AHNAK;AHNAK;AHNAK;AHNAK;AHNAK;AHNAK;AHNAK;AHNAK;AHNAK;AHNAK;AHNAK;AHNAK;AHNAK;AHNAK;AHNAK;AHN…	AHNK_HUMAN;AHNK_HUMAN;AHNK_HUMAN;AHNK_HUMAN;AHNK_HUMAN;AHNK_HUMAN;AHNK_HUMAN;AHNK_HUMAN;AHNK_HUMAN;AHNK_HUMAN;AHNK_HUMAN;AHNK_HUMAN;AHNK_HUMAN;AHNK_HUMAN;AHNK_HUMAN;AHNK_HUMAN;AHNK_HUMAN;AHNK_HUMAN;AHNK_HUMAN;AHNK_HUMAN;AHNK_HUMAN;AHNK_HUMAN;AHNK_HUMAN;AHNK_HUMAN;AHNK_HUMAN;AHNK_HUMAN;AHNK_HUMAN;AHNK_HUMAN;AHNK_HUMAN;AHNK_HUMAN;AHNK_HUMAN;AHNK_HUMAN;AHNK_HUMAN;AHNK_HUMAN;AHNK_HUMAN;AHNK_HUMAN;AHN…
AHNAK_S5752_M1	Q09666	0.808121	0.698113	0.845114	0.415143	0.806674	0.209809	0.530451	-0.67766					AHNAK;AHNAK;AHNAK;AHNAK;AHNAK;AHNAK;AHNAK;AHNAK;AHNAK;AHNAK;AHNAK;AHNAK;AHNAK;AHNAK;AHNAK;AHNAK;AHNAK;AHNAK;AHNAK;AHNAK;AHNAK;AHNAK;AHNAK;AHNAK;AHNAK;AHNAK;AHNAK;AHNAK;AHNAK;AHNAK;AHNAK;AHNAK;AHNAK;AHNAK;AHNAK;AHNAK;AHNAK;AHNAK;AHNAK;AHNAK;AHNAK;AHNAK;AHNAK;AHNAK;AHNAK;AHNAK;AHNAK;AHNAK;AHNAK;AHNAK;AHNAK;AHNAK;AHNAK;AHNAK;AHNAK;AHNAK;AHNAK;AHNAK;AHNAK;AHNAK;AHNAK;AHNAK;AHNAK;AHNAK;AHNAK;AHNAK;AHN…	AHNK_HUMAN;AHNK_HUMAN;AHNK_HUMAN;AHNK_HUMAN;AHNK_HUMAN;AHNK_HUMAN;AHNK_HUMAN;AHNK_HUMAN;AHNK_HUMAN;AHNK_HUMAN;AHNK_HUMAN;AHNK_HUMAN;AHNK_HUMAN;AHNK_HUMAN;AHNK_HUMAN;AHNK_HUMAN;AHNK_HUMAN;AHNK_HUMAN;AHNK_HUMAN;AHNK_HUMAN;AHNK_HUMAN;AHNK_HUMAN;AHNK_HUMAN;AHNK_HUMAN;AHNK_HUMAN;AHNK_HUMAN;AHNK_HUMAN;AHNK_HUMAN;AHNK_HUMAN;AHNK_HUMAN;AHNK_HUMAN;AHNK_HUMAN;AHNK_HUMAN;AHNK_HUMAN;AHNK_HUMAN;AHNK_HUMAN;AHN…
AHNAK_S5752_M2	Q09666	0.522372	-0.388549	0.938977	0.0407791	0.63995	-0.177763	0.502069	-0.427545					AHNAK;AHNAK;AHNAK;AHNAK;AHNAK;AHNAK;AHNAK;AHNAK;AHNAK;AHNAK;AHNAK;AHNAK;AHNAK;AHNAK;AHNAK;AHNAK;AHNAK;AHNAK;AHNAK;AHNAK;AHNAK;AHNAK;AHNAK;AHNAK;AHNAK;AHNAK;AHNAK;AHNAK;AHNAK;AHNAK;AHNAK;AHNAK;AHNAK;AHNAK;AHNAK;AHNAK;AHNAK;AHNAK;AHNAK;AHNAK;AHNAK;AHNAK;AHNAK;AHNAK;AHNAK;AHNAK;AHNAK;AHNAK;AHNAK;AHNAK;AHNAK;AHNAK;AHNAK;AHNAK;AHNAK;AHNAK;AHNAK;AHNAK;AHNAK;AHNAK;AHNAK;AHNAK;AHNAK;AHNAK;AHNAK;AHNAK;AHN…	AHNK_HUMAN;AHNK_HUMAN;AHNK_HUMAN;AHNK_HUMAN;AHNK_HUMAN;AHNK_HUMAN;AHNK_HUMAN;AHNK_HUMAN;AHNK_HUMAN;AHNK_HUMAN;AHNK_HUMAN;AHNK_HUMAN;AHNK_HUMAN;AHNK_HUMAN;AHNK_HUMAN;AHNK_HUMAN;AHNK_HUMAN;AHNK_HUMAN;AHNK_HUMAN;AHNK_HUMAN;AHNK_HUMAN;AHNK_HUMAN;AHNK_HUMAN;AHNK_HUMAN;AHNK_HUMAN;AHNK_HUMAN;AHNK_HUMAN;AHNK_HUMAN;AHNK_HUMAN;AHNK_HUMAN;AHNK_HUMAN;AHNK_HUMAN;AHNK_HUMAN;AHNK_HUMAN;AHNK_HUMAN;AHNK_HUMAN;AHN…
AHNAK_S5752_M3	Q09666	0.652699	1.39051	0.941948	-0.0708718	0.648009	-0.259254	0.69	0.180974					AHNAK;AHNAK;AHNAK;AHNAK;AHNAK;AHNAK;AHNAK;AHNAK;AHNAK;AHNAK;AHNAK;AHNAK;AHNAK;AHNAK;AHNAK;AHNAK;AHNAK;AHNAK;AHNAK;AHNAK;AHNAK;AHNAK;AHNAK;AHNAK;AHNAK;AHNAK;AHNAK;AHNAK;AHNAK;AHNAK;AHNAK;AHNAK;AHNAK;AHNAK;AHNAK;AHNAK;AHNAK;AHNAK;AHNAK;AHNAK;AHNAK;AHNAK;AHNAK;AHNAK;AHNAK;AHNAK;AHNAK;AHNAK;AHNAK;AHNAK;AHNAK;AHNAK;AHNAK;AHNAK;AHNAK;AHNAK;AHNAK;AHNAK;AHNAK;AHNAK;AHNAK;AHNAK;AHNAK;AHNAK;AHNAK;AHNAK;AHN…	AHNK_HUMAN;AHNK_HUMAN;AHNK_HUMAN;AHNK_HUMAN;AHNK_HUMAN;AHNK_HUMAN;AHNK_HUMAN;AHNK_HUMAN;AHNK_HUMAN;AHNK_HUMAN;AHNK_HUMAN;AHNK_HUMAN;AHNK_HUMAN;AHNK_HUMAN;AHNK_HUMAN;AHNK_HUMAN;AHNK_HUMAN;AHNK_HUMAN;AHNK_HUMAN;AHNK_HUMAN;AHNK_HUMAN;AHNK_HUMAN;AHNK_HUMAN;AHNK_HUMAN;AHNK_HUMAN;AHNK_HUMAN;AHNK_HUMAN;AHNK_HUMAN;AHNK_HUMAN;AHNK_HUMAN;AHNK_HUMAN;AHNK_HUMAN;AHNK_HUMAN;AHNK_HUMAN;AHNK_HUMAN;AHNK_HUMAN;AHN…
AHNAK_S5762_M3	Q09666	1	0	1	0	1	0	0.378623	0.644161					AHNAK;AHNAK;AHNAK;AHNAK;AHNAK;AHNAK;AHNAK;AHNAK;AHNAK;AHNAK;AHNAK;AHNAK;AHNAK;AHNAK;AHNAK;AHNAK;AHNAK;AHNAK;AHNAK;AHNAK;AHNAK;AHNAK;AHNAK;AHNAK;AHNAK;AHNAK;AHNAK;AHNAK;AHNAK;AHNAK;AHNAK;AHNAK;AHNAK;AHNAK;AHNAK;AHNAK;AHNAK;AHNAK;AHNAK;AHNAK;AHNAK;AHNAK;AHNAK;AHNAK;AHNAK;AHNAK;AHNAK;AHNAK;AHNAK;AHNAK;AHNAK;AHNAK;AHNAK;AHNAK;AHNAK;AHNAK;AHNAK;AHNAK;AHNAK;AHNAK;AHNAK;AHNAK;AHNAK;AHNAK;AHNAK;AHNAK;AHN…	AHNK_HUMAN;AHNK_HUMAN;AHNK_HUMAN;AHNK_HUMAN;AHNK_HUMAN;AHNK_HUMAN;AHNK_HUMAN;AHNK_HUMAN;AHNK_HUMAN;AHNK_HUMAN;AHNK_HUMAN;AHNK_HUMAN;AHNK_HUMAN;AHNK_HUMAN;AHNK_HUMAN;AHNK_HUMAN;AHNK_HUMAN;AHNK_HUMAN;AHNK_HUMAN;AHNK_HUMAN;AHNK_HUMAN;AHNK_HUMAN;AHNK_HUMAN;AHNK_HUMAN;AHNK_HUMAN;AHNK_HUMAN;AHNK_HUMAN;AHNK_HUMAN;AHNK_HUMAN;AHNK_HUMAN;AHNK_HUMAN;AHNK_HUMAN;AHNK_HUMAN;AHNK_HUMAN;AHNK_HUMAN;AHNK_HUMAN;AHN…
AHNAK_S5763_M1	Q09666	0.37582	0.487159	0.983828	0.00902843	0.993928	-0.00232029	0.894646	-0.068223					AHNAK;AHNAK;AHNAK;AHNAK;AHNAK;AHNAK;AHNAK;AHNAK;AHNAK;AHNAK;AHNAK;AHNAK;AHNAK;AHNAK;AHNAK;AHNAK;AHNAK;AHNAK;AHNAK;AHNAK;AHNAK;AHNAK;AHNAK;AHNAK;AHNAK;AHNAK;AHNAK;AHNAK;AHNAK;AHNAK;AHNAK;AHNAK;AHNAK;AHNAK;AHNAK;AHNAK;AHNAK;AHNAK;AHNAK;AHNAK;AHNAK;AHNAK;AHNAK;AHNAK;AHNAK;AHNAK;AHNAK;AHNAK;AHNAK;AHNAK;AHNAK;AHNAK;AHNAK;AHNAK;AHNAK;AHNAK;AHNAK;AHNAK;AHNAK;AHNAK;AHNAK;AHNAK;AHNAK;AHNAK;AHNAK;AHNAK;AHN…	AHNK_HUMAN;AHNK_HUMAN;AHNK_HUMAN;AHNK_HUMAN;AHNK_HUMAN;AHNK_HUMAN;AHNK_HUMAN;AHNK_HUMAN;AHNK_HUMAN;AHNK_HUMAN;AHNK_HUMAN;AHNK_HUMAN;AHNK_HUMAN;AHNK_HUMAN;AHNK_HUMAN;AHNK_HUMAN;AHNK_HUMAN;AHNK_HUMAN;AHNK_HUMAN;AHNK_HUMAN;AHNK_HUMAN;AHNK_HUMAN;AHNK_HUMAN;AHNK_HUMAN;AHNK_HUMAN;AHNK_HUMAN;AHNK_HUMAN;AHNK_HUMAN;AHNK_HUMAN;AHNK_HUMAN;AHNK_HUMAN;AHNK_HUMAN;AHNK_HUMAN;AHNK_HUMAN;AHNK_HUMAN;AHNK_HUMAN;AHN…
AHNAK_S5763_M2	Q09666	0.84609	-0.235016	0.913406	-0.055759	0.451354	-0.523129	0.714233	0.350364					AHNAK;AHNAK;AHNAK;AHNAK;AHNAK;AHNAK;AHNAK;AHNAK;AHNAK;AHNAK;AHNAK;AHNAK;AHNAK;AHNAK;AHNAK;AHNAK;AHNAK;AHNAK;AHNAK;AHNAK;AHNAK;AHNAK;AHNAK;AHNAK;AHNAK;AHNAK;AHNAK;AHNAK;AHNAK;AHNAK;AHNAK;AHNAK;AHNAK;AHNAK;AHNAK;AHNAK;AHNAK;AHNAK;AHNAK;AHNAK;AHNAK;AHNAK;AHNAK;AHNAK;AHNAK;AHNAK;AHNAK;AHNAK;AHNAK;AHNAK;AHNAK;AHNAK;AHNAK;AHNAK;AHNAK;AHNAK;AHNAK;AHNAK;AHNAK;AHNAK;AHNAK;AHNAK;AHNAK;AHNAK;AHNAK;AHNAK;AHN…	AHNK_HUMAN;AHNK_HUMAN;AHNK_HUMAN;AHNK_HUMAN;AHNK_HUMAN;AHNK_HUMAN;AHNK_HUMAN;AHNK_HUMAN;AHNK_HUMAN;AHNK_HUMAN;AHNK_HUMAN;AHNK_HUMAN;AHNK_HUMAN;AHNK_HUMAN;AHNK_HUMAN;AHNK_HUMAN;AHNK_HUMAN;AHNK_HUMAN;AHNK_HUMAN;AHNK_HUMAN;AHNK_HUMAN;AHNK_HUMAN;AHNK_HUMAN;AHNK_HUMAN;AHNK_HUMAN;AHNK_HUMAN;AHNK_HUMAN;AHNK_HUMAN;AHNK_HUMAN;AHNK_HUMAN;AHNK_HUMAN;AHNK_HUMAN;AHNK_HUMAN;AHNK_HUMAN;AHNK_HUMAN;AHNK_HUMAN;AHN…
AHNAK_S5763_M3	Q09666	1	0	0.321981	2.22368	0.376306	-0.570145	0.432099	0.629775					AHNAK;AHNAK;AHNAK;AHNAK;AHNAK;AHNAK;AHNAK;AHNAK;AHNAK;AHNAK;AHNAK;AHNAK;AHNAK;AHNAK;AHNAK;AHNAK;AHNAK;AHNAK;AHNAK;AHNAK;AHNAK;AHNAK;AHNAK;AHNAK;AHNAK;AHNAK;AHNAK;AHNAK;AHNAK;AHNAK;AHNAK;AHNAK;AHNAK;AHNAK;AHNAK;AHNAK;AHNAK;AHNAK;AHNAK;AHNAK;AHNAK;AHNAK;AHNAK;AHNAK;AHNAK;AHNAK;AHNAK;AHNAK;AHNAK;AHNAK;AHNAK;AHNAK;AHNAK;AHNAK;AHNAK;AHNAK;AHNAK;AHNAK;AHNAK;AHNAK;AHNAK;AHNAK;AHNAK;AHNAK;AHNAK;AHNAK;AHN…	AHNK_HUMAN;AHNK_HUMAN;AHNK_HUMAN;AHNK_HUMAN;AHNK_HUMAN;AHNK_HUMAN;AHNK_HUMAN;AHNK_HUMAN;AHNK_HUMAN;AHNK_HUMAN;AHNK_HUMAN;AHNK_HUMAN;AHNK_HUMAN;AHNK_HUMAN;AHNK_HUMAN;AHNK_HUMAN;AHNK_HUMAN;AHNK_HUMAN;AHNK_HUMAN;AHNK_HUMAN;AHNK_HUMAN;AHNK_HUMAN;AHNK_HUMAN;AHNK_HUMAN;AHNK_HUMAN;AHNK_HUMAN;AHNK_HUMAN;AHNK_HUMAN;AHNK_HUMAN;AHNK_HUMAN;AHNK_HUMAN;AHNK_HUMAN;AHNK_HUMAN;AHNK_HUMAN;AHNK_HUMAN;AHNK_HUMAN;AHN…
AHNAK_S5769_M1	Q09666	1	0	1	0	0.860379	-0.0820611	1	0					AHNAK;AHNAK;AHNAK;AHNAK;AHNAK;AHNAK;AHNAK;AHNAK;AHNAK;AHNAK;AHNAK;AHNAK;AHNAK;AHNAK;AHNAK;AHNAK;AHNAK;AHNAK;AHNAK;AHNAK;AHNAK;AHNAK;AHNAK;AHNAK;AHNAK;AHNAK;AHNAK;AHNAK;AHNAK;AHNAK;AHNAK;AHNAK;AHNAK;AHNAK;AHNAK;AHNAK;AHNAK;AHNAK;AHNAK;AHNAK;AHNAK;AHNAK;AHNAK;AHNAK;AHNAK;AHNAK;AHNAK;AHNAK;AHNAK;AHNAK;AHNAK;AHNAK;AHNAK;AHNAK;AHNAK;AHNAK;AHNAK;AHNAK;AHNAK;AHNAK;AHNAK;AHNAK;AHNAK;AHNAK;AHNAK;AHNAK;AHN…	AHNK_HUMAN;AHNK_HUMAN;AHNK_HUMAN;AHNK_HUMAN;AHNK_HUMAN;AHNK_HUMAN;AHNK_HUMAN;AHNK_HUMAN;AHNK_HUMAN;AHNK_HUMAN;AHNK_HUMAN;AHNK_HUMAN;AHNK_HUMAN;AHNK_HUMAN;AHNK_HUMAN;AHNK_HUMAN;AHNK_HUMAN;AHNK_HUMAN;AHNK_HUMAN;AHNK_HUMAN;AHNK_HUMAN;AHNK_HUMAN;AHNK_HUMAN;AHNK_HUMAN;AHNK_HUMAN;AHNK_HUMAN;AHNK_HUMAN;AHNK_HUMAN;AHNK_HUMAN;AHNK_HUMAN;AHNK_HUMAN;AHNK_HUMAN;AHNK_HUMAN;AHNK_HUMAN;AHNK_HUMAN;AHNK_HUMAN;AHN…
AHNAK_S5780_M1	Q09666	0.87186	-0.595584	0.253855	2.10519	0.112269	0.91061	0.905756	-0.0775814					AHNAK;AHNAK;AHNAK;AHNAK;AHNAK;AHNAK;AHNAK;AHNAK;AHNAK;AHNAK;AHNAK;AHNAK;AHNAK;AHNAK;AHNAK;AHNAK;AHNAK;AHNAK;AHNAK;AHNAK;AHNAK;AHNAK;AHNAK;AHNAK;AHNAK;AHNAK;AHNAK;AHNAK;AHNAK;AHNAK;AHNAK;AHNAK;AHNAK;AHNAK;AHNAK;AHNAK;AHNAK;AHNAK;AHNAK;AHNAK;AHNAK;AHNAK;AHNAK;AHNAK;AHNAK;AHNAK;AHNAK;AHNAK;AHNAK;AHNAK;AHNAK;AHNAK;AHNAK;AHNAK;AHNAK;AHNAK;AHNAK;AHNAK;AHNAK;AHNAK;AHNAK;AHNAK;AHNAK;AHNAK;AHNAK;AHNAK;AHN…	AHNK_HUMAN;AHNK_HUMAN;AHNK_HUMAN;AHNK_HUMAN;AHNK_HUMAN;AHNK_HUMAN;AHNK_HUMAN;AHNK_HUMAN;AHNK_HUMAN;AHNK_HUMAN;AHNK_HUMAN;AHNK_HUMAN;AHNK_HUMAN;AHNK_HUMAN;AHNK_HUMAN;AHNK_HUMAN;AHNK_HUMAN;AHNK_HUMAN;AHNK_HUMAN;AHNK_HUMAN;AHNK_HUMAN;AHNK_HUMAN;AHNK_HUMAN;AHNK_HUMAN;AHNK_HUMAN;AHNK_HUMAN;AHNK_HUMAN;AHNK_HUMAN;AHNK_HUMAN;AHNK_HUMAN;AHNK_HUMAN;AHNK_HUMAN;AHNK_HUMAN;AHNK_HUMAN;AHNK_HUMAN;AHNK_HUMAN;AHN…
[truncated: 32,712 more rows]
