# Supplementary material for: Phosphoproteome profiling uncovers a key role for CDKs in TNF signaling
Source: Nat Commun. 2021 Oct 18;12:6053. doi: 10.1038/s41467-021-26289-6 (PMC8523534; doi:10.1038/s41467-021-26289-6)
Supplement: Supplementary file 5 — Supplementary Data 2 [file 41467_2021_26289_MOESM5_ESM.xlsx]

## Sheet: Supp2
PTM_collapse_key	PG.UniProtIds	Student's T-test Difference (Log2 fold change) TNF vs UT	Student's T-test q-value TNF vs UT	Student's T-test Significant TNF vs UT	PTM Localization probabilities
Gab2_S143_M2	Q3ZB57;Q3ZB59;Q9Z1S8	9.69084	0.00180554	+
Rps6ka3_S369_M3	B1AXN9;P18654	7.5927	0.000358621	+
Rps6ka3_S375_M3	B1AXN9;P18654	7.5927	0.000356164	+
Rps6ka3_T365_M3	B1AXN9;P18654	7.5927	0.000353741	+
L3mbtl3_T608_M2	Q8BLB7;Q8BLB7-2	7.41438	0.000966721	+
Vim_S7_M1	P20152	7.2203	0.000435345	+
Lnp_S194_M1	Q7TQ95	7.18957	0.000237443	+
Bod1l_S240_M2	E9Q6J5;E9Q6J5-2;E9Q6J5-3	7.0014	0.000729345	+
Tbc1d5_S582_M2	A0A286YDB3;Q80XQ2	6.77329	0.000354839	+
Tbc1d5_S578_M2	A0A286YDB3;Q80XQ2	6.76427	0.000413245	+
Wasf2_S293_M2	Q8BH43	6.71944	0.00954478	+
Setd2_S2090_M1	E9Q5F9;E9Q5F9-2	6.65095	0.000142077	+
Mndal_S170_M2	D0QMC3	6.60204	0.00259368	+
Cttnbp2nl_S562_M3	Q99LJ0	6.54297	0.000112069	+
Epb41l1_S541_M3	A2AUK5;A2AUK8	6.51734	0.00075162	+
Pcif1_S143_M3	P59114	6.41724	0.000981717	+
Ubxn1_S188_M2	Q922Y1	6.36382	0.0162894	+
Lrch4_S513_M2	H3BIX9;H3BLL3;Q921G6	6.34627	0.00118965	+
Cttnbp2nl_S567_M3	Q99LJ0	6.31095	0.000751468	+
Nsd3;Whsc1l1_T456_M1	D3Z197;D3Z357;Q6P2L6;Q6P2L6-2;Q6P2L6-4	6.26031	0.000472727	+
Lrch4_S517_M3	H3BIX9;H3BLL3;Q921G6	6.23719	0.0191546	+
Mkrn2_S365_M1	Q9ERV1	6.16393	0.00013198	+
Hcfc1_S598_M1	Q61191	6.14147	0.000592593	+
Gas7_S92_M2	B1ATI9;Q3U432	6.12083	0.0149459	+
Men1_S487_M1	A0A0R4J1I3;D3YZC2;F8WHD9;O88559;O88559-2	6.10921	0.000239631	+
Tnip2_S147_M1	D3Z039;Q99JG7	6.09075	0.000358209	+
Dbnl_S280_M2	Q62418;Q62418-2;Q62418-3	6.08449	0.00932084	+
Epb41l1_S544_M3	A2AUK5;A2AUK8	6.01776	0.000829396	+
C2cd2l_S466_M2	Q80X80	5.98318	0.00150617	+
Cxcr4_S346_M2	A0A0R4J0N8;P70658;P70658-2	5.98171	0.00154344	+
Lrrfip1_S284_M1	Q3UZ39	5.97382	0.000134367	+
Sun2_S12_M1	E0CY32;E0CY39;Q8BJS4;Q8BJS4-2;Q8BJS4-3	5.9412	0.0207379	+
Epb41l1_S540_M3	A2AUK5;A2AUK8	5.87765	0.00092219	+
Cttnbp2nl_S559_M3	Q99LJ0	5.87054	0.000773414	+
Rad23b_S160_M1	P54728	5.86831	0.00557212	+
Lrrc41_T327_M1	Q8K1C9	5.85274	0.000232143	+
Arhgap30_S669_M1	E9QMX7;Q640N3;Q640N3-2	5.84455	0.00729752	+
Cnot2_S161_M2	E9Q027;E9Q8D5;Q8C5L3;Q8C5L3-2;Q8C5L3-3	5.83858	0.000451902	+
Prkag2_S71_M3	Q91WG5	5.83488	0.00137489	+
Arfgef1_S234_M3	G3X9K3	5.82029	0	+
Arfgef1_S237_M3	G3X9K3	5.82029	0	+
Arfgef1_S243_M3	G3X9K3	5.82029	0	+
Cxcr4_S348_M2	A0A0R4J0N8;P70658;P70658-2	5.76109	0.00169958	+
Rell1_S158_M3	Q8K2J7;Q8K2J7-2	5.71946	0.000448829	+
Frs2_T227_M1	Q8C180	5.71363	0.00475793	+
Eif4b_S497_M1	Q8BGD9	5.70784	0.0166978	+
Baz1b_S374_M1	Q9Z277	5.70027	0.000433333	+
Cnot2_S165_M2	E9Q027;E9Q8D5;Q8C5L3;Q8C5L3-2;Q8C5L3-3	5.66766	0.000454955	+
Pom121_S352_M1	Q8K3Z9	5.65358	0.000298851	+
Baz1a_S1412_M1	G3UWZ0;O88379	5.63502	0.000192593	+
Gab2_S142_M2	Q3ZB57;Q3ZB59;Q9Z1S8	5.63389	0.0149538	+
Phip_S679_M2	F8VQ93;Q8VDD9	5.63036	0.000292958	+
Tns1_S636_M1	A0A087WQ94;A0A087WQM0;A0A087WQS0;A0A087WRU0;A0A1D5RM59;E9Q0S6	5.60637	0.000123223	+
Arhgef7_S711_M1	Q9ES28-2;Q9ES28-4	5.60162	0.000422764	+
Rell1_S162_M3	Q8K2J7;Q8K2J7-2	5.59918	0.000989496	+
Mecp2_S360_M2	Q9Z2D6;Q9Z2D6-2	5.59436	0.00165692	+
Trip4_S404_M1	Q9QXN3;Q9QXN3-2	5.58645	0.000729993	+
Plec_S1899_M1	Q9QXS1-3	5.57408	0	+
Prrc2a_S1104_M1	G3UX48;Q7TSC1	5.56893	0.00135114	+
Fyb_S663_M2	O35601	5.55902	0.000213115	+
Irf2bp2_S438_M3	E9Q1P8	5.55369	0.00086165	+
Mbp_S112_M1	F6TYB7;P04370;P04370-2	5.51772	0.00235973	+
Cnot2_S90_M1	E9Q027;E9Q8D5;Q8C5L3;Q8C5L3-2;Q8C5L3-3	5.5138	0.000168831	+
Trerf1_S741_M2	Q8BXJ2-2	5.47791	0.000859564	+
Bod1l_S236_M2	E9Q6J5;E9Q6J5-2;E9Q6J5-3	5.4753	0.000202335	+
Arfip2_S72_M2	A0A1B0GQY8;A0A1B0GS63;A0A1B0GSM3;D3Z2F3;D6RHM6;Q8K221	5.46896	0.000635514	+
Add1_S613_M2	Q9QYC0	5.44561	0.0213168	+
Bod1l_S1470_M1	E9Q6J5;E9Q6J5-2;E9Q6J5-3	5.41373	9.45e-05	+
Mecp2_S357_M2	Q9Z2D6;Q9Z2D6-2	5.40779	0.0015716	+
Sympk_S494_M2	F8WJD4;Q80X82	5.40458	0.000295455	+
Phip_T678_M2	F8VQ93;Q8VDD9	5.40387	0.00035247	+
Hn1_S92_M2	P97825	5.39298	0.00177032	+
Ints3_S1033_M3	Q7TPD0	5.38094	0.00175683	+
Irf2bp2_S443_M3	E9Q1P8	5.34778	0.00527546	+
Plekhm1_S436_M2	Q7TSI1	5.34108	0.00312738	+
Sympk_S501_M2	F8WJD4;Q80X82	5.32744	0.000254902	+
Fancd2_S10_M1	A0A0N4SV29;Q80V62	5.31642	0.0348102	+
Kctd12_S202_M2	A0A0R4J2B2;Q6WVG3	5.31008	0.00316313	+
Tom1_S472_M2	O88746;Q3UDC3	5.30772	0.00130419	+
Pcif1_T150_M3	P59114	5.29887	0.00104644	+
Arfgap1_S155_M1	Q3TGS9;Q9EPJ9;Q9EPJ9-2;V9GWV1;V9GXM1	5.29546	0.000730733	+
Mapk3_T203_M2	A0A0U1RPX4;D3Z3G6;D3Z6D8;Q63844	5.27413	0.000110874	+
Mapk3_T208_M2	A0A0U1RPX4;D3Z3G6;D3Z6D8;Q63844	5.27413	0.000110638	+
Huwe1_S1368_M1	A2AFQ0;Q7TMY8;Q7TMY8-3	5.26343	0.000104628	+
Numa1_S1973_M2	E9Q7G0	5.25992	0.00102996	+
Rell1_S167_M3	Q8K2J7;Q8K2J7-2	5.25042	0.000926462	+
Tanc2_S21_M1	A2A690;A2A690-2	5.2469	0.000931073	+
Iws1_S667_M3	A0A1D5RLV0;Q8C1D8	5.24037	0.000278075	+
Wdr33_S1213_M1	Q8K4P0	5.23742	0.000290503	+
Arhgap25_S534_M2	Q8BYW1;Q8BYW1-2;Q8BYW1-3	5.23731	0.00072045	+
Macf1_S1376_M1	B1ARU4;E9PVY8;E9QA63;Q9QXZ0	5.23232	0.00033121	+
Ddx31_S15_M1	Q6NZQ2	5.23035	0.00154647	+
Ndrg3_T332_M2	Q8VCV2;Q9QYF9	5.21255	0.0661706
Il16_S839_M1	O54824;O54824-2	5.20712	0.000914808	+
Trappc12_S114_M1	Q8C0C3;Q8K2L8	5.18882	0	+
Ranbp2_S990_M1	Q9ERU9	5.18508	0	+
Mapkapk2_T320_M1	P49138	5.18414	0.00042623	+
Arhgap25_T535_M2	Q8BYW1;Q8BYW1-2;Q8BYW1-3	5.16931	0.000634855	+
Numa1_S1974_M2	E9Q7G0	5.15268	0.00027957	+
Phf3_S656_M3	B2RQG2	5.14651	0.00104915	+
Pip4p1;Tmem55b_S169_M1	E0CYE6;F8WHW3;Q3TWL2	5.14524	0.000137566	+
Mettl1_S21_M1	D3Z7D2;F6WMV8;Q9Z120	5.13686	0.000454443	+
Hn1_S87_M2	P97825	5.12587	0.00153871	+
Tom1_T164_M2	O88746;Q3UDC3	5.12413	0.000964587	+
Camsap1_S1041_M1	A0A0A0MQE5;A2AHC3	5.12161	0.00147556	+
Pfkfb3_S496_M2	A0A0A6YY64;A2AUP1;A2AUP3;A2AUP4;A2AUP5;A7UAK5;A7UAK8;Q3U3S6;Q7TS91	5.11573	0.00279156	+
Ppp1r12c_S403_M1	F6XWD4;Q3UMT1	5.11288	0.00205413	+
Caprin1_S304_M1	F6YLI0;Q60865	5.11115	0.0128585	+
Son_S1954_M3	H9KV00;H9KV01;H9KV15;Q9QX47;Q9QX47-3;Q9QX47-4	5.10553	0.0941946
Rab14_S204_M1	Q50HX3;Q91V41	5.1008	0.0008875	+
Arhgap25_S408_M1	Q8BYW1;Q8BYW1-2;Q8BYW1-3	5.09941	0.0561179
Plekhm1_S433_M2	Q7TSI1	5.09615	0.00204177	+
Rfx5_S538_M2	Q9JL61	5.08602	0.000333333	+
Ints3_S1040_M3	Q7TPD0	5.0694	0.00151097	+
Rab11fip1_Y399_M2	A0A1B0GRJ0;E9Q8L9	5.05494	0.06299
Fndc3a_S100_M1	F6TLV3;Q8BX90	5.04503	0.000705882	+
Clcc1_S429_M2	A2AEM2;Q99LI2	5.03626	0.000452174	+
Clcc1_S433_M2	A2AEM2;Q99LI2	5.03626	0.000448276	+
Stub1_S26_M2	Q9WUD1	5.03481	0.00124836	+
Peak1_S569_M1	Q69Z38	5.02518	0.0138219	+
Trip12_T20_M1	A0A087WNZ7;G5E870	5.024	0.000828852	+
Blnk_S294_M1	Q9QUN3	5.02266	0.0023637	+
Son_S1956_M3	H9KV00;H9KV01;H9KV15;Q9QX47;Q9QX47-3;Q9QX47-4	5.02149	0.0964321
Iws1_S666_M3	A0A1D5RLV0;Q8C1D8	4.99909	0.000300578	+
Atf7_T51_M3	Q3TZR9	4.99855	0.000730539	+
Fam21_S1305_M1	Q6PGL7	4.99422	0.000140921	+
Tns3_S369_M2	Q5SSZ5	4.99302	0.00100468	+
Fam21_S832_M1	Q6PGL7	4.98963	0.00139494	+
Fam21_S867_M1	Q6PGL7	4.98776	0.000248804	+
Ints3_S1038_M3	Q7TPD0	4.97619	0.00150242	+
Irf2bp2_S440_M3	E9Q1P8	4.9731	0.00076697	+
Rps6ka1_S369_M2	F6Q8A4	4.97059	0.000144444	+
Rps6ka1_S375_M2	F6Q8A4	4.97059	0.000144044	+
Zfp91_S157_M2	E0CY81;Q62511;Q62511-2	4.96646	0.000771831	+
Fam21_S1139_M1	Q6PGL7	4.95825	0.00165311	+
Stmn1_S25_M1	D3Z1Z8;D3Z5N2;P54227	4.95244	0.000238532	+
Tom1_S160_M1	O88746;Q3UDC3	4.95118	0	+
Ccar2_S124_M1	Q8VDP4	4.9346	0.000314675	+
Camsap2_T839_M2	A0A0A6YY67;H7BX08;Q8C1B1;Q8C1B1-2	4.93051	0.00187358	+
Wiz_S1184_M3	F6ZBR8;G5E8J8;O88286;O88286-2;O88286-3	4.92745	0.00143064	+
Arhgef12_S1177_M1	F8VQN6	4.92183	0.000855422	+
Itga6_S1071_M1	F6VSK8;Q61739-2	4.92058	0.000752747	+
Pfkfb3_S490_M2	A0A0A6YY64;A2AUP1;A2AUP3;A2AUP4;A2AUP5;A7UAK5;A7UAK8;Q3U3S6;Q7TS91	4.90665	0.00187633	+
Usp24_S85_M1	B1AY13;E9PV45	4.9035	0	+
Phactr4_S145_M2	Q501J7;Q501J7-2;Q501J7-3	4.89769	0.00463307	+
Sft2d1_S9_M1	Q5SSN7	4.89701	0.000625767	+
Tex2_S269_M2	B1ATR2;Q6ZPJ0	4.89225	0.00153479	+
Wiz_S1179_M3	F6ZBR8;G5E8J8;O88286;O88286-2;O88286-3	4.88503	0.00135862	+
Phactr4_S148_M2	Q501J7;Q501J7-2;Q501J7-3	4.88372	0.00454276	+
Gigyf1_S137_M1	Q99MR1	4.87055	0	+
Numa1_T1982_M2	E9Q7G0	4.86241	0	+
Madd_S885_M1	A2AGQ2;A2AGQ4;A2AGQ5;A2AGQ7;A2AGQ8;A2AGQ9;E9QN47	4.85662	0.00141197	+
Numa1_S1951_M1	E9Q7G0	4.83636	0.000739405	+
Pepd_S490_M1	Q11136	4.83032	0.0007627	+
Ahctf1_S1214_M2	Q8CJF7	4.82807	0.00255708	+
Inpp5d_S889_M1	Q9ES52;Q9ES52-2	4.81229	0	+
Pan3_S188_M1	H3BJH6;H3BKF3;Q640Q5	4.81128	0.000716279	+
Nipbl_S2683_M2	Q6KCD5-2	4.81051	0.00164424	+
Nipbl_S2687_M2	Q6KCD5-2	4.81051	0.0016436	+
Oas3_S384_M1	Q8VI93	4.80376	9.85e-05	+
Atf7_T53_M3	Q3TZR9	4.80332	0.000772636	+
Rab3il1_S180_M2	Q8VDV3	4.80299	0.000116071	+
Rfx5_S535_M2	Q9JL61	4.78735	0.000122931	+
Rab11fip1_T789_M2	A0A1B0GRJ0;E9Q8L9	4.78702	0.00157775	+
Sipa1_S72_M2	E9Q0Y4;P46062	4.78411	0	+
Sipa1_T82_M2	E9Q0Y4;P46062	4.78353	0	+
Rab11fip1_T795_M2	A0A1B0GRJ0;E9Q8L9	4.78033	0.00157961	+
Pds5a_S1185_M1	E9QPI5;Q6A026	4.77818	0.000911162	+
Ncapd2_S1320_M1	Q8K2Z4;Q8K2Z4-2	4.77742	0.00103206	+
Pdzd8_S828_M1	B9EJ80	4.74057	0.000971883	+
Zfp91_S160_M2	E0CY81;Q62511;Q62511-2	4.738	0.000291725	+
Cep170_S1260_M1	H7BX26;Q6A065	4.73717	0	+
Fchsd2_S644_M2	Q3USJ8;Q3USJ8-2;Q3USJ8-3	4.73599	0.000105263	+
Fchsd2_S646_M2	Q3USJ8;Q3USJ8-2;Q3USJ8-3	4.73599	0.000105051	+
Cux1_S1467_M1	E9QKE9;H3BJQ9;H3BK24;H3BKF6;H3BLS0;P53564;P53564-2;P53564-3;P53564-4;P53564-5	4.72803	0.000965129	+
Tns3_S745_M2	Q5SSZ5	4.7216	0	+
Tns3_S752_M2	Q5SSZ5	4.7216	0	+
Spag7_S219_M1	Q7TNE3	4.71786	0	+
Tmod3_S71_M1	Q9JHJ0	4.71709	0.000702653	+
Dbnl_S277_M2	Q62418;Q62418-2;Q62418-3	4.70716	0.0419062	+
Appl1_T399_M1	Q8K3H0	4.70579	0.00829626	+
Fam114a2_S9_M1	Q8VE88;Q8VE88-2	4.69566	0	+
Pcif1_T150_M2	P59114	4.69091	0.0168424	+
Larp1_T1048_M1	Q6ZQ58;Z4YJT3	4.68984	0.00147934	+
Larp4b_S570_M1	Q6A0A2;Q6A0A2-2	4.68869	0.00238133	+
Arhgap27_S458_M1	A2AB59	4.68273	0.0280051	+
Fyb_S663_M1	O35601	4.68152	0	+
Dync1li1_S516_M2	Q8R1Q8	4.67203	0.00135922	+
Fgd3_T9_M2	Q3TNB8	4.66494	0.00203529	+
Vps26b_S304_M1	Q8C0E2	4.6649	0.00105806	+
Cct2_S260_M1	P80314	4.64067	0.00818365	+
Pikfyve_T34_M2	Q9Z1T6	4.63626	0.0015759	+
Tom1_S405_M1	O88746;Q3UDC3	4.63502	0	+
Trerf1_Y734_M2	Q8BXJ2-2	4.6244	0.000226087	+
Gigyf1_S17_M2	Q99MR1	4.6238	0.000114035	+
Ppp2r5a_S38_M2	Q6PD03	4.62196	0.000221277	+
Cdyl_S203_M1	Q9WTK2;Q9WTK2-2	4.60693	0.0035768	+
Zcchc8_S423_M1	Q9CYA6	4.601	0	+
Iws1_S667_M2	A0A1D5RLV0;Q8C1D8	4.60072	0	+
Rps6ka3_S375_M2	B1AXN9;P18654	4.58882	0.0001625	+
Zcchc8_S429_M2	Q9CYA6	4.58259	0	+
Arhgap27_S459_M1	A2AB59	4.57385	0.027306	+
Hp1bp3_T51_M2	Q3TEA8;Q3TEA8-2;Q3TEA8-3;Z4YKA3;Z4YKB8	4.57063	0.00077592	+
Atf7_S44_M3	Q3TZR9	4.56372	0.000434876	+
Sipa1l1_S1170_M1	Q8C0T5;Q8C0T5-2	4.5517	0	+
Tfe3_S565_M1	A2AEW0;A2AEW1;Q64092;Q64092-2;Q64092-3;Q64092-4	4.55043	0.0187809	+
Lmnb2_T421_M1	A0A0R4J0Q5;P21619;P21619-2	4.54976	0.000717757	+
Dock7_S963_M1	A0A0U1RNK7;A2A9M4;A2A9M5;E9PX48;Q8R1A4;Q8R1A4-2	4.54801	0.0201284	+
Mavs_S152_M1	Q8VCF0	4.5462	0.0333803	+
Wiz_T1186_M3	F6ZBR8;G5E8J8;O88286;O88286-2;O88286-3	4.54441	0.000876941	+
Phf3_S660_M3	B2RQG2	4.53747	0.000755906	+
No66_S65_M1	Q9JJF3	4.53699	0.000242991	+
Ankrd50_S1100_M1	A6H6J9;F7BE84	4.53396	0.0118469	+
Snx2_T104_M2	Q9CWK8	4.52936	0.000409449	+
	A0A0N4SW73	4.52914	0.000164038	+	_ALAIGPQES[Phospho (STY): 100%]K_
Clip1_S1255_M1	D3Z2Z1;D3Z3M7;F8WIA1;Q922J3;Q922J3-2	4.51904	0.000453933	+
Mknk1_T344_M1	A2A8W8;O08605	4.51693	0.000152941	+
Phf3_S658_M3	B2RQG2	4.5144	0.00154283	+
Fhod1_S502_M2	Q6P9Q4	4.51433	0	+
Fhod1_T499_M2	Q6P9Q4	4.51433	0	+
Osbpl3_S388_M2	D3Z194	4.51235	0.000185714	+
Rad23b_T155_M2	P54728	4.49242	0.00825037	+
Fgd3_S8_M2	Q3TNB8	4.47953	0.00150308	+
Dync1li1_T513_M2	Q8R1Q8	4.47886	0.000869668	+
Dab2_T329_M2	A0A0R4J104;P98078	4.47793	0.00177562	+
Arhgap10_S710_M2	Q6Y5D8;Q6Y5D8-2;Q6Y5D8-4	4.45915	0.00032	+
Mast2_S149_M1	B1AST7;B1AST8;E9Q1Q1;E9QLW6;Q60592	4.45319	0.000297143	+
Itpkb_S42_M2	B2RXC2	4.44381	0.000270833	+
Itpkb_S48_M2	B2RXC2	4.44381	0.00026943	+
Plcl2_S124_M2	Q8K394	4.44279	0.000304539	+
Pi4k2a_S462_M2	Q2TBE6	4.44183	0.00248354	+
Tom1_S160_M2	O88746;Q3UDC3	4.43937	0.000150289	+
Mier1_S483_M3	Q5UAK0;Q5UAK0-1;Q5UAK0-2;Q5UAK0-4;Q5UAK0-5	4.43344	0.00152454	+
Snx2_T101_M3	Q9CWK8	4.42731	0.000311377	+
Rad21_S549_M1	Q61550	4.42312	0.0112971	+
Iws1_S666_M2	A0A1D5RLV0;Q8C1D8	4.41989	0	+
Zcchc8_S423_M2	Q9CYA6	4.41445	0.000495238	+
Ubr3_S1055_M1	F6QC57;Q5U430;Q5U430-3	4.41163	0.000769663	+
Chd1_S1619_M1	P40201	4.40143	0.000684458	+
Camsap2_S836_M2	A0A0A6YY67;H7BX08;Q8C1B1;Q8C1B1-2	4.39281	0.00132205	+
Mier1_S487_M3	Q5UAK0;Q5UAK0-1;Q5UAK0-2;Q5UAK0-4;Q5UAK0-5	4.39224	0.00135623	+
Arhgap17_S656_M1	E9QAJ9;Q3UIA2	4.39162	0.0809563
Tns3_S361_M2	Q5SSZ5	4.38896	0.00151616	+
Aatk_S1277_M1	B1AZF3;B1AZF9;Q80YE4;Q80YE4-2;Q80YE4-3;Q80YE4-4	4.38712	0	+
Tpd52_S158_M1	D3Z637;E9PUA7;F8WHQ1;Q62393;Q62393-2;Q62393-3	4.37224	0.000881988	+
Arhgap31_S586_M1	A6X8Z5	4.36868	0.000297143	+
Mavs_S390_M1	Q8VCF0	4.36102	0.000198473	+
Srrm2_Y1776_M3	Q8BTI8;Q8BTI8-2	4.3475	0.00285444	+
Mier1_S482_M3	Q5UAK0;Q5UAK0-1;Q5UAK0-2;Q5UAK0-4;Q5UAK0-5	4.34423	0.00140105	+
Gpsm3_S123_M1	Q3U1Z5	4.33048	0.000988976	+
Ncor2_S1578_M2	E9PY55	4.32912	0.00474839	+
Peak1_S825_M1	Q69Z38	4.32887	0.0187318	+
Plcl2_T122_M2	Q8K394	4.32496	0.000358696	+
Brd1_S906_M1	E9PZ26	4.32284	0.0132843	+
Dock5_S1788_M2	B2RY04	4.32009	9.74e-05	+
Dock5_T1793_M2	B2RY04	4.32009	9.72e-05	+
Exoc4_T30_M1	O35382;Q8C391	4.31035	0	+
C2cd2l_S470_M2	Q80X80	4.30718	0.000867612	+
Sin3a_S431_M2	Q60520;Q60520-1	4.30172	0.00130538	+
Sos2_S1316_M1	A0A0A0MQ87;Q02384;S4R2C4	4.29567	0.000103175	+
Fam21_S1048_M1	Q6PGL7	4.29535	0.000745578	+
Itsn1_S737_M1	E9Q0N0;E9Q3I4;E9Q3I5;E9Q3I8;E9Q3I9;Q9Z0R4;Q9Z0R4-2	4.29471	0.000348993	+
Vps72_S102_M1	Q62481	4.27708	0.000109474	+
Mtmr14_S622_M2	F6W741;Q8VEL2	4.27584	0.000151603	+
Mtmr14_T620_M2	F6W741;Q8VEL2	4.27584	0.000151163	+
Cxcr4_S346_M1	A0A0R4J0N8;P70658;P70658-2	4.26935	0.000167742	+
Uhrf1bp1l_T293_M1	A2RSJ4	4.26833	0.000752704	+
Syn1_S62_M2	O88935;O88935-1	4.26799	0.0123124	+
Lpar6_S314_M2	Q8BMC0	4.24716	0.0003328	+
5031439G07Rik_S30_M1	B1APX2	4.24138	0.011654	+
Ahnak_S4740_M1	E9Q616	4.23777	0.0122641	+
Vsir_S269_M1	D3Z7B7;Q9D659	4.23201	0.00104698	+
Znf106_S470_M1	E9Q7S1;O88466;R4GML0	4.22844	0	+
Ddi2_S194_M1	A2ADY9	4.22471	0.000464286	+
Rbm7_S203_M1	Q9CQT2	4.22259	0.000176271	+
Cnot2_S157_M1	E9Q027;E9Q8D5;Q8C5L3;Q8C5L3-2;Q8C5L3-3	4.22215	0.00147871	+
Pcf11_T785_M1	F6UFZ5;G3X9Z4	4.22146	0.000325	+
Fyb_S671_M2	O35601	4.21539	8.95e-05	+
Pex14_S232_M1	Q9R0A0	4.21404	0.000777857	+
Asap1_T1066_M1	E9QMJ1;E9QN63;H3BJY2;H3BL41;Q9QWY8;Q9QWY8-3;Q9QWY8-4	4.21223	0.00236661	+
Znf609_S467_M1	Q8BZ47	4.21029	0.00249671	+
Rab3gap1_S536_M1	A0A1D5RLG3;Q80UJ7	4.20303	0.000682764	+
Tra2a_S237_M1	A0A0N4SVC2;E9QP00;Q6PFR5	4.20234	0.000447894	+
Golga3_S1479_M1	A0A0R4J1H6;E9QP99;P55937;P55937-1	4.19867	0	+
Erbin_S627_M1	B7ZNX6;Q80TH2-2	4.19429	0.000405722	+
Parp3_S8_M1	A0A1L1SRP6;E9PX17;E9Q992;Q3ULW8;Q8CFB8	4.18502	0	+
Ahnak_S5633_M2	E9Q616	4.1838	0.000128713	+
Nhsl2_S1208_M1	E9Q0V6	4.18324	0.000706897	+
Fyb_S203_M1	O35601	4.17935	0	+
Araf_T181_M2	P04627	4.17886	0.000703941	+
Aatk_S1035_M1	B1AZF3;B1AZF9;Q80YE4;Q80YE4-2;Q80YE4-3;Q80YE4-4	4.17487	0.000700855	+
Nfkb2_S858_M1	Q9WTK5	4.17064	0	+
Prkd2_S198_M2	Q8BZ03	4.16936	0.000738739	+
Rpap1_S266_M1	Q80TE0;Q80TE0-2;V9GWX3	4.16836	0	+
Gga2_S414_M2	Q6P5E6;Q6P5E6-2	4.16794	0.00347942	+
Pfkfb3_S507_M1	A0A0A6YY64;A2AUP1;A2AUP3;A2AUP4;A2AUP5;A7UAK5;A7UAK8;Q3U3S6;Q7TS91	4.16343	0.00024186	+
Numa1_S1974_M1	E9Q7G0	4.16136	0.000141304	+
Ppp1r12a_T596_M1	Q9DBR7	4.15364	0.000869565	+
Pdcd11_S165_M1	Q6NS46	4.1526	0.000150725	+
Snx2_T104_M3	Q9CWK8	4.15094	0.000203922	+
Ahctf1_S2142_M1	Q8CJF7	4.14415	0.000928613	+
Rps6ka5_S816_M2	Q8C050;Q8C050-2	4.14393	0.0094988	+
Rps6ka5_S814_M2	Q8C050;Q8C050-2	4.14248	0.00966357	+
Rftn1_S233_M2	Q6A0D4	4.14104	0.00440987	+
Carmil1;Lrrc16a_S1289_M2	D3Z030;F7AI27;Q6EDY6;Q6EDY6-3	4.13958	0.00150432	+
Arhgap35_S589_M1	Q91YM2	4.13888	0.00040625	+
Mkl2_S66_M1	G3X8R8;P59759;Q5DTZ3	4.13571	0.000416	+
Srgap2_S841_M1	A0A087WNM1	4.13536	0	+
Rab3il1_S169_M2	Q8VDV3	4.12393	0.000446903	+
Afdn;Mllt4_S1719_M1	E9Q852;E9Q9C3;Q9QZQ1;Q9QZQ1-2	4.12332	0.000147309	+
Pds5b_S1176_M2	F8WHU5;Q4VA53;Q4VA53-3	4.12328	0.084223
Tns3_S1149_M1	Q5SSZ5	4.10866	0.00295494	+
Rps6ka4_S721_M1	Q9Z2B9	4.10668	0.000750539	+
Mia2;Ctage5_S1124_M1	A0A1W2P711;E9PY90;E9Q3S2;H3BJS0;H3BK44;H3BK48;H3BKH2;Q8R311;Q91ZV0	4.10594	0.00824792	+
Disc1_T736_M1	D3YYC9;Q811T9;Q811T9-2;Q811T9-3;Z4YLG9	4.09739	0.000110403	+
Mef2d_S121_M1	E9Q5E0;Q63943;Q921S6	4.09221	0.000976546	+
Dab2_T221_M2	A0A0R4J104;P98078	4.0877	0.0138044	+
Son_T1958_M3	H9KV00;H9KV01;H9KV15;Q9QX47;Q9QX47-3;Q9QX47-4	4.08406	0.139975
Kank2_S358_M1	Q8BX02;Q8BX02-2	4.08042	0	+
Trappc12_S232_M1	Q8C0C3;Q8K2L8	4.07675	0	+
Nelfe_T91_M1	P19426;P19426-2	4.07272	0.00476444	+
Atf2_S94_M2	A2AQE9;G3UXC3;P16951;P16951-2	4.07058	0	+
Atf2_T98_M2	A2AQE9;G3UXC3;P16951;P16951-2	4.07058	0	+
Snx2_S97_M3	Q9CWK8	4.05903	0.000181818	+
Tank_S258_M2	A2AR76;A2AR78;P70347;P70347-2;P70347-4;Q8C2D3	4.05865	0.000984444	+
Dido1_S1198_M1	Q8C9B9	4.05312	8.9e-05	+
Myo18a_Y2035_M2	Q9JMH9;Q9JMH9-6	4.04993	0.00045805	+
Ahnak_S217_M2	E9Q616	4.04929	0.000409987	+
Nfatc2_S227_M2	Q60591;Q60591-2	4.04321	0.000871217	+
Lima1_S735_M1	Q9ERG0;Q9ERG0-2	4.03066	0	+
Itsn1_S971_M1	E9Q0N0;E9Q3I4;E9Q3I5;E9Q3I8;E9Q3I9;Q9Z0R4;Q9Z0R4-2	4.02965	0.000393939	+
Rasa3_S833_M2	Q60790	4.02903	0.00428464	+
Mtss1_S320_M1	G3X9H7;Q8R1S4;Q8R1S4-2	4.0267	0.000774883	+
Arfgef1_S243_M2	G3X9K3	4.02373	0.000366158	+
Dock7_T907_M3	A0A0U1RNK7;A2A9M4;A2A9M5;E9PX48;Q8R1A4;Q8R1A4-2	4.015	0.00128761	+
Morc3_S521_M1	F7BJB9	4.01392	0.000208835	+
Sec16a_T2103_M2	A2AIX1;E9QAT4-2	4.01086	0.000724528	+
Dock5_S1784_M3	B2RY04	4.00484	0.00467982	+
Uaca_S280_M1	A0A0R4J0S7;A0A1L1STY4;A0A1L1SVG0;Q8CGB3;Q8CGB3-3	4.00217	0	+
Mapk14_Y182_M2	B2KF34;B2KF35;P47811;P47811-2;P47811-3;P47811-4	3.9997	0	+
Poll_S16_M1	Q9QXE2	3.99881	0.000152047	+
Wdr44_T273_M1	Q6NVE8	3.99256	9.29e-05	+
Cdc42bpb_S970_M1	Q7TT50	3.99247	0.000342105	+
Cd300a_S286_M1	Q6SJQ0;Q6SJQ0-2	3.98932	0.000145251	+
Ppp1r12a_S507_M1	Q9DBR7	3.98533	0	+
Tank_S261_M2	A2AR76;A2AR78;P70347;P70347-2;P70347-4;Q8C2D3	3.98385	0.000114286	+
Zc3h14_S309_M1	Q8BJ05	3.98261	0.000740516	+
Micall2_S736_M2	E9PZD2;Q3TN34	3.97995	0.00254284	+
Senp7_S12_M2	Q8BUH8	3.97565	0	+
Senp7_S13_M2	Q8BUH8	3.97565	0	+
Srrm2_S2638_M2	Q8BTI8;Q8BTI8-2	3.97544	0.000339869	+
Srrm2_S2642_M2	Q8BTI8;Q8BTI8-2	3.97544	0.000339315	+
Wbp11_S600_M1	Q923D5	3.97424	0	+
Macf1_S2823_M1	B1ARU4;E9PVY8;E9QA63;Q9QXZ0	3.97337	0.000684996	+
Apba1_Y374_M2	B2RUJ5;B2RUJ5-3	3.97335	0.000102767	+
Rbm14_S618_M1	Q8C2Q3	3.9709	0.000335484	+
Adssl1_S7_M1	J3QN31;P28650;P28650-2	3.9681	0.000251208	+
Amfr_S542_M1	Q9R049;Q9R049-2	3.95812	0.000385185	+
Zzef1_S1538_M2	A0A140LJ04;E9Q5W5;Q5SSH7;Q5SSH7-2	3.95619	0.000797893	+
Chd2_S1727_M1	E9PZM4	3.95611	0.000798419	+
Bod1l_S2739_M1	E9Q6J5;E9Q6J5-2;E9Q6J5-3	3.94386	0.000727273	+
Tbc1d5_S563_M1	A0A286YDB3;Q80XQ2	3.94275	0.0274203	+
Arhgap25_S534_M1	Q8BYW1;Q8BYW1-2;Q8BYW1-3	3.94018	0.000217573	+
Ppp1r18_S224_M1	Q8BQ30;Q8BQ30-2	3.93623	0.000256158	+
Ogt_S20_M1	Q8CGY8	3.93562	0.000697872	+
R3hdm1_S282_M1	A0A087WPF0;E9Q9Q2;Q80ZH9	3.93298	0.000356275	+
Ankrd11_S1623_M1	E9Q4F7;E9Q4F8	3.93037	0	+
Nr3c1_S152_M1	E9PUR6;E9PYV1;E9Q310	3.92774	0	+
Plekhg3_S602_M2	Q4VAC9-2	3.9266	0.000771277	+
Aak1_S844_M1	Q3UHJ0;Q3UHJ0-2	3.91993	0	+
	A0A1D5RLD1	3.91737	0.00013941	+	_S[Phospho (STY): 100%]PRT[Phospho (STY): 100%]PVVQDLELGALPEEAAGGDEDREK_;_S[Phospho (STY): 100%]PRT[Phospho (STY): 100%]PVVQDLELGALPEEAAGGDEDR_
	A0A1D5RLD1	3.91737	0.000139037	+	_S[Phospho (STY): 100%]PRT[Phospho (STY): 100%]PVVQDLELGALPEEAAGGDEDREK_;_S[Phospho (STY): 100%]PRT[Phospho (STY): 100%]PVVQDLELGALPEEAAGGDEDR_
Trappc12_S300_M1	Q8C0C3;Q8K2L8	3.91244	0.00154528	+
Lrrc8a_S217_M1	Q80WG5	3.90595	0	+
Hmgn1_S7_M1	P18608	3.90272	0.0207123	+
	A0A0N4SW73	3.90206	0.00921802	+	_AS[Phospho (STY): 6.4%]QLHLQAS[Phospho (STY): 2.7%]AS[Phospho (STY): 89.5%]T[Phospho (STY): 1.3%]PDR_;_AS[Phospho (STY): 0.1%]QLHLQAS[Phospho (STY): 6.3%]AS[Phospho (STY): 78.2%]T[Phospho (STY): 15.4%]PDR_;_AS[Phospho (STY): 0%]QLHLQAS[Phospho (STY): 0%]AS[Phospho (STY): 85.8%]T[Phospho (STY): 14.2%]PDR_;_AS[Phospho (STY): 0%]QLHLQAS[Phospho (STY): 0%]AS[Phospho (STY): 86.1%]T[Phospho (STY): 13.…
Cttnbp2nl_S559_M2	Q99LJ0	3.89965	0.000203125	+
Hexim1_T99_M1	Q8R409	3.89954	0.0546464
Atxn1_S62_M1	J3QPR1;P54254	3.89898	0.000233184	+
Trip10_S298_M2	Q8CJ53;Q8CJ53-2;Q8CJ53-3;Q8CJ53-4	3.89407	0.0633485
Bod1l_S2888_M1	E9Q6J5;E9Q6J5-2;E9Q6J5-3	3.89232	0.00720793	+
Trpm7_S552_M1	A2AI57;Q923J1	3.89082	0.000207171	+
Tns3_S745_M1	Q5SSZ5	3.88889	0.000266667	+
Mapk14_T180_M2	B2KF34;B2KF35;P47811;P47811-2;P47811-3;P47811-4	3.88882	0	+
Syn1_S67_M2	O88935;O88935-1	3.88163	0.0115174	+
Tnks1bp1_S887_M1	P58871	3.8811	0.00237087	+
Dab2_S753_M1	A0A0R4J104;P98078	3.87875	0	+
Arhgap10_S715_M2	Q6Y5D8;Q6Y5D8-2;Q6Y5D8-4	3.87566	8.92e-05	+
Acot11_S25_M1	A2AVR6;E0CXP8;E0CYA0;E0CYS0;F6SS52;Q8VHQ9	3.87168	0.0144178	+
Slc30a6_S381_M1	J3QMX8;Q8BJM5	3.87088	0.0108116	+
Pkn2_S305_M1	G3UXH4;G3UZM9;Q8BWW9;Q8BWW9-2;Q8BWW9-3	3.87074	0.000305882	+
Akap8_S201_M1	Q9DBR0	3.86617	0	+
Agfg2_S162_M1	Q3TBU7;Q3U2K8;Q80WC7;Q80WC7-2	3.86467	0	+
Ahnak_S4906_M1	E9Q616	3.86428	0.000156156	+
Ahnak_S5325_M1	E9Q616	3.86042	0.000161491	+
Nelfe_S131_M1	P19426;P19426-2	3.8561	0.000758478	+
Ahnak_S5553_M1	E9Q616	3.85541	0.000363636	+
Fam193a_S648_M1	M0QWZ1;Q8CGI1	3.85454	0.000104	+
Cyld_S341_M1	Q80TQ2;Q80TQ2-2;Z4YJJ5	3.85263	0.000709677	+
Ppp1r12c_S411_M1	F6XWD4;Q3UMT1	3.8484	0	+
Tsc2_S1087_M2	A0A2I3BPP1;A0A2I3BRT5;Q3UHB2;Q61037-6;Q7TT21	3.84839	0.00016	+
Tsc2_S1089_M2	A0A2I3BPP1;A0A2I3BRT5;Q3UHB2;Q61037-6;Q7TT21	3.84839	0.000159509	+
Rlim_S194_M1	Q9WTV7	3.84727	0.000148997	+
Arap3_S1333_M2	Q8R5G7;Q8R5G7-2	3.84548	0.00118017	+
Arap3_S1334_M2	Q8R5G7;Q8R5G7-2	3.84548	0.00117961	+
	A0A1W2P750	3.84399	9.89e-05	+	_T[Phospho (STY): 98.8%]PPGS[Phospho (STY): 0.2%]S[Phospho (STY): 0.2%]S[Phospho (STY): 0.2%]AGT[Phospho (STY): 0.2%]QS[Phospho (STY): 0.2%]R_;_T[Phospho (STY): 56.1%]PPGS[Phospho (STY): 3.9%]S[Phospho (STY): 3.9%]S[Phospho (STY): 3.9%]AGT[Phospho (STY): 3.9%]QS[Phospho (STY): 28.5%]R_;_T[Phospho (STY): 99.5%]PPGS[Phospho (STY): 0.1%]S[Phospho (STY): 0.1%]S[Phospho (STY): 0.1%]AGT[Phospho (STY): …
Ahnak_S211_M2	E9Q616	3.83427	0.00124416	+
Araf_S186_M2	P04627	3.82925	0.000437703	+
Aatk_S1032_M1	B1AZF3;B1AZF9;Q80YE4;Q80YE4-2;Q80YE4-3;Q80YE4-4	3.8292	0.00151804	+
Vapa_S166_M1	Q9WV55	3.82137	0.0127514	+
Ahnak_S5629_M3	E9Q616	3.81822	0.000321981	+
Ahnak_S5630_M3	E9Q616	3.81822	0.000321484	+
Rhbdf2_S293_M3	Q80WQ6	3.8137	0.000124402	+
Rhbdf2_S295_M3	Q80WQ6	3.8137	0.000124105	+
Rhbdf2_S298_M3	Q80WQ6	3.8137	0.00012381	+
Gga2_S418_M2	Q6P5E6;Q6P5E6-2	3.81261	0.00300311	+
Ahnak_S4298_M1	E9Q616	3.81096	0.000467052	+
Zzef1_S1535_M2	A0A140LJ04;E9Q5W5;Q5SSH7;Q5SSH7-2	3.80674	0.000674897	+
Stag1_S1126_M1	F8WHU7	3.80384	0.00827313	+
Ppp1r9b_S100_M1	Q6R891	3.80221	0	+
Gigyf2_S30_M3	G3UWR2;G3UYG6;Q6Y7W8	3.802	0.00435548	+
Tmpo_S155_M3	Q61029;Q61029-3	3.79361	0.132182
Ptpn7_S143_M1	Q8BUM3	3.79206	0.00153069	+
Arhgap17_T730_M2	E9QAJ9;Q3UIA2	3.79107	0.0191708	+
Ptk2b_T842_M1	E9Q2A6;Q9QVP9	3.78897	0.000966761	+
Ahnak_S2985_M1	E9Q616	3.78375	0.00150546	+
Ppfibp2_S405_M1	G3X957;O35711;O35711-2;O35711-4	3.78331	0.000961345	+
Fam76b_S148_M1	D6RG49;Q80XP8	3.78204	0.000767507	+
Arap3_S1438_M1	Q8R5G7;Q8R5G7-2	3.77214	0	+
Gigyf1_S21_M2	Q99MR1	3.76232	0.00150485	+
Homer3_S159_M1	Q99JP6;Q99JP6-2	3.76171	0.000305882	+
Ddx17_S520_M1	Q3U741;Q501J6	3.76067	0.000294201	+
Tpd52l2_S206_M1	A2AUD5;Q3TAI4;Q3TUJ9;Q8BKP1;Q9CYZ2	3.76019	0.0531283
Itprid2;Ssfa2_S667_M1	A2AQD5;A2AQD6;Q922B9	3.75801	0.0100445	+
Lpar6_S317_M2	Q8BMC0	3.75504	0.000403622	+
Sin3a_S431_M1	Q60520;Q60520-1	3.75059	0.000367688	+
Sipa1l1_T1190_M1	Q8C0T5;Q8C0T5-2	3.74655	0	+
Ahnak2_S907_M1	F7DBB3	3.74227	0	+
Stmn1_S16_M2	D3Z1Z8;D3Z5N2;P54227	3.7368	0.000166667	+
Stmn1_S25_M2	D3Z1Z8;D3Z5N2;P54227	3.7368	0.000166134	+
Dffa_S8_M1	O54786;O54786-2	3.73285	0.000292135	+
Speg_S323_M1	Q62407-3;Q62407-4	3.73219	0.000235294	+
Morc2a_S741_M2	Q69ZX6	3.73159	0.000442497	+
Trip11_S1961_M1	E9Q512;H3BJG4	3.72967	0.000120092	+
Ppp1r12a_S477_M1	Q9DBR7	3.72966	0.000472515	+
Ncor1_S511_M1	E9Q8K6	3.72802	0.000325	+
Zmym4_S1182_M1	A2A791;A2A791-2	3.72757	0	+
Ahctf1_S1928_M1	Q8CJF7	3.72423	0.00118582	+
Fam63a;Mindy1_S103_M1	Q76LS9;Q76LS9-2	3.71955	0	+
Prkd2_S197_M2	Q8BZ03	3.71583	0.000469072	+
Morc2a_S737_M2	Q69ZX6	3.71303	0.000455982	+
Fchsd2_S644_M1	Q3USJ8;Q3USJ8-2;Q3USJ8-3	3.709	0.00954022	+
Ubash3b_S366_M1	Q8BGG7;Q8BGG7-2	3.7075	0.000368794	+
Akap10_S96_M1	O88845;O88845-3	3.70641	0.000355795	+
Lmnb1_S24_M1	P14733	3.70174	0.0075858	+
Tle4_S222_M1	Q62441	3.69894	0.000485577	+
	A0A0N4SW93	3.69411	0	+	_QQT[Phospho (STY): 95.1%]QS[Phospho (STY): 4.9%]ALEQR_;_QQT[Phospho (STY): 50%]QS[Phospho (STY): 50%]ALEQR_;_QQT[Phospho (STY): 63.1%]QS[Phospho (STY): 36.9%]ALEQR_;_QQT[Phospho (STY): 98.5%]QS[Phospho (STY): 1.5%]ALEQR_;_QQT[Phospho (STY): 100%]QS[Phospho (STY): 0%]ALEQR_
Nolc1_S689_M1	A0A286YDA2;A0A286YDT3;A0A286YDV7;E9Q5C9	3.68646	0	+
Hmha1_S875_M1	G3X9Q3;Q3TBD2	3.68531	0	+
Pi4ka_S260_M1	A0A140T8I9;E9Q3L2	3.68484	0.0122613	+
Cdkn2aip_S189_M1	Q8BI72	3.68395	0.000744565	+
Gatad2b_S339_M2	A1L3S7;Q8VHR5	3.68225	0.000757429	+
	Q8K4L3-3	3.66882	0.000444444	+	_S[Phospho (STY): 0%]IS[Phospho (STY): 100%]FPEVPRS[Phospho (STY): 100%]PK_;_S[Phospho (STY): 0%]IS[Phospho (STY): 100%]FPEVPRS[Phospho (STY): 100%]PK_;_S[Phospho (STY): 9.5%]IS[Phospho (STY): 90.5%]FPEVPRS[Phospho (STY): 100%]PK_;_S[Phospho (STY): 10.9%]IS[Phospho (STY): 89.1%]FPEVPRS[Phospho (STY): 100%]PK_;_S[Phospho (STY): 0.1%]IS[Phospho (STY): 99.9%]FPEVPRS[Phospho (STY): 100%]PK_;_S[Phosph…
	Q8K4L3-3	3.66882	0.000440678	+	_S[Phospho (STY): 0%]IS[Phospho (STY): 100%]FPEVPRS[Phospho (STY): 100%]PK_;_S[Phospho (STY): 0%]IS[Phospho (STY): 100%]FPEVPRS[Phospho (STY): 100%]PK_;_S[Phospho (STY): 9.5%]IS[Phospho (STY): 90.5%]FPEVPRS[Phospho (STY): 100%]PK_;_S[Phospho (STY): 10.9%]IS[Phospho (STY): 89.1%]FPEVPRS[Phospho (STY): 100%]PK_;_S[Phospho (STY): 0.1%]IS[Phospho (STY): 99.9%]FPEVPRS[Phospho (STY): 100%]PK_;_S[Phosph…
Nipbl_S256_M1	Q6KCD5	3.66672	0.000300144	+
Plekhg3_S605_M2	Q4VAC9-2	3.66609	0.00101099	+
Zcchc8_T495_M2	Q9CYA6	3.66603	0.0405217	+
Mkl1;Mrtfa_S371_M1	D3YUG5;D3YUI2;Q8K4J6;Q8K4J6-2	3.65949	0.000492083	+
Mboat7_S459_M1	Q8CHK3	3.65414	0.00019403	+
Pdpk1_S50_M1	F2Z3X6;F2Z3Z9;F2Z400;Q3TRL2;Q9Z2A0	3.65031	0.000447398	+
Cmklr1_S356_M1	P97468	3.64961	0.000245283	+
Myh9_S1943_M2	Q8VDD5	3.64614	0.000130653	+
Myh9_T1939_M2	Q8VDD5	3.64614	0.000130326	+
Arid4b_S675_M1	A2CG63;A2CG63-2	3.64277	0.00124473	+
Rhbdf2_S359_M2	Q80WQ6	3.64074	0.000170492	+
Syne1_S6239_M1	A0A1L1STC6;Q6ZWR6-4	3.63931	0.000590717	+
Rps6kb1_S447_M2	Q8BSK8;Q8BSK8-2	3.63407	0.00070073	+
Rps6kb1_T444_M2	Q8BSK8;Q8BSK8-2	3.63407	0.000700091	+
Map3k1_S502_M2	F8VQ72	3.63135	0.00228086	+
Psmd11_S14_M1	G3UWV7;G3UX15;G3UX67;G3UYI4;G3UYL3;G3UYL8;Q8BG32	3.62637	0.000490566	+
Wdr33_S999_M1	Q8K4P0	3.62272	0.000390977	+
Sh3pxd2a_S1029_M1	O89032;O89032-2;O89032-3	3.61898	0.0129286	+
Setd3_T14_M1	D6RCY6;F2Z420;F2Z438;Q91WC0	3.61715	0.00107594	+
	A0A1D5RLD1	3.61673	0.000756906	+	_T[Phospho (STY): 100%]PVVQDLELGALPEEAAGGDEDREK_
Pxn_S130_M2	F8VQ28;Q8VI36	3.61654	0.0208569	+
Trappc12_S314_M1	Q8C0C3;Q8K2L8	3.61377	0.00194614	+
Wiz_S1016_M1	F6ZBR8;G5E8J8;O88286;O88286-2;O88286-3	3.61369	0.00040625	+
Bod1l_S236_M1	E9Q6J5;E9Q6J5-2;E9Q6J5-3	3.6125	0.000175676	+
Slc39a6_S488_M1	D3Z7N4;Q8C145	3.61163	0.00316411	+
Vamp3_S48_M1	B0QZN5;P63024;P63044	3.61093	0	+
Fam149b1_S163_M1	Q6NSV7;Q6NSV7-3;Q6NSV7-4;Q6NSV7-5;Q6NSV7-6	3.60899	0.00133214	+
Ube4b_T30_M2	G3UZD6;G3UZM6;Q9ES00	3.59453	0.0873881
Hcls1_S62_M1	P49710	3.59369	0.000738462	+
Cbll1_S201_M1	A0A087WSE1;A0A1X7SB71;E9QM14;Q9JIY2;Q9JIY2-2;Q9JIY2-3	3.59162	0.000485981	+
Kif13b_S1378_M1	E9Q4K7	3.58759	0.0581358
Dab2_S326_M2	A0A0R4J104;P98078	3.58676	0.0208599	+
Sdccag8_S196_M1	E9Q2E2;Q05DD9;Q80UF4	3.58377	0.000737717	+
Tsc22d4_S302_M1	Q3U1U6;Q9EQN3	3.58212	0.088537
Eif3a_T574_M1	P23116	3.58074	0.00153357	+
Lmnb2_S397_M1	A0A0R4J0Q5;P21619;P21619-2	3.58052	0.00200581	+
Dennd4a_T1197_M2	E9Q8V6	3.57839	0.000876002	+
Trip12_S238_M2	A0A087WNZ7;G5E870	3.57737	0.00116737	+
Ahnak2_T1220_M1	E9PYB0	3.57384	0.000691983	+
Phf8_S984_M1	Q80TJ7	3.57275	0.0010384	+
Aatk_S1264_M1	B1AZF3;B1AZF9;Q80YE4;Q80YE4-2;Q80YE4-3;Q80YE4-4	3.57035	0.0058853	+
Akap8_S113_M1	Q9DBR0	3.56878	0.000464879	+
Eps15l1_S255_M3	Q60902;Q60902-2;Q60902-4	3.56561	0.00119096	+
Phrf1_S864_M2	A6H619;A6H619-2	3.56487	0.000135417	+
Phrf1_S867_M2	A6H619;A6H619-2	3.56487	0.000135065	+
Synj1_S1120_M2	D3Z656	3.56014	0.134214
Synj1_S1333_M2	D3Z656	3.55977	0.00359641	+
Pcnp_T141_M2	F8WI88;Q6P8I4	3.55477	0.0377914	+
Rexo1_S487_M1	Q7TT28	3.55277	0.00180889	+
Tbc1d2_T185_M1	B1AVH7;B1AVH7-2	3.54615	0.000175084	+
Pik3ap1_S737_M2	Q9EQ32;Q9EQ32-2	3.54451	0.00078174	+
Pik3ap1_S739_M2	Q9EQ32;Q9EQ32-2	3.54451	0.000781183	+
Git1_S601_M1	Q5F258;Q68FF6	3.54396	0.00164615	+
Taf6_S532_M1	Q62311	3.53632	0.00441707	+
Raver1_T494_M1	A0A1L1SRY4;Q9CW46	3.53592	0.00103575	+
Map3k3_S175_M2	Q61084	3.53539	0.00072136	+
Mcm2_Y137_M2	P97310	3.52676	0.0570012
Ctdspl2_S28_M1	Q8BG15;Q8BG15-2;Q8BG15-3;Q8BG15-4;Q8BG15-5;Q8BG15-6	3.51668	0.000468677	+
Lsm1_S123_M1	Q8VC85	3.51236	0.000109244	+
Afdn;Mllt4_S1795_M1	E9Q852;E9Q9C3;Q9QZQ1;Q9QZQ1-2	3.51232	0	+
Mef2c_S222_M2	A0A0G2JDQ1;A0A0G2JDT0;A0A0G2JE18;A0A0G2JEC2;A0A0G2JEC3;A0A0G2JFI7;A0A0H2UH28;A0A0H2UKB6;Q8CFN5;Q8CFN5-2;Q8CFN5-3;Q8CFN5-4;Q8CFN5-5	3.51155	0.000132992	+
Srrm2_S905_M2	Q8BTI8;Q8BTI8-2	3.51056	0.0439073	+
Prkag2_S86_M2	Q91WG5	3.50912	0.0496363	+
Tmem94_S1163_M1	Q7TSH8	3.50613	0.000429752	+
Cdc42bpb_S1661_M1	Q7TT50	3.50585	0.000149856	+
Phf3_S656_M2	B2RQG2	3.50237	0.0187884	+
Rasa3_S833_M3	Q60790	3.49962	0.0017723	+
Synj1_S1478_M1	D3Z656	3.49378	0.000118993	+
Piezo1_S1385_M1	E2JF22;E9PUQ9;F6PYU5;F7AC58	3.49362	0	+
Nup50_S234_M1	Q9JIH2	3.48995	0.000230088	+
Ampd3_S103_M2	A0A1L1SRX2;O08739	3.48452	0.00318796	+
Kctd12_S202_M1	A0A0R4J2B2;Q6WVG3	3.48452	0.000313253	+
Rtn4_S344_M1	Q99P72	3.47918	0.000115813	+
Acin1_S561_M1	Q9JIX8	3.47777	0.000183099	+
Cep170_S125_M1	H7BX26;Q6A065	3.47478	0.000298851	+
Fmnl1_S1021_M2	A0A1W2P6X3;Q9JL26	3.47072	0.000768	+
Fmnl1_T1018_M2	A0A1W2P6X3;Q9JL26	3.47072	0.000767233	+
Mff_S129_M2	Q6PCP5	3.46626	0.000408377	+
Mff_S131_M2	Q6PCP5	3.46626	0.000407843	+
Itpkb_S125_M1	B2RXC2	3.46371	0.000371429	+
Irf2bp2_T375_M2	E9Q1P8	3.46369	0.00087329	+
Lmna_S403_M2	P48678	3.46227	0.000719764	+
Rufy3_S89_M2	A0A0G2JFT8;Q9D394-2	3.45983	0.00959733	+
Rufy3_S86_M2	A0A0G2JFT8;Q9D394-2	3.45983	0.00959962	+
No66_S107_M1	Q9JJF3	3.45559	0.000129676	+
Pnn_S698_M3	O35691;Q3TUQ5	3.45539	0.0015398	+
Efr3a_S220_M1	A0A1D5RLL3;Q8BG67;Q8BG67-2	3.45478	0.0191041	+
Rin3_S847_M1	P59729;Q3U332	3.45359	0.000262626	+
Cblb_S480_M2	B9EKI5;Q3TTA7;Q3TTA7-2	3.45353	0.000107884	+
Dennd4c_S1145_M1	A6H8H2-2	3.45066	0.000737752	+
Morc3_S505_M1	F7BJB9	3.44683	0.00291675	+
Lst1_Y62_M1	B8JJ61;O08843	3.44607	0.00237167	+
Rprd2_S984_M1	A0A0G2JFW6;Q6NXI6;Q6NXI6-2	3.44354	0.00221218	+
Ralgapa1_T753_M1	A0A1W2P712;A0A2I3BRX9;Q6GYP7;Q6GYP7-2;Q6GYP7-4;Q6GYP7-6	3.44221	9.65e-05	+
Etv6_T165_M1	P97360	3.4393	0.000715724	+
Ubr4_S2889_M1	A2AN08;A2AN08-3;A2AN08-5;F6SSP6	3.43848	0.073309
Pikfyve_S291_M1	Q9Z1T6	3.43624	0.00135444	+
Scrib_S821_M1	Q80U72	3.43418	0.000148148	+
Atxn3_S263_M1	Q9CVD2	3.43268	0.014035	+
Gab2_S137_M2	Q3ZB57;Q3ZB59;Q9Z1S8	3.42908	0.000765363	+
Snx2_S94_M3	Q9CWK8	3.42882	0.000320988	+
Usp24_S1296_M1	B1AY13;E9PV45	3.42832	0	+
Map3k1_S506_M2	F8VQ72	3.42376	0.00151427	+
Arhgdia_S62_M1	Q99PT1	3.42056	0.000361149	+
Nup188_S1719_M2	Q6ZQH8	3.42052	0.000673235	+
Nup188_S1727_M2	Q6ZQH8	3.42052	0.000672683	+
Gigyf2_S26_M3	G3UWR2;G3UYG6;Q6Y7W8	3.41966	0.00369818	+
Cd2bp2_S46_M2	Q9CWK3	3.41842	0.00031853	+
Nbn_S398_M1	A2AMG5;Q9R207	3.41645	0.00118924	+
Pikfyve_S1713_M1	Q9Z1T6	3.41559	0.00492418	+
Ifi203_S404_M1	A0A0R4J0H6;E9PUG6;E9QAN9	3.41427	0.000111828	+
Sipa1l1_S1547_M2	Q8C0T5;Q8C0T5-2	3.4122	0.0326227	+
Tradd_S186_M1	Q3U0V2	3.41089	0.00010766	+
Nfatc2_S738_M1	Q60591;Q60591-2	3.40606	0.000165079	+
Klf13_S269_M1	Q9JJZ6	3.40604	0.000163522	+
Iqsec2_S383_M1	A4GZ26;E9QAD8;Q5DU25	3.40482	0.000444444	+
Pyhin1_T179_M2	A0A0A6YXV9;Q8BV49	3.40296	0.000323484	+
Mid1ip1_S71_M2	Q9CQ20	3.40204	0.00336983	+
Apbb1ip_S532_M1	Q8R5A3	3.40184	0.000975506	+
Adnp_S408_M1	Q9Z103	3.40169	0.00141378	+
Hdgfrp2_S450_M1	Q3UMU9	3.39828	0.000631579	+
Senp2_S332_M1	Q91ZX6;Q91ZX6-2;Q91ZX6-3	3.39633	0.000376812	+
Rasa4_S788_M1	Q6PFQ7;Q6PFQ7-2	3.3944	0.000666125	+
Golga5_S153_M1	Q9QYE6	3.38673	0.00153588	+
Nop9_S631_M1	Q8BMC4	3.38103	0.000108333	+
Cttnbp2nl_S562_M2	Q99LJ0	3.37783	0.000181185	+
Dnmt1_S142_M1	P13864	3.37527	0.0029531	+
Fam102b_S267_M1	E9Q4R1;Q8BQS4	3.37375	0.00022807	+
Micall2_S733_M1	E9PZD2;Q3TN34	3.3719	0.00168936	+
Arhgap27_S195_M1	A2AB59	3.37156	0.000351351	+
Khnyn_S214_M1	A0A2I3BPI4;Q80U38	3.3695	0.000827225	+
Tor1aip1_S336_M1	Q921T2;Q921T2-2	3.36929	0.0144148	+
Nop56_T546_M2	A2APD7;Q9D6Z1	3.3679	0.000154303	+
Spata31d1d_S921_M2	E9Q5W2	3.36751	9.27e-05	+
Tom1_S462_M2	O88746;Q3UDC3	3.36705	0.000495098	+
Stat1_S727_M1	A0A087WSP5;P42225;Q8C3V4;Q8CFQ1	3.36398	0.000284153	+
Ptk2b_S839_M2	E9Q2A6;Q9QVP9	3.36068	8.77e-05	+
Ptk2b_T842_M2	E9Q2A6;Q9QVP9	3.36068	8.75e-05	+
Rps6ka1_S386_M1	F6Q8A4	3.3522	0.00045614	+
Gbf1_S1786_M1	Q6DFZ1	3.34975	0.00719959	+
Arhgap30_T670_M1	E9QMX7;Q640N3;Q640N3-2	3.34874	0.0751468
Fam160a2_S510_M1	A0A1C7CYU5;F8WHJ1;J3QP99;Q3U2I3;Q3U2I3-2;Q3U2I3-3	3.34727	0.00010058	+
Abcc1_S914_M3	O35379	3.34715	0.0692518
Sp110_S175_M2	Q8BVK9	3.34224	0.000317073	+
Sp110_S177_M2	Q8BVK9	3.34224	0.000315152	+
Erf_T529_M1	A0A0R4J0I0;P70459	3.34088	0.000671031	+
Map3k3_S337_M1	Q61084	3.33683	0.000101167	+
Vps13c_S3609_M1	Q8BX70;Q8BX70-3	3.33483	0.000491484	+
Rbm7_S136_M1	Q9CQT2	3.33341	0.000222222	+
Cep192_S700_M1	E9Q4Y4	3.33234	0.00139982	+
Ncor1_S510_M1	E9Q2B2;Q5RIM6	3.32763	0	+
Rbm14_S280_M1	Q8C2Q3	3.32493	0.000467266	+
Nop56_S554_M1	A2APD7;Q9D6Z1	3.32421	0	+
Cxcr4_T349_M2	A0A0R4J0N8;P70658;P70658-2	3.32345	0.0276869	+
Dennd4c_S1107_M1	A6H8H2-2	3.32284	0.000910643	+
Kiaa1429;Virma_S138_M1	A2AIV2;E9PZY8	3.32251	0.037229	+
Twistnb_S318_M2	Q78WZ7	3.32037	0.000187726	+
Twistnb_S325_M2	Q78WZ7	3.32037	0.00018705	+
Apobr_Y292_M1	Q8VBT6	3.32004	0.0549832
Fchsd2_S669_M2	Q3USJ8;Q3USJ8-2;Q3USJ8-3	3.31974	0.00128526	+
Srrm1_S767_M3	E9PUK6	3.31957	0.00706799	+
Mavs_S186_M1	Q8VCF0	3.31708	0.000130982	+
Ppp2r5b_S44_M3	Q6PD28	3.31454	0.00441114	+
Gab2_S134_M2	Q3ZB57;Q3ZB59;Q9Z1S8	3.30991	0.000732126	+
Haus6_S638_M1	Q6NV99	3.30968	0.000236364	+
Pxn_S126_M2	F8VQ28;Q8VI36	3.30755	0.0127542	+
Lyst_S2225_M1	G5E8Q0;P97412	3.30623	0.000136483	+
Ubap1_S146_M1	Q8BH48;Q8BH48-2	3.3046	9.08e-05	+
Ahnak_S211_M3	E9Q616	3.30315	0	+
Zfyve16_S310_M1	Q80U44	3.30092	0.0161845	+
Prrc2a_S166_M1	G3UX48;Q7TSC1	3.29983	0.000156627	+
Tns3_S648_M1	Q5SSZ5	3.28268	0.00230135	+
Mief1_S59_M1	A0A2U3TZF4;Q8BGV8	3.28101	0.00629154	+
Ndel1_S215_M2	Q9ERR1;Q9ERR1-2	3.27875	0.000509804	+
Ndel1_T219_M2	Q9ERR1;Q9ERR1-2	3.27875	0.000504854	+
Rnf20_S525_M1	A2AIR2;Q5DTM8	3.27826	0.0932871
Peak1_S213_M1	Q69Z38	3.27763	0.0751931
Cd2bp2_S49_M2	Q9CWK3	3.27556	0.000698182	+
Mef2c_S228_M2	A0A0G2JDQ1;A0A0G2JDT0;A0A0G2JE18;A0A0G2JEC2;A0A0G2JEC3;A0A0G2JFI7;A0A0H2UH28;A0A0H2UKB6;Q8CFN5;Q8CFN5-2;Q8CFN5-3;Q8CFN5-4;Q8CFN5-5	3.27505	0.000436975	+
Trip12_S236_M2	A0A087WNZ7;G5E870	3.27311	0.00925385	+
Arhgef11_S272_M1	E9Q0A3;Q68FM7	3.27289	0.000364138	+
Ahnak2_S1458_M1	F7DBB3	3.26992	0.000334944	+
Cdkn2aip_S124_M1	Q8BI72	3.26856	0	+
Sash3_S42_M1	Q8K352	3.26665	0.00150064	+
Fgd6_S629_M1	Q69ZL1	3.26657	0.000820779	+
Thoc5_T328_M1	A0A0R4J0J6;Q8BKT7	3.26414	0.000702011	+
Fchsd2_Y667_M2	Q3USJ8;Q3USJ8-2;Q3USJ8-3	3.26289	0.00112695	+
Twf1_S143_M1	Q91YR1	3.26227	0.000125908	+
Eif4b_S424_M2	Q8BGD9	3.26171	0.00938318	+
Trappc12_S10_M1	Q8C0C3;Q8K2L8	3.26082	0.0320597	+
Rbm14_S256_M1	Q8C2Q3	3.26033	0.000172185	+
Parp9_S42_M1	E0CYZ7;Q8CAS9;Q8CAS9-3	3.25556	9.77e-05	+
Rbm42_S133_M1	D3YYW8;Q91V81;Q91V81-2	3.25163	0.000164557	+
Sp100_S174_M1	O35892;Q8C405	3.25078	0.0108385	+
Madd_S1561_M1	A2AGQ2;A2AGQ4;A2AGQ5;A2AGQ7;A2AGQ8;A2AGQ9;E9QN47	3.24886	0.0711118
Cklf_S144_M1	Q9DAS1;Q9DAS1-4	3.24869	0.000382353	+
Zc3h11a_S740_M2	Q6NZF1	3.24806	0.111415
Fam63b_S82_M1	A0A1L1STF0;Q6PDI6;Q6PDI6-3	3.24671	0.0310601	+
Reep3_S152_M1	A0A1W2P8A8;Q99KK1	3.24633	0.0497753	+
Nup153_S339_M2	E9Q3G8	3.24342	0.00154235	+
Tex2_S221_M1	B1ATR2;Q6ZPJ0	3.24311	8.78e-05	+
Rcsd1_S116_M3	Q3UZA1;Q3UZA1-2	3.24008	0.00112585	+
Cd2ap_S232_M2	Q9JLQ0	3.23938	0.000121212	+
Cd2ap_S233_M2	Q9JLQ0	3.23938	0.00012093	+
Znf687_S374_M2	Q9D2D7	3.23663	0.000173913	+
Znf687_T377_M2	Q9D2D7	3.23663	0.000173333	+
Dock7_S898_M2	A0A0U1RNK7;A2A9M4;A2A9M5;E9PX48;Q8R1A4;Q8R1A4-2	3.23575	0.144273
Krcc1_S180_M1	Q99JT5	3.23573	0.00143092	+
Baz2a_S718_M1	A0A1W2P6X9;E9Q374;F8VPM0;Q91YE5;Q91YE5-2;Q91YE5-3	3.23558	0.000973433	+
Nfkb1_S944_M3	P25799;P25799-5	3.23465	0.00103792	+
Ahnak_S450_M1	E9Q616	3.23427	0.000268041	+
Fam53b_S168_M1	Q3U0R8;Q8BGR5;Q8BGR5-2	3.23221	0.0474702	+
Ncoa5_S96_M1	Q91W39	3.22922	0.000486747	+
Zc3h13_S25_M1	E9Q784	3.22714	0.00627646	+
Rab5c_S205_M1	P35278;Q8C266	3.22504	0.00025	+
Arhgap4_S949_M1	B1AUX5;B1AUY2;B1AUY3;Q3TE27;Q80Z68	3.22131	0.000109937	+
U2surp_S244_M1	Q6NV83;Q6NV83-2	3.22098	0	+
Tra2b_S37_M3	P62996	3.21992	0.207909
Fam193a_S1136_M1	M0QWZ1;Q8CGI1	3.21391	8.72e-05	+
Dock7_S900_M2	A0A0U1RNK7;A2A9M4;A2A9M5;E9PX48;Q8R1A4;Q8R1A4-2	3.20786	0.174172
Gatad2b_S335_M2	A1L3S7;Q8VHR5	3.20629	0.00103522	+
Thrap3_S238_M2	Q569Z6	3.20607	0.000344942	+
Ampd3_S107_M1	A0A1L1SRX2;O08739	3.20536	0.000741313	+
Gemin5_S1414_M1	A2AFQ9;Q8BX17	3.20264	0.0537486
Tpr_T2184_M1	F6ZDS4;Q7M739	3.20119	0.00438046	+
Srrm2_S794_M2	Q8BTI8;Q8BTI8-2	3.19999	0.136241
Trappc12_S309_M2	Q8C0C3;Q8K2L8	3.19631	0.0192816	+
Wnk1_S2007_M1	P83741;P83741-2;P83741-3;P83741-4;P83741-5	3.19557	0.102669
Krit1_S276_M1	A0A0G2JGG7;Q6S5J6;Q6S5J6-2;Q6S5J6-3;Q6S5J6-4	3.19454	0	+
Kctd12_S200_M2	A0A0R4J2B2;Q6WVG3	3.19354	0.016642	+
Scaf1_S879_M1	Q5U4C3	3.19146	0.000189781	+
Plpbp;Prosc_S6_M1	A0A1B0GQY5;Q6P8V7;Q80ZV3;Q9Z2Y8	3.19131	0.000599572	+
No66_S65_M2	Q9JJF3	3.1911	0.000600858	+
No66_S68_M2	Q9JJF3	3.1911	0.000600214	+
Ahnak_S213_M3	E9Q616	3.18318	0.000291317	+
Snx7_S8_M1	F8WI30	3.1782	0.000183746	+
Acin1_S710_M1	Q9JIX8	3.17778	0.000152493	+
Mef2a_S464_M2	Q60929-3	3.17769	9.37e-05	+
Acin1_S825_M1	Q9JIX8	3.17677	0.000219409	+
Bod1l_S240_M1	E9Q6J5;E9Q6J5-2;E9Q6J5-3	3.1751	0.0445951	+
Ppp6r1_S817_M1	Q7TSI3	3.17482	0.000104839	+
Dock7_S896_M2	A0A0U1RNK7;A2A9M4;A2A9M5;E9PX48;Q8R1A4;Q8R1A4-2	3.17471	0.181782
	A0A0N4SW73	3.17416	0.00075368	+	_VS[Phospho (STY): 99.6%]VDS[Phospho (STY): 0.4%]ELDQPS[Phospho (STY): 0%]T[Phospho (STY): 0%]S[Phospho (STY): 0%]M[Oxidation (M): 100%]S[Phospho (STY): 0%]DPGPFGS[Phospho (STY): 0%]S[Phospho (STY): 0%]GS[Phospho (STY): 0%]GPS[Phospho (STY): 0%]S[Phospho (STY): 0%]R_;_VS[Phospho (STY): 99.5%]VDS[Phospho (STY): 0.5%]ELDQPS[Phospho (STY): 0%]T[Phospho (STY): 0%]S[Phospho (STY): 0%]M[Oxidation (M): …
Lmna_S424_M1	P48678	3.17209	0.035432	+
Zc3hc1_S334_M1	H3BKM2;Q80YV2;Q80YV2-2	3.17042	0.0410596	+
Pnn_S100_M2	O35691;Q3TUQ5	3.1654	0.000216667	+
Pnn_S96_M2	O35691;Q3TUQ5	3.1654	0.000215768	+
Snx5_S193_M1	Q9D8U8	3.15725	0.000304094	+
Pfkl_S775_M1	P12382	3.15635	0.000337662	+
Ei24_S330_M1	A0A0R4J250;Q61070	3.15185	0.000924855	+
Znf335_S1127_M1	A2A5K6	3.15066	0.000132316	+
Cenpa_S26_M1	A0A0G2JEV2;A0A0G2JGI2;O35216	3.14945	0.000970339	+
Slc29a3_S21_M1	D3YWS9;D6RI95;Q99P65	3.14938	0.000622584	+
Slc9a7_S694_M1	Q8BLV3	3.14715	0.000287293	+
	A0A1B0GR85	3.14567	0.000634197	+	_S[Phospho (STY): 100%]PFHPGVLGS[Phospho (STY): 0%]R_
Pds5b_S1176_M3	F8WHU5;Q4VA53;Q4VA53-3	3.14443	0.0797464
Srrm2_T184_M3	Q8BTI8;Q8BTI8-2	3.14312	0.0238355	+
Fmn1_S457_M1	Q05860-5	3.14297	0	+
Lrch4_S304_M1	H3BIX9;H3BLL3;Q921G6	3.14234	0.000713043	+
Pnisr_S601_M2	A2AJT4;A2AJT5	3.14061	0.000366197	+
Fam21_S1067_M2	Q6PGL7	3.14032	0.000301013	+
Kctd12_S189_M2	A0A0R4J2B2;Q6WVG3	3.13709	0.000764835	+
Rps6ka3_S369_M2	B1AXN9;P18654	3.13669	0.000111588	+
Fgd6_S1167_M1	Q69ZL1	3.13476	0	+
Nup214_S1029_M1	Q80U93	3.13416	0.00151678	+
Stard9_S3003_M1	Q80TF6	3.13302	0.000336026	+
Hdgfrp2_S450_M2	Q3UMU9	3.13068	0.00410588	+
Rprd2_S1117_M1	A0A0G2JFW6;Q6NXI6;Q6NXI6-2	3.12925	0.000167203	+
Hdgfrp2_S454_M2	Q3UMU9	3.12738	0.0041115	+
Pacs2_S319_M1	A0A1Y7VLZ7;E9Q7E9;Q3V3Q7	3.12395	0.000295875	+
Ubap2l_S428_M1	A0A0G2JDV6;A0A0H2UH17;Q80X50;Q80X50-2;Q80X50-3;Q80X50-4;Q80X50-5	3.12156	0.000295455	+
Lrp1_S4524_M1	A0A0R4J0I9;Q91ZX7	3.12028	0.128249
Spag7_S202_M1	Q7TNE3	3.11825	0.00084251	+
Ythdc2_T1217_M1	B2RR83	3.11441	0.00279478	+
Nup35_T48_M1	A2ATJ2;Q8R4R6	3.11353	0.000331738	+
Dync1i2_T154_M1	A2BFF8;O88487;Q3TPJ8	3.11303	0.000749658	+
Ahctf1_T1210_M3	Q8CJF7	3.11261	0.00139677	+
Reps1_S555_M2	E9Q632;F6R6F1;O54916;O54916-3;O54916-4	3.11248	0.0377071	+
Rhbdf2_S188_M2	Q80WQ6	3.10971	0.00925162	+
Cnot4_S271_M1	A0A0R4J1K1;Q05BG1;Q8BT14-2	3.10821	0	+
Pdlim5_S137_M2	Q8CI51	3.10778	0.00380632	+
Pom121_S355_M2	Q8K3Z9	3.10534	0.000475294	+
Synj1_S1331_M1	D3Z656	3.10513	0.0277111	+
Nfatc3_T344_M1	B5B2U2;Q3UZ64	3.09301	0.000225108	+
Phf2_S1057_M1	Q9WTU0	3.09174	0.000739172	+
Dennd4a_S1194_M2	E9Q8V6	3.09027	0.000684474	+
Zcchc7_S517_M1	B1AX39	3.08929	0.000351064	+
Lmnb1_T21_M1	P14733	3.08835	0.000138298	+
Add1_T358_M1	Q9QYC0	3.08729	0.0269687	+
U2surp_T931_M2	Q6NV83;Q6NV83-2	3.0851	0.0495392	+
Top2b_S1439_M1	Q64511	3.08099	0.000158537	+
Samd4b_S585_M1	A0A140LI35;G5E8A7;Q80XS6	3.08057	0.000457286	+
Slc9a1_S790_M2	Q61165	3.07911	0.000739955	+
Ugdh_T474_M1	O70475	3.07677	0.000160991	+
Sh3bgrl2_S103_M1	Q8BG73	3.07059	0.0555701
Glyr1_S130_M1	D3YYT1;Q922P9	3.06518	0.000169935	+
Atxn2l_T684_M2	A0A0U1RPL0;Q3TGG2;Q7TQH0;Q7TQH0-2;Q7TQH0-3	3.06277	0.00285895	+
Zmynd11_S403_M1	A0A1Y7VJ93;A0A1Y7VMG9;D3YXX1;D3YY85;D3YY86;Q8BJZ0;Q8R5C8	3.06253	0.000273684	+
Gorasp2_T222_M2	A2ATI9;Q99JX3;Q99JX3-2	3.0609	9.7e-05	+
Gorasp2_T225_M2	A2ATI9;Q99JX3;Q99JX3-2	3.0609	9.68e-05	+
Trappc12_S314_M2	Q8C0C3;Q8K2L8	3.06044	0.0116026	+
Trip12_S238_M1	A0A087WNZ7;G5E870	3.0584	0.000764667	+
Tmf1_S112_M1	B9EKI3;D6RJK7	3.05782	0.000374101	+
Nfkb1_S452_M1	P25799;P25799-5	3.05609	0.0438385	+
Nckap5l_S436_M1	Q6GQX2	3.05443	9.09e-05	+
Osbpl3_S388_M1	D3Z194	3.05245	0.000630278	+
Fgd3_S16_M2	Q3TNB8	3.05239	0.00114424	+
Nifk_S205_M1	Q91VE6;Q91VE6-2	3.0515	0.000719066	+
Ncoa3_S847_M2	A2A468;O09000;Q05BA5	3.05084	0.000210526	+
Ncoa3_S850_M2	A2A468;O09000;Q05BA5	3.05084	0.000209677	+
Snx2_S97_M2	Q9CWK8	3.05023	0.000324493	+
Akap13_S1452_M2	A0A140LJJ5;E9Q394;E9Q394-2	3.04962	0.000686767	+
Fam120c_S436_M1	Q8C3F2;Q8C3F2-3	3.04782	0.000229075	+
Htatsf1_S410_M1	Q8BGC0	3.04335	0.000111111	+
Psmb10_S229_M1	O35955	3.04285	0.000231111	+
Impact_S137_M1	O55091	3.04265	0.057134
Nup153_S335_M2	E9Q3G8	3.04134	0.00235105	+
Arhgap30_S996_M1	E9QMX7;Q640N3;Q640N3-2	3.04116	0.000179931	+
Rhbdf2_S357_M2	Q80WQ6	3.03901	0.000136842	+
Bcas3_S850_M1	F7C0F2;Q0VF62;Q8CCN5	3.03745	0.000126829	+
Rps6kb1_S441_M3	Q8BSK8;Q8BSK8-2	3.03695	0.000106996	+
Rps6kb1_S447_M3	Q8BSK8;Q8BSK8-2	3.03695	0.000106776	+
Rps6kb1_T444_M3	Q8BSK8;Q8BSK8-2	3.03695	0.000106557	+
Akap13_S1455_M2	A0A140LJJ5;E9Q394;E9Q394-2	3.03683	0.000709343	+
Nup153_S615_M1	E9Q3G8	3.0367	0.00070137	+
Coro1a_S426_M1	O89053	3.03615	0.0860658
Rgs10_S16_M1	A0A0U1RPU5;Q9CQE5	3.03586	0.000137203	+
Map7d1_S454_M1	A2AJI0;A2AJI0-2;A2AJI1;A8Y5P4	3.03544	0.000134715	+
Znf687_S252_M3	Q9D2D7	3.03512	0.0705707
Huwe1_S2370_M1	A2AFQ0;Q7TMY8;Q7TMY8-3	3.03347	0.00852406	+
Cdk14_S126_M3	O35495;O35495-3	3.03269	0.000669935	+
Spn_S371_M3	A0A0U1RNN5;P15702	3.03244	0.0989184
Erbin_S1013_M1	B7ZNX6;Q80TH2-2	3.02953	0.000477064	+
Cdk14_S123_M3	O35495;O35495-3	3.02773	0.000689655	+
Wdfy4_S24_M1	E9PV60;E9Q2M9	3.02385	0.000282609	+
Rps6ka4_S773_M1	Q9Z2B9	3.02348	0.0015404	+
Haus6_T582_M1	Q6NV99	3.02336	9.34e-05	+
Hide1_S207_M2	A0A0B4J1G2;Q75VT8;Q75VT8-2;Z4YNA9	3.0219	0.339101
Pkn2_T124_M1	G3UXH4;G3UZM9;Q8BWW9;Q8BWW9-2;Q8BWW9-3	3.02111	0.000632885	+
Dync1li1_S516_M1	Q8R1Q8	3.0211	0	+
Serbp1_S314_M1	Q9CY58-2	3.01623	0.000303207	+
Dok1_Y295_M2	P97465	3.01445	0.0036055	+
Thrap3_S243_M2	Q569Z6	3.01231	0.000333868	+
Dock11_S1240_M1	A2AF47	3.01058	0.0847972
Cdk14_S119_M3	O35495;O35495-3	3.00792	0.000683903	+
Acin1_S491_M1	Q9JIX8	3.00664	0.0285463	+
Syn1_S605_M1	O88935;O88935-1	3.00581	0.000332268	+
Inpp5f_S908_M1	Q8CDA1	3.00077	0.000924321	+
Nes_S894_M1	Q6P5H2;Q6P5H2-2	2.99744	0.00124312	+
Rhbdf2_S60_M1	Q80WQ6	2.99375	0.000309524	+
Acin1_S583_M2	Q9JIX8	2.99288	0.00200726	+
Pnn_S698_M2	O35691;Q3TUQ5	2.99055	0.000666667	+
Plpp6_S24_M1	Q9D4F2	2.98953	0.000775758	+
Zfp36_S85_M1	P22893;Q9DBE5	2.98902	0.00629958	+
Iqgap2_S16_M1	Q3UQ44	2.98822	0.000212245	+
Pnn_T665_M1	O35691;Q3TUQ5	2.98676	0.0546546
Mtdh_S297_M1	Q80WJ7	2.98614	0.00012178	+
Fam21_S1065_M2	Q6PGL7	2.98412	0.000352941	+
Dram2_S263_M1	Q9CR48;Q9D835	2.9833	0.000346667	+
Pyhin1_S176_M1	A0A0A6YXV9;Q8BV49	2.98293	0.000300578	+
Vamp8_S18_M1	A0A0R4J0R1;O70404	2.98288	0.000489697	+
Smarcc2_S810_M1	Q3UID0;Q6PDG5;Q6PDG5-2	2.98263	0.0630045
Igf2r_S2471_M2	Q07113	2.98162	0.000125	+
Igf2r_S2476_M2	Q07113	2.98162	0.0001247	+
Mphosph8_S392_M1	Q3TYA6	2.98082	0.000466667	+
Fam21_S1065_M1	Q6PGL7	2.97997	0.107359
Rprd2_S459_M2	A0A0G2JFW6;Q6NXI6;Q6NXI6-2	2.97959	0.00318698	+
Plec_T3889_M1	Q9QXS1-3	2.97901	0.000224138	+
Ankle2_S820_M1	Q6P1H6;Q6P1H6-2;Q6P1H6-3	2.97872	0.000196226	+
Dnmt1_S22_M1	J3QNW0	2.97747	0.00180488	+
Ncor1_S2200_M1	E9Q2B2;Q5RIM6	2.97729	0.00176144	+
Rcsd1_S120_M3	Q3UZA1;Q3UZA1-2	2.9771	0.000917958	+
Asap1_S1059_M1	E9QMJ1;E9QN63;H3BJY2;H3BL41;Q9QWY8;Q9QWY8-3;Q9QWY8-4	2.9771	0.00200653	+
Fam21_S1137_M1	Q6PGL7	2.97518	0.112043
Pcm1_S380_M2	Q9R0L6;Q9R0L6-2	2.97344	0.0895546
Sp110_S175_M1	Q8BVK9	2.97164	8.68e-05	+
Mark2_S40_M2	E9QMP6;F6ZS70;Q05512;Q05512-2;Q3T9A3	2.96957	0.00086692	+
Oxr1_S202_M1	A0A2R8W6N3;E9Q0A7;Q4KMM3;Q4KMM3-2;Q4KMM3-3;Q4KMM3-4	2.96594	0.00105649	+
Gmip_T659_M1	Q6PGG2;Q6PGG2-2	2.96584	0.000104208	+
Nes_S728_M1	Q6P5H2;Q6P5H2-2	2.96119	0.00117681	+
Pyhin1_S176_M2	A0A0A6YXV9;Q8BV49	2.95823	0.000893082	+
Ogfod1_S400_M1	D3YTU2;Q3U0K8;Q3U0K8-2;Q3U0K8-3	2.95489	0.000461714	+
Ccdc22_S237_M1	Q9JIG7	2.95316	0	+
Pdcd4_S76_M1	Q61823	2.95159	0.000436285	+
Frmd4a_S694_M2	H3BIZ7;Q3TB04;Q8BIE6;Q8BIE6-2	2.95072	0.00103586	+
Rps6ka4_S682_M2	Q9Z2B9	2.95065	0.00020155	+
Rps6ka4_T687_M2	Q9Z2B9	2.95065	0.000200772	+
Itsn2_S838_M2	B2RR82;E9QNG1;Q9Z0R6;Q9Z0R6-2	2.94812	0.0193612	+
Gapvd1_S758_M1	F7ADQ2;Q6PAR5;Q6PAR5-2;Q6PAR5-4;Q6PAR5-5	2.94659	0.0936665
Rasal3_S74_M1	D3Z6Z7;Q8C2K5;Q8C2K5-2	2.94308	0.000707182	+
Ahnak2_T540_M1	E9PYB0	2.93936	0.000721831	+
Cd2ap_T549_M1	Q9JLQ0	2.93804	0.000460137	+
Zbtb1_S393_M1	Q91VL9	2.93574	0.000714286	+
Ppp2r5b_S47_M3	Q6PD28	2.93569	0.00270218	+
Pcbp1_T255_M1	P60335	2.93312	0.0662674
Aim1;Crybg1_T1029_M1	A0A0G2JG52;E9PVP1	2.92843	0.0138189	+
Pacs1_S526_M2	Q8K212	2.92736	0.0291638	+
Map4k2_S394_M1	Q61161	2.92724	0.00414961	+
Trip10_S299_M1	Q8CJ53;Q8CJ53-2;Q8CJ53-3;Q8CJ53-4	2.92711	0.125417
Srrm1_S768_M3	E9PUK6	2.92669	0.0265188	+
Skap2_S5_M2	Q3UND0;Q3UND0-2	2.92633	0.000322481	+
Srrm2_S1597_M3	Q8BTI8;Q8BTI8-2	2.92426	0.0257832	+
Rab3il1_S169_M1	Q8VDV3	2.92355	0.000107438	+
Mast3_S175_M3	A0A1D5RM97;E9Q8S5;Q3U214	2.92188	0.00383986	+
Mast3_S177_M3	A0A1D5RM97;E9Q8S5;Q3U214	2.92188	0.00383873	+
Mast3_S179_M3	A0A1D5RM97;E9Q8S5;Q3U214	2.92188	0.0038376	+
Ahnak_T736_M1	E9Q616	2.92169	0.000742547	+
Hcfc1_S666_M1	Q61191	2.9216	0.000339869	+
Dab2_S325_M1	A0A0R4J104;P98078	2.92095	0.00067937	+
Exoc8_S28_M1	Q6PGF7	2.92014	9.63e-05	+
Exoc1_S550_M1	Q5PPR2	2.91959	0.000154762	+
Champ1_S421_M1	A0A140T8S5;Q8K327	2.91713	0.000155689	+
Bsn_S2866_M2	O88737	2.91657	0.000880096	+
Fcho2_T408_M3	Q3UQN2	2.9165	0.00102476	+
Bet1l_S37_M1	A0A1B0GQV3;O35153	2.91549	0.000292135	+
Synrg_S804_M2	Q5SV85;Q5SV85-2;V9GX40;V9GXD9	2.91371	0.00360334	+
Synrg_S809_M2	Q5SV85;Q5SV85-2;V9GX40;V9GXD9	2.91371	0.00360227	+
Syn1_S568_M1	O88935;O88935-1	2.91363	0.000136126	+
Pak1_T211_M1	G5E884	2.91283	0.000311377	+
Rhbdf2_S83_M2	Q80WQ6	2.91203	0.000748634	+
Mki67_S1587_M1	E9PVX6;E9PVX6-2	2.91203	0.00955991	+
Ahnak_S5631_M3	E9Q616	2.91108	0.0053536	+
Dbr1_S491_M1	Q923B1	2.90959	0.0476113	+
BC037034_S498_M2	A0A0G2JDC3;E9Q2V5;Q3UTZ3	2.90849	0.0233651	+
Slk_S348_M2	O54988;O54988-2	2.90493	0.0168527	+
Tpm3_S247_M1	E9Q7Q3	2.90407	0.00071177	+
Wnk1_S1858_M1	P83741;P83741-2;P83741-3;P83741-4;P83741-5	2.90173	0.00273421	+
Slc9a1_T779_M2	Q61165	2.90056	0.000678246	+
Htatsf1_S388_M1	Q8BGC0	2.90005	9.42e-05	+
Rps6_S235_M3	P62754	2.89658	0.000844673	+
Nop2_S59_M1	A0A0N4SW16;E9QN31;Q922K7	2.89479	0.000118451	+
Bclaf1_S258_M3	F8WI22;Q8K019;Q8K019-2	2.89364	0.0174581	+
Slc35e1_S363_M1	Q8CD26	2.89288	0.000732797	+
Arhgap17_S570_M1	E9QAJ9;Q3UIA2	2.89205	0.00124302	+
Mff_S129_M1	Q6PCP5	2.89143	0	+
Rcsd1_S123_M3	Q3UZA1;Q3UZA1-2	2.89097	0.0020396	+
Rnf20_T534_M1	A2AIR2;Q5DTM8	2.89082	0.0642196
Tlk1_S20_M1	Q8C0V0	2.89008	0.0384372	+
Snx14_S766_M1	G3UX13;G3UX33;G3UXB6;Q8BHY8	2.88993	0.000759644	+
Rhbdf2_S83_M1	Q80WQ6	2.88948	0	+
Sp100_S365_M1	O35892;Q8C405	2.88841	0.0416849	+
Prkra_S167_M1	Q9WTX2	2.8872	0.00235731	+
Clasp2_T546_M3	E9Q8N5;F7DCH5;Q08EB6;Q8BRT1	2.88642	0.0823678
Znf652_S196_M1	F2Z443;Q5DU09;Q5DU09-2	2.88637	0.000104418	+
Ahnak_S4975_M1	E9Q616	2.88549	0.000317557	+
Dennd4c_S1270_M1	A6H8H2-2	2.88503	0.000185053	+
Ahnak2_T1049_M1	E9PYB0	2.885	9.47e-05	+
Supt3_T275_M1	B0QZW4;Q8BVY4	2.88453	0.127539
Rhbdf2_S360_M2	Q80WQ6	2.88389	0.000119266	+
Usp5_S783_M1	P56399;Q3U4W8	2.88369	0.0294501	+
Tagln2_S11_M1	Q9WVA4	2.88204	0.00398125	+
Twistnb_S318_M1	Q78WZ7	2.87902	0.000165605	+
Rbm7_S108_M1	Q9CQT2	2.87179	0.0294304	+
Srrm2_S2224_M1	Q8BTI8;Q8BTI8-2	2.87016	0.000125604	+
Add3_S423_M1	Q9QYB5;Q9QYB5-2	2.87011	0.000782298	+
Ahctf1_S1214_M3	Q8CJF7	2.86781	0.00249124	+
Nifk_S270_M1	Q91VE6;Q91VE6-2	2.86612	0.000190476	+
Pi4k2a_Y465_M2	Q2TBE6	2.86463	0.00749225	+
Cttnbp2nl_S562_M1	Q99LJ0	2.86347	0.000146893	+
Ints6_S800_M1	Q6PCM2;Q6PCM2-2	2.86168	0.000297994	+
Hbs1l_S148_M1	Q3TGM7;Q69ZS7	2.86115	0.0557467
Mcm2_S21_M1	P97310	2.85196	0.000882742	+
Tbc1d1_S621_M1	E9Q6L4;Q60949;Q60949-2	2.84607	0.000707834	+
Atxn1l_S282_M1	P0C7T6	2.84281	0.000110169	+
Tank_S258_M1	A2AR76;A2AR78;P70347;P70347-2;P70347-4;Q8C2D3	2.83289	0.000193309	+
Dock5_T1785_M3	B2RY04	2.83056	0.0112846	+
Rcsd1_S82_M2	Q3UZA1;Q3UZA1-2	2.82797	0.00075762	+
Rcsd1_S83_M2	Q3UZA1;Q3UZA1-2	2.82797	0.00075707	+
Hira_S7_M1	Q61666-4	2.82793	0.000696915	+
Parg_S297_M1	A0A2I3BRU5;G3X8U8;O88622;O88622-2	2.82166	0.000106339	+
Dlgap4_S56_M1	H3BKJ0	2.82084	0.00652594	+
Flna_T1750_M1	B7FAU9;Q8BTM8	2.82058	0.00011479	+
Tsc1_S592_M1	Q9EP53;Q9EP53-2;Q9EP53-3;Q9EP53-4	2.82012	0.000258706	+
Lin9_S65_M1	A0A0A6YVZ7;A0A0A6YWF7;Q8C735;Q8C735-2;Q8C735-3	2.81577	0.000218487	+
Dock5_S1788_M3	B2RY04	2.81457	0.0367532	+
Mark2_S40_M1	E9QMP6;F6ZS70;Q05512;Q05512-2;Q3T9A3	2.81267	0.000747809	+
Bcl9l_S116_M2	Q67FY2	2.81244	0.000195489	+
Bcl9l_S118_M2	Q67FY2	2.81244	0.000194757	+
Frs2_Y153_M1	Q8C180	2.81182	0.00295977	+
Kdm5a_S223_M1	A0A0N4SVA7;Q3UXZ9;Q921T5	2.81113	0.000322981	+
Tom1_S176_M2	O88746;Q3UDC3	2.81112	0.000760379	+
Emd_S142_M1	I7HJS1;O08579;Q3THM8	2.81048	0.00124022	+
Ahnak_S5553_M2	E9Q616	2.80906	0	+
Aak1_T672_M2	Q3UHJ0;Q3UHJ0-2	2.8067	0.0899149
Rhbdf2_T183_M2	Q80WQ6	2.80639	0.00122765	+
Bsn_S2858_M2	O88737	2.80523	0.0144134	+
Srrm2_S1592_M3	Q8BTI8;Q8BTI8-2	2.80519	0.0304396	+
Srrm2_S1594_M3	Q8BTI8;Q8BTI8-2	2.80519	0.0304342	+
Srrm2_S1596_M3	Q8BTI8;Q8BTI8-2	2.80519	0.0304288	+
Pram1_S85_M1	Q6BCL1	2.80343	0.000990806	+
Osbpl11_T27_M1	A0A338P6F2;G5E8A0;Q8CI95	2.80317	0.000178694	+
Tcp11l2_S50_M1	Q8K1H7	2.80224	0.000774194	+
Arhgef6_S124_M1	F6WMJ3;Q8K4I3	2.79328	0.0569995
Gorasp2_T225_M1	A2ATI9;Q99JX3;Q99JX3-2	2.79085	0.029402	+
Rcsd1_S179_M1	Q3UZA1;Q3UZA1-2	2.79034	0.00203385	+
Atrip_S102_M1	E9Q6L5;I6L9G2;Q8BMG1	2.78934	0.000290909	+
Arhgap10_S715_M1	Q6Y5D8;Q6Y5D8-2;Q6Y5D8-4	2.78866	9.81e-05	+
8030462N17Rik_S143_M2	Q0VAW6;Q8BH50;Q8BH50-2	2.78828	0.00710613	+
Epb41l1_T475_M2	A2AUK5;A2AUK8	2.78812	0.000708729	+
	P70399-5	2.78782	0.000121495	+	_PLLPS[Phospho (STY): 6%]QPAVS[Phospho (STY): 94.3%]PQAS[Phospho (STY): 90.6%]T[Phospho (STY): 9%]PVS[Phospho (STY): 0.1%]R_;_PLLPS[Phospho (STY): 7.4%]QPAVS[Phospho (STY): 93%]PQAS[Phospho (STY): 90.5%]T[Phospho (STY): 9%]PVS[Phospho (STY): 0.1%]R_;_PLLPS[Phospho (STY): 0%]QPAVS[Phospho (STY): 100%]PQAS[Phospho (STY): 99.6%]T[Phospho (STY): 0.4%]PVS[Phospho (STY): 0%]R_;_PLLPS[Phospho (STY): 0%]…
Ap4e1_S851_M1	Q80V94	2.78564	0.000302326	+
Map4k1_S419_M2	A0A140LJF0;P70218;Q3UPT4	2.78395	0.00076164	+
Carmil1;Lrrc16a_S1291_M2	D3Z030;F7AI27;Q6EDY6;Q6EDY6-3	2.78376	0.000848485	+
Usp9x_S593_M1	P70398;Q4FE56	2.78183	0.000144847	+
Spn_T378_M3	A0A0U1RNN5;P15702	2.78094	0.106866
Mast3_S159_M2	A0A1D5RM97;E9Q8S5;Q3U214	2.78087	0.000129353	+
Tpr_S2223_M1	F6ZDS4;Q7M739	2.77903	0.000246445	+
Pnn_S700_M2	O35691;Q3TUQ5	2.77837	0.000682316	+
Specc1_S76_M1	A0A0J9YTU3;Q5SXY1	2.77732	0.000765703	+
Tra2b_T33_M3	P62996	2.77652	0.260293
Ahnak_S5555_M2	E9Q616	2.77624	0	+
Mark2_T42_M2	E9QMP6;F6ZS70;Q05512;Q05512-2;Q3T9A3	2.77306	0.000742205	+
Srrm1_S723_M3	E9PUK6	2.77015	0.110926
Atxn2l_S453_M1	A0A0U1RPL0;Q3TGG2;Q7TQH0;Q7TQH0-2;Q7TQH0-3	2.7648	0.00087433	+
Fyb_S672_M2	O35601	2.76454	0.000886946	+
Thrap3_S238_M1	Q569Z6	2.7624	0.000460177	+
Kansl1_T934_M3	A2A5Y4;Q80TG1	2.76044	0.000213992	+
	P70399-5	2.7604	9.92e-05	+	_PLLPS[Phospho (STY): 6%]QPAVS[Phospho (STY): 94.3%]PQAS[Phospho (STY): 90.6%]T[Phospho (STY): 9%]PVS[Phospho (STY): 0.1%]R_;_PLLPS[Phospho (STY): 7.4%]QPAVS[Phospho (STY): 93%]PQAS[Phospho (STY): 90.5%]T[Phospho (STY): 9%]PVS[Phospho (STY): 0.1%]R_;_PLLPS[Phospho (STY): 0%]QPAVS[Phospho (STY): 100%]PQAS[Phospho (STY): 99.6%]T[Phospho (STY): 0.4%]PVS[Phospho (STY): 0%]R_;_PLLPS[Phospho (STY): 0%]…
Pcm1_S384_M2	Q9R0L6;Q9R0L6-2	2.75977	0.0813936
Zfp36_S316_M1	P22893;Q9DBE5	2.75637	0.000257426	+
Pikfyve_S23_M2	Q9Z1T6	2.75496	0.000741641	+
Ubap2l_S474_M1	A0A0G2JDV6;A0A0H2UH17;Q80X50;Q80X50-2;Q80X50-3;Q80X50-4;Q80X50-5	2.75173	0.0520841
Fmn1_S446_M1	Q05860-5	2.75115	0.000644211	+
Sh3pxd2b_S717_M1	A2AAY5	2.74736	0	+
Tmx4_S290_M3	Q8C0L0	2.74689	0.000728653	+
Tmx4_S302_M3	Q8C0L0	2.74689	0.000727962	+
Tmx4_S304_M3	Q8C0L0	2.74689	0.000727273	+
Tmx4_T292_M3	Q8C0L0	2.74689	0.000726585	+
Bsn_S2860_M2	O88737	2.74625	0.000914286	+
Iqsec1_S165_M1	E9PUA3	2.74603	0.000469767	+
Ikzf5_S312_M2	Q8BU00;Q8BU00-2;Q8BU00-3	2.73857	0.0218684	+
Nup98_T670_M1	A0A1B0GSX7;Q6PFD9	2.73821	0	+
Ncoa6_S1485_M1	A2AQM9;Q5XJV5;Q9JL19	2.73579	0.00104428	+
Pcyt1a_S323_M1	P49586	2.73226	0.0836982
Gsk3a_Y279_M1	D3Z7E5;Q2NL51	2.72754	0.0204672	+
Grk5_T485_M1	Q8VEB1	2.72608	0.106333
Ctnnd1_S899_M1	D3Z2H2;D3Z7H6;E9Q8Z4;E9Q8Z6;E9Q8Z8;E9Q8Z9;E9Q901;E9Q904;E9Q905;E9Q907;E9Q986;G3X9V2;P30999	2.72565	0.000452174	+
Ahnak_S178_M1	E9Q616	2.72561	0.000117381	+
Morc3_S534_M2	F7BJB9	2.72419	0.000974987	+
Afdn;Mllt4_S557_M1	E9Q852;E9Q9C3;Q9QZQ1;Q9QZQ1-2	2.72033	0.000484994	+
Itsn1_S623_M1	E9Q0N0;E9Q3I4;E9Q3I5;E9Q3I8;E9Q3I9;Q9Z0R4;Q9Z0R4-2	2.71873	0.000163009	+
Nlrc4_S533_M1	Q3UP24	2.71725	0.000153846	+
Ube3b_S421_M1	A0A0G2JG76;Q9ES34	2.71185	0.00429856	+
Pask_S852_M1	Q8CEE6	2.71039	0.00123849	+
Bicd2_S411_M1	D3Z390;Q921C5	2.71018	0.000359184	+
Tepsin;Enthd2_S470_M1	B1AXJ1;B1AXJ2;Q3U3N6	2.70967	0.000696095	+
Zdhhc14_T441_M2	Q8BQQ1;Q8BQQ1-2	2.70915	0.000749146	+
Map3k7_S439_M2	A2AP92;Q923A8	2.70826	0.201087
Tra2b_S29_M3	P62996	2.70574	0.27063
Osbpl3_S384_M1	D3Z194	2.70298	0.00059448	+
Ddx46_S804_M1	F8WHR6;Q569Z5;Q569Z5-2	2.70193	0.0170448	+
Synj1_S1339_M2	D3Z656	2.70172	0.00582616	+
Rcsd1_S127_M3	Q3UZA1;Q3UZA1-2	2.70101	0.00261498	+
Dennd1b_T558_M2	Q3U1T9;Q3U1T9-2;Q3U1T9-4	2.69901	0.0998133
Sgta_T305_M2	Q8BJU0;Q8BJU0-2	2.69872	0.0015124	+
Rcsd1_S105_M1	Q3UZA1;Q3UZA1-2	2.69861	0.000252427	+
Trps1_Y1080_M2	G3UW90;Q80V18;Q925H1;V9GX74;V9GXE9	2.69813	0.0687472
Pikfyve_S20_M2	Q9Z1T6	2.69732	0.000737054	+
Srgap2_S1053_M1	Q91Z67	2.69656	0.00150182	+
Haus6_S849_M1	Q6NV99	2.69497	0.00178635	+
Cog3_S655_M1	A0A2I3BQD7;E9QL65;Q8CI04	2.69094	0.0173293	+
Btaf1_S223_M1	E9QAE3	2.68477	0.00140044	+
Srrm1_S725_M3	E9PUK6	2.68142	0.11346
Babam1_S48_M1	Q3UI43	2.67454	0.000295035	+
Cdk12_S333_M2	Q14AX6-3	2.67419	0.0876848
Lpxn_S49_M1	Q99N69	2.67369	0.00475567	+
Cttnbp2nl_S567_M2	Q99LJ0	2.66898	0.000739884	+
Zcchc8_T474_M3	Q9CYA6	2.6687	0.000310912	+
Zcchc8_T482_M3	Q9CYA6	2.6687	0.000310448	+
Zcchc8_T488_M3	Q9CYA6	2.6687	0.000309985	+
Arfgap2_S431_M1	Q99K28;Q99K28-2	2.66835	0.015956	+
Mafg_S124_M1	O54790	2.66742	0.000466513	+
Arid1a_T379_M1	A2BH40;A2BH40-3;E9QAQ7	2.66738	0.000288889	+
Itsn2_S843_M2	B2RR82;E9QNG1;Q9Z0R6;Q9Z0R6-2	2.66715	0.0113038	+
Cic_S643_M2	Q924A2	2.66697	0.000100971	+
Cic_S648_M2	Q924A2	2.66697	0.000100775	+
Map3k3_S176_M2	Q61084	2.6667	0.148631
Ahnak_S136_M2	E9Q616	2.66347	0.00133094	+
Esyt2_S662_M3	Q3TZZ7;Q3TZZ7-2	2.66315	0.0226809	+
Erbin_S1150_M1	B7ZNX6;Q80TH2-2	2.66186	0.000740741	+
Reps1_S735_M1	E9Q632;F6R6F1;O54916;O54916-3;O54916-4	2.65958	0.00474706	+
Csnk1e_S363_M1	Q9JMK2	2.65846	0.152542
Rhbdf2_S87_M2	Q80WQ6	2.65839	0.000981174	+
Tnfrsf11a_S413_M1	O35305	2.65796	0.000736337	+
Peak1_S722_M1	Q69Z38	2.65743	0.000868639	+
Ube4b_T27_M2	G3UZD6;G3UZM6;Q9ES00	2.65692	0.000730838	+
Pold3_S454_M1	A0A140LHY7;Q8BH76;Q9EQ28	2.65444	0.00019697	+
Golga3_S276_M1	A0A0R4J1H6;E9QP99;P55937;P55937-1	2.6537	0.0255549	+
Pnn_S66_M1	O35691;Q3TUQ5	2.65019	0.0005	+
Tns3_S370_M2	Q5SSZ5	2.64995	0.249454
Ahnak_S5630_M1	E9Q616	2.6491	0.000786791	+
Pdlim5_S134_M2	Q8CI51	2.64809	0.0265669	+
Pcm1_S93_M1	Q9R0L6;Q9R0L6-2	2.64807	0.000929692	+
Oxsr1_S325_M1	F7AVI9;Q6P9R2	2.64766	0.0709929
Hps1_S282_M1	A0A0R4J062;E9PYL0;E9Q045;O08983;Q3U309	2.64679	0.00017931	+
Sft2d2_S9_M1	A0A0A6YX21;A0A0A6YY20;Q8VD57	2.64565	0.000100193	+
Zmiz2_S395_M1	Q8CIE2;Q8CIE2-2;Q8CIE2-3	2.64452	0.000265306	+
Inppl1_S964_M1	A0A087WPT7;Q6P549	2.64411	0.00150555	+
Mdm2_S161_M1	P23804;P23804-2	2.64028	0.0364048	+
Map4_S381_M1	P27546;P27546-2;P27546-3	2.63894	0.00103947	+
	A0A0N4SW73	2.63681	0.000350598	+	_AS[Phospho (STY): 0%]LAPLAS[Phospho (STY): 100%]PGK_
Kansl1_S925_M3	A2A5Y4;Q80TG1	2.63448	0.000340426	+
Kif13b_S1794_M1	E9Q4K7	2.6344	0.286412
Mtss1_T624_M1	G3X9H7;Q8R1S4;Q8R1S4-2	2.63342	0.092834
Zfp395_S444_M1	E9Q5N9	2.63231	0.026529	+
Ulk1_S620_M2	A0A0R4J0B3;Q6PB82	2.62958	0.00071575	+
Ulk1_S628_M2	A0A0R4J0B3;Q6PB82	2.62958	0.000715084	+
	A0A1B0GRU8	2.62635	0.0079674	+	_S[Phospho (STY): 99.9%]RS[Phospho (STY): 99.9%]GS[Phospho (STY): 99.9%]ES[Phospho (STY): 99.9%]DDDDS[Phospho (STY): 0.4%]HS[Phospho (STY): 0.1%]K_;_S[Phospho (STY): 99.6%]RS[Phospho (STY): 99.9%]GS[Phospho (STY): 99.9%]ES[Phospho (STY): 99.9%]DDDDS[Phospho (STY): 0.6%]HS[Phospho (STY): 0.2%]K_;_S[Phospho (STY): 100%]RS[Phospho (STY): 100%]GS[Phospho (STY): 100%]ES[Phospho (STY): 99.8%]DDDDS[Phos…
Marcksl1_S182_M1	P28667	2.62239	0.000929152	+
Srrm2_S876_M3	Q8BTI8;Q8BTI8-2	2.62133	0.0464973	+
Mbd1_S440_M1	A0A0R4J159;A0A286YCP6;A0A286YDI1;Q9Z2E2;Q9Z2E2-2;Q9Z2E2-3;Q9Z2E2-4;Q9Z2E2-5	2.61979	9.83e-05	+
Mycbp2_S1621_M1	F6SMY7;Q7TPH6;Q7TPH6-2	2.61911	0.00012065	+
Spata31d1d_S910_M2	E9Q5W2	2.61859	0.11659
Dok1_T278_M2	P97465	2.618	0.00133754	+
Rps6_S236_M3	P62754	2.61724	0.000779516	+
Tra2b_S95_M3	P62996	2.61702	0.0370303	+
Tra2b_S97_M3	P62996	2.61702	0.0370241	+
Tra2b_S99_M3	P62996	2.61702	0.0370179	+
Rab3gap2_S448_M1	A0A0A6YWM5;E9QKE4;Q8BMG7	2.61687	0.000309064	+
Tom1_S176_M1	O88746;Q3UDC3	2.61674	0.000281081	+
Ahnak_S5629_M2	E9Q616	2.61537	0.000912721	+
Stx16_S17_M1	F6X4N5;F7CJY7;Q8BVI5	2.61429	0.000343234	+
Atf2_S248_M1	A2AQE9;G3UXC3;P16951;P16951-2	2.61312	0.0385389	+
Srrm2_S434_M2	Q8BTI8;Q8BTI8-2	2.6098	0.0479625	+
Cttnbp2nl_S556_M2	Q99LJ0	2.60857	0.00044153	+
Bmp2k_S676_M1	Q91Z96	2.60808	0.0817193
Lrrc25_S267_M1	Q8K1T1	2.60689	0.0080059	+
Nr2c2_S219_M1	G3X9W4;P49117;Q3ZAR9	2.60679	9.96e-05	+
Rhbdf2_S279_M2	Q80WQ6	2.60484	0.000683386	+
Rhbdf2_S283_M2	Q80WQ6	2.60484	0.00068285	+
Chkb_S40_M2	O55229	2.60136	0.000760055	+
Phf2_S701_M1	Q9WTU0	2.60111	0.00475558	+
Ep300_S2322_M3	B2RWS6	2.60036	0.00441241	+
Zcchc8_T495_M1	Q9CYA6	2.60031	0.0385501	+
Ppp6r1_S739_M1	Q7TSI3	2.59969	0.00013577	+
Srsf3_S128_M2	A2A4X6;P84104	2.5994	0.0197063	+
Mtmr3_S632_M2	B1ATD4;B1ATD5;M0QW74;Q8K296;Q8K296-2;R4GML8	2.59899	0.000988134	+
Dbnl_T299_M1	Q62418;Q62418-2;Q62418-3	2.59884	0.00846521	+
Nelfa_T277_M1	Q8BG30	2.59855	0.000122642	+
Ap3b1_S291_M1	Q9Z1T1	2.59851	0.000711316	+
Pak2_S58_M1	Q8CIN4	2.59634	0.00134754	+
	A0A1B0GRU8	2.59602	0.00895671	+	_S[Phospho (STY): 99.9%]RS[Phospho (STY): 99.9%]GS[Phospho (STY): 99.9%]ES[Phospho (STY): 99.9%]DDDDS[Phospho (STY): 0.4%]HS[Phospho (STY): 0.1%]K_;_S[Phospho (STY): 99.6%]RS[Phospho (STY): 99.9%]GS[Phospho (STY): 99.9%]ES[Phospho (STY): 99.9%]DDDDS[Phospho (STY): 0.6%]HS[Phospho (STY): 0.2%]K_;_S[Phospho (STY): 100%]RS[Phospho (STY): 100%]GS[Phospho (STY): 100%]ES[Phospho (STY): 99.8%]DDDDS[Phos…
Arhgef2_S177_M2	H3BJ40;H3BJ45;H3BJU7;H3BJX8;H3BKH9;Q60875;Q60875-4;Q60875-5	2.59546	0.233164
Scyl2_S199_M1	G5E8J9;Q8CFE4-2	2.59355	0.000419355	+
Asxl2_S1084_M1	D6REV1;F6WV21;Q8BZ32	2.5914	0.000357724	+
Lrrfip1_S302_M1	Q3UZ39	2.5901	0.000131313	+
Cherp_S822_M3	A0A1D5RL92;G5E8I8;Q8CGZ0	2.58869	0.117909
Tgoln1_S267_M1	Q62313	2.58805	0.254814
	A0A1B0GRU8	2.58786	0.012136	+	_S[Phospho (STY): 99.9%]RS[Phospho (STY): 99.9%]GS[Phospho (STY): 99.9%]ES[Phospho (STY): 99.9%]DDDDS[Phospho (STY): 0.4%]HS[Phospho (STY): 0.1%]K_;_S[Phospho (STY): 99.6%]RS[Phospho (STY): 99.9%]GS[Phospho (STY): 99.9%]ES[Phospho (STY): 99.9%]DDDDS[Phospho (STY): 0.6%]HS[Phospho (STY): 0.2%]K_;_S[Phospho (STY): 100%]RS[Phospho (STY): 100%]GS[Phospho (STY): 100%]ES[Phospho (STY): 99.8%]DDDDS[Phos…
Dffa_S28_M1	O54786;O54786-2	2.58695	0.000176871	+
Abl2_S819_M2	F8VQH0;Q4JIM5	2.58605	0.0772009
Slc9a1_S787_M2	Q61165	2.58397	0.12859
Slc9a3r1_S303_M1	P70441	2.58307	0.0408812	+
Srrm2_S739_M3	Q8BTI8;Q8BTI8-2	2.58296	0.00284881	+
Srrm2_S741_M3	Q8BTI8;Q8BTI8-2	2.58296	0.00284791	+
Srrm2_S743_M3	Q8BTI8;Q8BTI8-2	2.58296	0.00284701	+
Srrm2_S744_M3	Q8BTI8;Q8BTI8-2	2.58296	0.0028461	+
Mark2_S43_M1	E9QMP6;F6ZS70;Q05512;Q05512-2;Q3T9A3	2.58058	0.000396947	+
Mvb12a_S190_M2	Q78HU3	2.577	0.0253096	+
Chkb_S39_M2	O55229	2.57528	0.000716835	+
Tmem184b_S384_M3	A0A2I3BQI5;Q8BG09	2.57517	0.0165739	+
Trim28_S473_M1	Q62318	2.57309	0.000140541	+
Zyx_S336_M1	Q62523;Q7TQE2	2.57094	9.4e-05	+
Hdac6_S59_M1	A0A1B0GX25;B1AUA8;Q9Z2V5	2.57031	0.00294202	+
Tnip1_S447_M1	D3Z2W0;E9QM75;Q9WUU8;Q9WUU8-2;Q9WUU8-3	2.56868	0.0272273	+
Rps6_S240_M3	P62754	2.56423	0.000756384	+
Sipa1_S903_M2	E9Q0Y4;P46062	2.56323	0.0178397	+
Srrm1_S731_M3	E9PUK6	2.56039	0.13384
Ppfibp1_S348_M2	Q8C8U0;Q8C8U0-2;Q8C8U0-3	2.56008	0.156885
Ythdf2_S39_M1	E9PW90;F6Y6H7;Q91YT7	2.55944	0.000316109	+
Slx4ip_S309_M1	Q9D7Y9;Q9D7Y9-2	2.55738	0.00123907	+
Hide1_S205_M2	A0A0B4J1G2;Q75VT8;Q75VT8-2;Z4YNA9	2.55728	0.00483471	+
Lpxn_S48_M1	Q99N69	2.55573	0.000753791	+
Ncoa7_S92_M1	A0A1L1SSS4;B9EIW5;Q6DFV7	2.55509	0.000159021	+
Zc3h13_S371_M3	E9Q784	2.55305	0.11052
Polr2a_S1920_M2	A0A0R4J0V5;P08775	2.55159	0.144492
Setd1a_S1159_M1	E9PYH6	2.55134	0.0748247
Ahctf1_S1507_M1	Q8CJF7	2.55092	0.000320988	+
Tnrc6b_S600_M1	Q8BKI2	2.55032	0.000204724	+
Phactr4_S145_M1	Q501J7;Q501J7-2;Q501J7-3	2.54857	0.00102528	+
Ric1_S1036_M1	E9QPA1;F6S7U1;F7DEJ0;Q69ZJ7	2.54424	0.000227074	+
Pdcd4_S457_M1	Q61823	2.54391	0.000595745	+
Bod1l_S632_M1	E9Q6J5;E9Q6J5-2;E9Q6J5-3	2.54311	0.000109015	+
Zc3h11a_S289_M1	Q6NZF1	2.54302	0.000460177	+
Rcsd1_S246_M2	Q3UZA1;Q3UZA1-2	2.54196	0.0362843	+
Gbf1_S1782_M2	Q6DFZ1	2.53897	0.0239872	+
Dock7_S910_M3	A0A0U1RNK7;A2A9M4;A2A9M5;E9PX48;Q8R1A4;Q8R1A4-2	2.53541	0.000118721	+
Palld_S901_M1	Q9ET54;Q9ET54-2;Q9ET54-3;Q9ET54-4;Q9ET54-5;Q9ET54-6	2.53518	0.000119816	+
Erbin_S1171_M1	B7ZNX6;Q80TH2-2	2.53496	0.000365651	+
Skap2_S247_M1	Q3UND0;Q3UND0-2	2.53412	0.0305243	+
Hmha1_S66_M1	G3X9Q3;Q3TBD2	2.5286	0.00166897	+
Traf1_S63_M2	A0A0J9YUH9;P39428	2.52616	0.000107216	+
Wipf1_S340_M2	Q8K1I7	2.5243	0.00124719	+
Ahnak_S4890_M1	E9Q616	2.52402	0.000169381	+
Tex2_S265_M2	B1ATR2;Q6ZPJ0	2.52386	0.000748123	+
Rprd2_S457_M2	A0A0G2JFW6;Q6NXI6;Q6NXI6-2	2.5217	0.00405037	+
Dab2_S316_M1	A0A0R4J104;P98078	2.52145	0.000728889	+
Wdr62_S1143_M1	E9QK36;F6R9F0;Q3U3T8;Q3U3T8-3	2.52116	0.000751199	+
Traf7_S85_M2	F8WJF7;H3BK82;H3BLQ3	2.52041	0.000746356	+
Sh3bp5_S354_M1	Q9Z131;Q9Z131-2	2.51983	0.00474769	+
Rrp1b_S528_M1	Q91YK2	2.51935	0.000759003	+
Ino80b_S26_M1	Q99PT3	2.51893	8.93e-05	+
Sec16a_S2101_M2	A2AIX1;E9QAT4-2	2.51599	0.00276096	+
Dbnl_S291_M1	Q62418;Q62418-2;Q62418-3	2.51407	0.00749038	+
Sqstm1_T272_M1	Q64337	2.51365	0.000862004	+
Smarca5_S28_M1	Q91ZW3	2.51337	0.00152627	+
Nup153_S331_M3	E9Q3G8	2.51252	0.00102218	+
Nup153_S339_M3	E9Q3G8	2.51252	0.00102166	+
Mpp1_S110_M1	A2AN84;B7ZCL8;B7ZCM1;P70290	2.51058	0.00157467	+
Acin1_S1328_M2	Q9JIX8	2.50869	0.0760227
Pnisr_S597_M2	A2AJT4;A2AJT5	2.50836	0.00168999	+
Crtc2_S164_M1	Q3U182	2.50728	0.000117647	+
Nipbl_S1036_M1	Q6KCD5	2.50677	0.000719626	+
Chd8_S2040_M1	F7AL76;Q09XV5	2.50473	0.000320493	+
Tsc2_S1211_M1	A0A2I3BPP1;A0A2I3BRT5;Q3UHB2;Q61037-6;Q7TT21	2.50336	9.35e-05	+
Rbbp6_S1625_M1	A0A338P6W1;P97868;P97868-2	2.50055	0.000223176	+
Mtf2_S513_M1	E9QAD3;Q02395;Q02395-2	2.49816	0.000328594	+
Nolc1_S625_M2	A0A286YDA2;A0A286YDT3;A0A286YDV7;E9Q5C9	2.49768	0.00303214	+
Nolc1_S626_M2	A0A286YDA2;A0A286YDT3;A0A286YDV7;E9Q5C9	2.49768	0.0030312	+
Kansl1_S922_M3	A2A5Y4;Q80TG1	2.49586	0.000704805	+
Tnrc18_S2681_M1	F6Z7L1;Q80WC3	2.4949	0.000467593	+
Dync1i2_T89_M1	A2BFF8;O88487;Q3TPJ8	2.49195	0.000113537	+
Ppp1r12a_S909_M1	Q9DBR7	2.49168	0.000449388	+
Dync1li1_T512_M2	Q8R1Q8	2.49164	0.00164679	+
Dync1i2_S86_M1	A2BFF8;O88487;Q3TPJ8	2.49146	0.000461929	+
Marcks_S113_M1	P26645	2.49122	0.000128079	+
Kat7_S52_M1	Q5SVQ0;Q5SVQ0-2;Q5SVQ0-3;Q5SVQ0-4	2.49061	0.000272251	+
Ripk1_S437_M1	F7D1J2;Q60855	2.48577	0.000460759	+
Sipa1_S907_M2	E9Q0Y4;P46062	2.4845	0.0150537	+
Mtss1_S320_M2	G3X9H7;Q8R1S4;Q8R1S4-2	2.4844	0.197212
Inpp5d_S1161_M1	Q9ES52;Q9ES52-2	2.48285	9.61e-05	+
Lmna_S404_M1	P48678	2.48122	0.000411067	+
Traf1_S60_M2	A0A0J9YUH9;P39428	2.47417	0.000101365	+
Kifap3_S60_M1	P70188;P70188-2	2.4692	0.000459596	+
Ccdc6_S316_M1	D3YZP9	2.46901	0.000247619	+
Cdc42bpb_S1695_M2	Q7TT50	2.46852	0.000643533	+
Sympk_S494_M1	F8WJD4;Q80X82	2.46718	0.000723104	+
Vim_S39_M1	P20152	2.46664	0.00359064	+
Rassf2_S123_M1	A2APB1;Q8BMS9	2.46625	0.00208319	+
Vapa_S164_M1	Q9WV55	2.46562	0.000714065	+
Specc1l_S833_M1	A0A0R4J0J8;Q2KN98	2.46533	0.0359447	+
Cic_S1644_M1	Q924A2	2.46474	0.000145658	+
Tom1_S464_M2	O88746;Q3UDC3	2.46129	0.0300373	+
Usp47_T933_M1	A0A1L1SV73;Q8BY87;Q8BY87-2	2.45935	0.132797
Srsf3_S120_M3	A2A4X6;P84104	2.45846	0.0959925
Srsf3_S122_M3	A2A4X6;P84104	2.45846	0.0959796
Srsf3_S124_M3	A2A4X6;P84104	2.45846	0.0959667
Mybbp1a_S1325_M1	Q7TPV4	2.45828	0	+
Dab2_T329_M1	A0A0R4J104;P98078	2.45789	0.000728242	+
	Q3TE85	2.45734	0.0153087	+	_KQPPVS[Phospho (STY): 99.6%]PGT[Phospho (STY): 0.3%]ALVGS[Phospho (STY): 0.1%]QK_;_KQPPVS[Phospho (STY): 49.8%]PGT[Phospho (STY): 49.8%]ALVGS[Phospho (STY): 0.5%]QK_;_KQPPVS[Phospho (STY): 67.1%]PGT[Phospho (STY): 32.7%]ALVGS[Phospho (STY): 0.2%]QK_;_KQPPVS[Phospho (STY): 79.1%]PGT[Phospho (STY): 19.6%]ALVGS[Phospho (STY): 1.3%]QK_;_KQPPVS[Phospho (STY): 100%]PGT[Phospho (STY): 0%]ALVGS[Phospho …
Pex14_S282_M1	Q9R0A0	2.45624	0.0746745
Akap9_S3694_M1	E9QQ10;Q70FJ1;Q70FJ1-2;Q70FJ1-3	2.45543	0.000468468	+
Samhd1_S55_M2	Q60710	2.45523	0.242581
Brap_S116_M2	A0A0G2JF68;Q99MP8;Q99MP8-2	2.45386	0.0354095	+
Apbb2_S123_M1	E9PWH3;E9QPX0;F6V8Y6;Q3TDW6;Q3TIZ5;Q9DBR4;Q9DBR4-2;Q9DBR4-3	2.45061	0.000355316	+
	A0A1D5RLD1	2.45008	0.000191882	+	_S[Phospho (STY): 0%]GDPS[Phospho (STY): 0%]AGPDAGLS[Phospho (STY): 100%]PGS[Phospho (STY): 0%]QGDS[Phospho (STY): 0%]K_
Arhgef2_S163_M1	H3BJ40;H3BJ45;H3BJU7;H3BJX8;H3BKH9;Q60875;Q60875-4;Q60875-5	2.44957	0.000459613	+
Map3k3_S169_M2	Q61084	2.44749	0.00178834	+
Top2b_S1444_M2	Q64511	2.44546	0.102066
Ahnak_S136_M1	E9Q616	2.44496	0.000189091	+
Vps50_S595_M1	Q8CI71;Q8CI71-2;Q8CI71-3	2.44298	0.0154647	+
Ralbp1_T27_M2	Q62172	2.44061	0.00011329	+
Osbpl3_S384_M2	D3Z194	2.4384	0.200645
Psd4_S427_M2	Q8BLR5	2.43636	0.127932
Aftph_S149_M2	H3BJH7;Q80WT5;Q80WT5-2	2.4343	0.000296719	+
Aftph_S151_M2	H3BJH7;Q80WT5;Q80WT5-2	2.4343	0.000296296	+
Tom1_S180_M2	O88746;Q3UDC3	2.43343	0.223055
Vps50_Y557_M2	Q8CI71;Q8CI71-2;Q8CI71-3	2.43292	0.0898927
Mapk14_Y182_M1	B2KF34;B2KF35;P47811;P47811-2;P47811-3;P47811-4	2.43209	0.000412698	+
Arhgap30_S842_M1	E9QMX7;Q640N3;Q640N3-2	2.42914	8.8e-05	+
Srrm2_S1650_M2	Q8BTI8;Q8BTI8-2	2.42905	0.0644181
Epb41l1_T475_M1	A2AUK5;A2AUK8	2.42872	9.19e-05	+
Ggta1_S20_M1	B2FDI6;P23336;Q8C2H7;Q91W00;Q9DBU1	2.4271	0.000714908	+
Ralbp1_S29_M2	Q62172	2.42375	0.000111349	+
Ikzf5_S309_M2	Q8BU00;Q8BU00-2;Q8BU00-3	2.42212	0.015775	+
Sae1_S189_M1	Q9R1T2;Q9R1T2-2	2.42008	0.000462772	+
Taok3_S349_M3	A0A0R4J1T3;Q8BYC6	2.41931	0.126503
Arhgef12_S342_M1	F8VQN6	2.41931	0.00295885	+
Mnda;Ifi204;Ifi205b_S179_M1	P0DOV1-2;P15092;Q08619	2.41337	0.000473623	+
Ralgapa2_S816_M1	A0A0A0MQD7;A0A2I3BPN8	2.41236	0	+
Tanc2_S1744_M1	A2A690;A2A690-2	2.41036	0.000137931	+
Mvb12a_S161_M1	Q78HU3	2.40908	0.000865854	+
Nedd1_S411_M1	P33215;P33215-2	2.40902	0.00151993	+
Eef2k_S469_M1	F6ZEU2;O08796	2.40732	0.00130241	+
Srrm1_S733_M3	E9PUK6	2.40712	0.137485
Srsf3_S130_M2	A2A4X6;P84104	2.4063	0.0317608	+
Eif4b_S422_M1	Q8BGD9	2.40536	0.000253659	+
Rtn4_T430_M1	Q99P72	2.405	0.00119153	+
Snapin_Y129_M1	Q9Z266;Q9Z266-2	2.40377	0.0641941
	A0A338P6N4	2.40194	0.00830032	+	_ENHQT[Phospho (STY): 2%]GIS[Phospho (STY): 97.8%]PAS[Phospho (STY): 0.2%]EHHGGQET[Phospho (STY): 0%]EM[Oxidation (M): 100%]NT[Phospho (STY): 0%]PDR_;_ENHQT[Phospho (STY): 1.2%]GIS[Phospho (STY): 96%]PAS[Phospho (STY): 2.8%]EHHGGQET[Phospho (STY): 0%]EM[Oxidation (M): 100%]NT[Phospho (STY): 0%]PDR_;_ENHQT[Phospho (STY): 0.1%]GIS[Phospho (STY): 99.9%]PAS[Phospho (STY): 0%]EHHGGQET[Phospho (STY): 0…
Pkn1_S540_M1	P70268;P70268-2	2.40139	0.000197719	+
Elmsan1_S34_M1	E9Q2I4	2.39959	0.0004	+
Specc1_S847_M1	A0A0J9YTU3;Q5SXY1	2.3988	0.00011954	+
Rlim_S163_M1	Q9WTV7	2.39748	0.000625128	+
Snx2_T104_M1	Q9CWK8	2.39572	0.000103586	+
Spen_S1283_M2	A2ADB0;A2ADB1;Q62504;Q62504-2;Q62504-3	2.39529	0.000157576	+
Spen_S1293_M2	A2ADB0;A2ADB1;Q62504;Q62504-2;Q62504-3	2.39529	0.0001571	+
Ubr4_T2712_M2	A2AN08;A2AN08-3;A2AN08-5;F6SSP6	2.39496	0.164973
Morc3_S537_M2	F7BJB9	2.3948	0.0053565	+
Arhgap12_S431_M1	A0A0A0MQ95;Q8C0D4;S4R221;S4R248	2.39445	0.0039507	+
Ddi2_S128_M1	A2ADY9	2.39348	0.000469677	+
Add1_T610_M2	Q9QYC0	2.39229	0.00105754	+
Incenp_S72_M1	Q9WU62;Q9WU62-2	2.39212	0.0988544
Dab2_S325_M2	A0A0R4J104;P98078	2.39135	0.00102115	+
Nhsl2_S347_M1	E9Q0V6	2.39002	0.0013036	+
Zdhhc5_S636_M1	Q8VDZ4	2.38766	0.000299712	+
Trrap_S775_M1	A0A1D5RLL4;E9PWT1;E9PZA7;E9QLK7;F7CGG2;Q80YV3	2.38743	0.000180556	+
Add1_T614_M2	Q9QYC0	2.38678	0.00103787	+
Lsp1_S139_M1	P19973;P19973-2	2.38634	0.00157221	+
Cactin_S94_M2	Q9CS00	2.38579	0.000772818	+
Cactin_S96_M2	Q9CS00	2.38579	0.000772304	+
Snap29_S65_M1	Q9ERB0	2.38337	0.000493284	+
Srrm2_S2075_M2	Q8BTI8;Q8BTI8-2	2.38291	0.0300433	+
Phf2_S622_M1	Q9WTU0	2.38025	0.000171053	+
Pcm1_S1280_M1	Q9R0L6;Q9R0L6-2	2.37927	0.00201371	+
Map3k1_S502_M1	F8VQ72	2.37621	0.00186412	+
Specc1_S38_M1	A0A0J9YTU3;Q5SXY1	2.3746	0.150302
Secisbp2_S229_M1	Q3U1C4;Q8BYU9	2.37377	0.000168285	+
Atf7_S413_M1	Q3TZR9	2.37145	0.00204539	+
Zcchc8_S411_M1	Q9CYA6	2.37017	0.000693739	+
Sec16a_S1239_M1	A2AIX1;E9QAT4-2	2.36955	0.0892431
Spn_S381_M3	A0A0U1RNN5;P15702	2.36881	0.11572
Cwc25_S328_M1	F7BY36;Q9DBF7	2.36803	0.000308148	+
Nedd1_S379_M1	P33215;P33215-2	2.36763	0.000142466	+
Trio_S2458_M2	A0A2I3BQT2;Q0KL02;Q0KL02-3;Q0KL02-4	2.36661	0.000459016	+
Trio_S2462_M2	A0A2I3BQT2;Q0KL02;Q0KL02-3;Q0KL02-4	2.36661	0.000458438	+
Ssrp1_S657_M1	Q08943;Q08943-2	2.36452	0	+
Mia2;Ctage5_S1240_M1	A0A1W2P711;E9PY90;E9Q3S2;H3BJS0;H3BK44;H3BK48;H3BKH2;Q8R311;Q91ZV0	2.3629	0.000712963	+
Bod1l_S637_M2	E9Q6J5;E9Q6J5-2;E9Q6J5-3	2.35984	0.00125012	+
Huwe1_S2365_M2	A2AFQ0;Q7TMY8;Q7TMY8-3	2.35765	0.0674032
Pi4k2a_S47_M2	Q2TBE6	2.35713	0.000330684	+
Pi4k2a_S51_M2	Q2TBE6	2.35713	0.000330159	+
Lpxn_S127_M2	Q99N69	2.3549	0.000352	+
Lpxn_S130_M2	Q99N69	2.3549	0.000351531	+
Rbm33_S1032_M1	D3Z5I9;Q9CXK9	2.35482	0.00010297	+
Rftn1_S241_M1	Q6A0D4	2.35404	0.00114147	+
Spag9_S315_M1	A0A0R4J196;E9PUD1;F8WH31;Q58A65-2;Q58A65-3;Q58A65-4;Q58A65-5;Q58A65-6	2.35058	0.000856454	+
Matr3_S188_M1	Q8K310	2.34925	0.000353887	+
Specc1_S359_M2	A0A0J9YTU3;Q5SXY1	2.3488	0.140302
Cdc42ep3_S75_M1	Q9CQC5	2.34868	0.000729447	+
Tmem230_S24_M1	Q8CIB6	2.34622	0.000474178	+
Zc3hav1_S564_M1	D3Z5I1;Q3UPF5;Q3UPF5-2	2.34604	0.000141689	+
Eepd1_T212_M3	Q3TGW2	2.34583	0.0912938
Hnrnpm_S512_M1	B8JK32;B8JK33;Q9D0E1;Q9D0E1-2	2.34562	0.000146479	+
Eif3b_S68_M3	Q8JZQ9	2.34489	0.12051
Nelfe_S255_M1	P19426;P19426-2	2.34297	9.22e-05	+
Gab1_S266_M1	A0A1B0GS41;Q9QYY0	2.34278	0.0004821	+
Dock7_S182_M1	A0A0U1RNK7;A2A9M4;A2A9M5;E9PX48;Q8R1A4;Q8R1A4-2	2.34138	0.000759273	+
Phf2_S650_M2	Q9WTU0	2.34113	0.000817594	+
Phf2_S651_M2	Q9WTU0	2.34113	0.000817065	+
Dock2_S1683_M1	Q8C3J5	2.33933	0.000292546	+
Trerf1_T769_M2	Q8BXJ2-2	2.33897	0.000344371	+
Trerf1_T772_M2	Q8BXJ2-2	2.33897	0.000343802	+
Mark2_S409_M1	E9QMP6;F6ZS70;Q05512;Q05512-2;Q3T9A3	2.33879	0.000354362	+
Ncbp1_S7_M1	Q3UYV9	2.33588	0.000774011	+
Srsf5_S260_M3	O35326;Q9D8S5	2.33451	0.00334594	+
Stard3_T24_M3	Q61542	2.33379	0.215233
Arhgef2_S951_M3	H3BJ40;H3BJ45;H3BJU7;H3BJX8;H3BKH9;Q60875;Q60875-4;Q60875-5	2.33379	0.0951325
Taok3_S346_M3	A0A0R4J1T3;Q8BYC6	2.33335	0.125656
Cbx5_S93_M1	Q61686	2.33324	0.000363636	+
Rtn4_S905_M1	Q99P72	2.33324	0.00429732	+
Baz2b_S1437_M1	A2AUY4	2.33255	0.000495706	+
Dennd4c_S1092_M1	A6H8H2-2	2.33165	0.0319555	+
Synj1_S1338_M2	D3Z656	2.33066	0.00831085	+
Mki67_S337_M1	E9PVX6;E9PVX6-2	2.33022	0.0324338	+
Rasa3_S833_M1	Q60790	2.32964	0.200428
Dennd4c_S1848_M1	A6H8H2-2	2.32905	0.000693153	+
	Q8K4L3-3	2.32885	0.0273511	+	_QIPS[Phospho (STY): 2.5%]S[Phospho (STY): 97.5%]PLQQPAS[Phospho (STY): 100%]PNHPGDS[Phospho (STY): 0%]PLPT[Phospho (STY): 0%]EAR_;_QIPS[Phospho (STY): 13.4%]S[Phospho (STY): 88.4%]PLQQPAS[Phospho (STY): 98.2%]PNHPGDS[Phospho (STY): 0%]PLPT[Phospho (STY): 0%]EAR_;_QIPS[Phospho (STY): 13.4%]S[Phospho (STY): 88.4%]PLQQPAS[Phospho (STY): 98.3%]PNHPGDS[Phospho (STY): 0%]PLPT[Phospho (STY): 0%]EAR_;_Q…
Marf1_S65_M1	Q8BJ34-6	2.32767	0.0002	+
Fam21_S1048_M2	Q6PGL7	2.32484	0.000776204	+
Fam21_S1049_M2	Q6PGL7	2.32484	0.000775655	+
Slirp_T104_M1	F8WHU8;Q9D8T7	2.32138	0.158706
Trip12_S1063_M1	A0A087WNZ7;G5E870	2.32056	0.000115299	+
Tns1_S792_M1	A0A087WQ94;A0A087WQM0;A0A087WQS0;A0A087WRU0;A0A1D5RM59;E9Q0S6	2.31782	0.000719775	+
Map4_T847_M1	P27546;P27546-2;P27546-3	2.31444	0.132619
Specc1_S360_M2	A0A0J9YTU3;Q5SXY1	2.3139	0.141803
Ppp2r5b_S46_M3	Q6PD28	2.31235	0.00767822	+
Wdr81_S1570_M1	K4DI77;Q5ND34;Q5ND34-2;Q5ND34-3	2.31175	0.000133333	+
Bud13_S251_M2	Q8R149;Q8R149-2	2.31083	0.00101807	+
U2surp_S932_M2	Q6NV83;Q6NV83-2	2.31	0.0706742
Cbx8_S229_M1	Q9QXV1	2.30481	0.00475239	+
Atf7_S242_M1	Q3TZR9	2.30227	0.0980557
Ahnak_S1169_M1	E9Q616	2.30073	0.00270721	+
Wdfy4_S3122_M1	E9PV60;E9Q2M9	2.29936	0.000774975	+
Lcp1_S5_M1	Q61233	2.29895	0.000319018	+
Eps15l1_S695_M1	Q60902;Q60902-2;Q60902-4	2.29855	0.000640838	+
Nudc_T99_M1	O35685	2.29849	0.000361644	+
Rps6ka3_T365_M2	B1AXN9;P18654	2.29662	0.000771859	+
Skap2_S248_M1	Q3UND0;Q3UND0-2	2.29514	0.000465438	+
Abl2_S822_M2	F8VQH0;Q4JIM5	2.29462	0.0631958
Ccny_S25_M1	Q8BGU5	2.29393	0.00066343	+
Rcsd1_S68_M1	Q3UZA1;Q3UZA1-2	2.2925	0.000304094	+
U2surp_S934_M2	Q6NV83;Q6NV83-2	2.29206	0.123718
Irf2bpl_S638_M3	Q8K3X4	2.29074	0.00205194	+
Irf2bpl_S641_M3	Q8K3X4	2.29074	0.00205121	+
Srrm2_T831_M3	Q8BTI8;Q8BTI8-2	2.28801	0.135505
Sash1_S805_M1	F8VQK5;P59808	2.28485	0.0046646	+
Ube2o_S893_M1	Q6ZPJ3	2.28452	0.000307692	+
Sp100_S338_M1	O35892;Q8C405	2.28439	0.000655476	+
Arhgap30_S671_M1	E9QMX7;Q640N3;Q640N3-2	2.28432	0.00186002	+
Spag9_T217_M1	A0A0R4J196;E9PUD1;F8WH31;Q58A65-2;Q58A65-3;Q58A65-4;Q58A65-5;Q58A65-6	2.28243	0.000304985	+
Elmsan1_S988_M1	E9Q2I4	2.28239	0.000101761	+
Fam177a1_Y64_M2	Q8BR63	2.28026	0.0150539	+
Thrap3_S190_M1	Q569Z6	2.27749	0.000988458	+
Plekhg3_S1128_M1	Q4VAC9-2	2.27682	0.000116592	+
AI607873_S445_M1	D3Z2E7;E9Q3L4	2.27632	0.000754335	+
Basp1_S192_M1	Q91XV3	2.27474	0.000470284	+
Srsf5_S267_M3	O35326;Q9D8S5	2.27091	0.00536524	+
Otud4_S1000_M1	A0A0R4J260;B2RRE7	2.2709	0.000366667	+
Pom121_S354_M2	Q8K3Z9	2.2685	0.204445
Lima1_S372_M1	Q9ERG0;Q9ERG0-2	2.26831	0.118696
Senp7_S47_M1	Q8BUH8	2.26618	0.000671581	+
Ifi204_S211_M1	E9QKL6	2.26573	0.00123792	+
Fam208a_S653_M1	Q69ZR9;Q69ZR9-2	2.26438	0.000139785	+
Gab2_S532_M1	Q3ZB57;Q3ZB59;Q9Z1S8	2.26329	0.00010338	+
Srrm2_S622_M3	Q8BTI8;Q8BTI8-2	2.261	0.097961
Srrm2_S626_M3	Q8BTI8;Q8BTI8-2	2.261	0.097948
Srrm2_T624_M3	Q8BTI8;Q8BTI8-2	2.261	0.0979349
Srcap;Gm42715_S2771_M1	A0A087WNL7;A0A087WNX7;A0A087WP63;A0A087WQ44	2.25968	0.000182456	+
Pea15_S116_M1	Q62048	2.25809	0.000461343	+
Prrc2a_S1217_M1	G3UX48;Q7TSC1	2.25725	0.0274689	+
Mcm2_S139_M2	P97310	2.25423	0.211786
Skt;Etl4_S1550_M1	A2AQ25;A2AQ25-2;E9QAU4	2.25363	0.00261573	+
Akap11_S1161_M1	E9Q777	2.25278	0.0708089
Bcl2l11_S73_M1	O54918	2.25236	0.00035724	+
Tex264_S243_M1	E9Q137	2.24786	0.000344371	+
Mapkapk2_S16_M3	P49138	2.2455	0.000102564	+
Mapkapk2_S3_M3	P49138	2.2455	0.000102362	+
Mapkapk2_S5_M3	P49138	2.2455	0.000102161	+
Mapkapk2_T9_M3	P49138	2.2455	0.000101961	+
Zdhhc14_S447_M2	Q8BQQ1;Q8BQQ1-2	2.24424	0.000970959	+
Sos1_S1147_M1	Q62245	2.24298	0.00203816	+
Plec_S4481_M1	Q9QXS1-3	2.24226	0.0912773
Srsf5_S262_M3	O35326;Q9D8S5	2.24226	0.00365731	+
Uhrf1bp1l_S1020_M1	A2RSJ4	2.24171	0.000113786	+
Arhgap10_S719_M2	Q6Y5D8;Q6Y5D8-2;Q6Y5D8-4	2.24129	0.000769231	+
Osbpl8_T54_M1	A0A0R4J150;B9EJ86	2.23918	0.000153392	+
Tacc1_S376_M1	F8VQ95;Q6Y685	2.23847	0.00766914	+
Hp1bp3_T48_M2	Q3TEA8;Q3TEA8-2;Q3TEA8-3;Z4YKA3;Z4YKB8	2.23692	0.122418
Dopey2_S719_M1	A0A2I3BRZ2;Q3UHQ6;Q3UHQ6-2	2.23684	0.00107806	+
Ncoa3_S1040_M1	A2A468;O09000;Q05BA5	2.23564	0.000160494	+
Toe1_S349_M1	Q9D2E2	2.23553	0.000317073	+
Plin3_S245_M1	Q9DBG5	2.23529	0.000734226	+
Gas7_T93_M2	B1ATI9;Q3U432	2.23381	0.000645669	+
Dennd1a_S656_M1	Q8K382	2.23294	0.000974468	+
Spag9_S245_M1	A0A0R4J196;E9PUD1;F8WH31;Q58A65-2;Q58A65-3;Q58A65-4;Q58A65-5;Q58A65-6	2.23272	0.000877085	+
Dcp1a_T341_M2	Q91YD3	2.23017	0.142116
Hdac5_S660_M1	A2AWS5;B7ZDF5;B7ZDF7;Q3UJF1;Q9Z2V6	2.22995	0.000116331	+
Adam17_T735_M1	E9PXU2;Q9Z0F8	2.22941	0.000443469	+
Rsf1_S335_M1	E9PWW9	2.2291	9.51e-05	+
Srrm1_S424_M3	E9PUK6	2.22807	0.000713755	+
Srrm1_S427_M3	E9PUK6	2.22807	0.000713092	+
Srrm1_S429_M3	E9PUK6	2.22807	0.00071243	+
Osbpl11_S177_M1	A0A338P6F2;G5E8A0;Q8CI95	2.22302	0.039662	+
Ndel1_S231_M1	Q9ERR1;Q9ERR1-2	2.22227	0.00253723	+
Edc4_S486_M1	A0A0R4J1Q0;D6RE33;G5E896;Q3UJB9;Q3UJB9-2	2.22193	0.00908082	+
Pnn_S698_M1	O35691;Q3TUQ5	2.21714	0.000161994	+
Srpk2_S487_M2	A0A0R4J124;O54781	2.21646	0.000360164	+
Srpk2_S490_M2	A0A0R4J124;O54781	2.21646	0.000359673	+
Speg_S1188_M1	Q62407-3;Q62407-4	2.21514	9.11e-05	+
Abr_S53_M2	Q5SSL4;Q5SSL4-2	2.214	0.177357
Pom121_S352_M2	Q8K3Z9	2.21226	0.00368499	+
Ttc14_S617_M1	E9PXW3;G3X9T5;Q9CSP9;Q9CSP9-4	2.20971	0.00483873	+
Tom1_S180_M1	O88746;Q3UDC3	2.20808	0.000714617	+
Eif4enif1_Y381_M1	A8Y5K6;Q9EST3;Q9EST3-2	2.20485	0.00870206	+
Map1s_S684_M1	A0A1D5RLY6;Q8C052	2.20475	0.000740072	+
Itpkb_S200_M1	B2RXC2	2.20429	0.00407598	+
Arhgap17_S574_M2	E9QAJ9;Q3UIA2	2.20068	0.00200435	+
D10Wsu102e_S66_M1	Q9CX66	2.1992	0.00038806	+
Exoc7_S250_M2	A2AAN0;A2AAN3;O35250;O35250-2	2.19857	0.290369
Golga4_S41_M1	A0A1D5RLC6;A0A1D5RME8;Q91VW5	2.19416	0.193716
Itgb1bp1_S13_M2	O35671;Q3UGH2	2.19004	0.010626	+
Elmsan1_Y646_M2	E9Q2I4	2.18956	0.000905127	+
Esyt2_S663_M3	Q3TZZ7;Q3TZZ7-2	2.18603	0.0204552	+
Sh3bp1_S632_M1	P55194	2.18557	0.00076652	+
Gmip_S433_M1	Q6PGG2;Q6PGG2-2	2.18515	0.0128308	+
Pla2g4a_S515_M1	P47713;Q9DBX5	2.18406	0.346333
Dok3_S274_M2	Q9QZK7	2.18337	0.000404669	+
Dok3_S277_M2	Q9QZK7	2.18337	0.000404145	+
Wiz_S1160_M1	F6ZBR8;G5E8J8;O88286;O88286-2;O88286-3	2.18289	0.000132653	+
Elf4_S640_M2	Q9Z2U4	2.1808	0.0861672
	A0A1B0GRU8	2.18039	0.0317477	+	_S[Phospho (STY): 99.9%]RS[Phospho (STY): 99.9%]GS[Phospho (STY): 99.9%]ES[Phospho (STY): 99.9%]DDDDS[Phospho (STY): 0.4%]HS[Phospho (STY): 0.1%]K_;_S[Phospho (STY): 99.6%]RS[Phospho (STY): 99.9%]GS[Phospho (STY): 99.9%]ES[Phospho (STY): 99.9%]DDDDS[Phospho (STY): 0.6%]HS[Phospho (STY): 0.2%]K_;_S[Phospho (STY): 100%]RS[Phospho (STY): 100%]GS[Phospho (STY): 100%]ES[Phospho (STY): 99.8%]DDDDS[Phos…
Vim_S430_M1	P20152	2.17962	0.000465473	+
Crtc2_S465_M2	Q3U182	2.17847	0.177557
Sash3_S38_M1	Q8K352	2.17842	9.25e-05	+
Srrm2_S1538_M3	Q8BTI8;Q8BTI8-2	2.17841	0.00621825	+
Add1_S12_M1	Q9QYC0	2.1773	0.00896592	+
Cast_S303_M1	P51125;P51125-2;P51125-6;Q8CE80	2.17692	0.000131646	+
Rlim_S78_M1	Q9WTV7	2.17686	0.000698817	+
Scyl2_S219_M1	G5E8J9;Q8CFE4-2	2.17604	0.00076115	+
Huwe1_T3927_M2	A2AFQ0;Q7TMY8;Q7TMY8-3	2.17496	0.011294	+
Abi2_S177_M1	A0A087WNU9;A0A087WPP8;P62484;Q6AXD2;Q6AXH6	2.17266	0.184638
Spag9_S258_M1	A0A0R4J196;E9PUD1;F8WH31;Q58A65-2;Q58A65-3;Q58A65-4;Q58A65-5;Q58A65-6	2.17237	0.000641509	+
Ripk3_S380_M1	E9PZP3;Q9QZL0	2.17148	0.0016919	+
Nab2_S159_M3	Q3TYF1;Q61127	2.1696	0.000721196	+
Nab2_S162_M3	Q3TYF1;Q61127	2.1696	0.000720562	+
Nab2_S171_M3	Q3TYF1;Q61127	2.1696	0.00071993	+
Nup153_S603_M1	E9Q3G8	2.16925	0.000177474	+
Apobr_S520_M1	Q8VBT6	2.16636	0.447322
Ubxn1_S200_M1	Q922Y1	2.16408	0.000240741	+
Spp1_S239_M3	F8WIP8	2.16337	0.0715877
Arfgef2_S218_M1	A2A5R2	2.162	0.000724382	+
Tcf20_S1550_M1	Q9EPQ8;Q9EPQ8-2	2.16086	0.000668842	+
Efr3a_Y681_M1	A0A1D5RLL3;Q8BG67;Q8BG67-2	2.16082	0.01309	+
Ncbp3_S439_M1	Q8BZR9	2.15944	0.000927536	+
Mapk1_Y185_M1	P63085	2.15864	0.000627049	+
Gmip_S433_M2	Q6PGG2;Q6PGG2-2	2.15823	0.0642088
Ncor2_S2347_M1	E9PY55	2.15792	0.0316031	+
Gpbp1l1_S76_M1	Q6NZP2	2.15761	0.000696686	+
Fam177a1_T66_M2	Q8BR63	2.15703	0.0153547	+
Arhgap31_T1100_M2	A6X8Z5	2.15631	0.00224983	+
Spen_S1074_M2	A2ADB0;A2ADB1;Q62504;Q62504-2;Q62504-3	2.15561	0.000903529	+
Spen_S1077_M2	A2ADB0;A2ADB1;Q62504;Q62504-2;Q62504-3	2.15561	0.000902998	+
Tra2b_Y86_M3	P62996	2.15181	0.0697605
Zfp90_S320_M1	Q61967	2.15176	0.00103948	+
Eps15_S798_M1	F6W2Q5;H3BK65;P42567	2.15129	0.000174497	+
Fnbp1l_S489_M2	A0A0G2JFM9;E9PUI5;E9PUK3;Q8K012;Q8K012-2	2.15035	0.000762661	+
Ppp1r9b_S205_M1	Q6R891	2.14975	0.000744908	+
Atf7ip_S885_M1	A0A087WR75;Q7TT18	2.14786	0.0148095	+
Akap13_S2527_M1	A0A140LJJ5;E9Q394;E9Q394-2	2.1478	0.000986904	+
Rcsd1_S177_M1	Q3UZA1;Q3UZA1-2	2.14627	0.00739275	+
Srrm1_S400_M3	E9PUK6	2.14449	0.11905
Srrm1_S401_M3	E9PUK6	2.14449	0.119035
Srrm1_T404_M3	E9PUK6	2.14449	0.11902
Npm1_T217_M1	Q5SQB5;Q61937;Q9DAY9	2.14352	0.0163215	+
Slc4a7_T289_M2	F8VQC9	2.14302	0.0886685
Map3k3_S168_M2	Q61084	2.14242	0.00102269	+
Rbbp6_S771_M3	A0A338P6W1;P97868;P97868-2	2.14159	0.0971894
Stk10_S13_M2	O55098	2.14142	0.000764275	+
Stk10_T14_M2	O55098	2.14142	0.000763716	+
Znf318_S557_M1	Q99PP2	2.13926	0.000964045	+
Rbbp6_S773_M3	A0A338P6W1;P97868;P97868-2	2.13837	0.119872
Phf3_S658_M2	B2RQG2	2.13761	0.000448889	+
Gatad2a_S110_M3	A0A1D5RM58;A0A1I7Q4G8;E9QMN5;Q8CHY6	2.13695	0.311199
Eif3g_T41_M2	Q9Z1D1	2.13674	0.330848
Ranbp10_S361_M1	A0A0R4J0G4;Q6VN19	2.1366	9.15e-05	+
Nelfe_S37_M1	P19426;P19426-2	2.13646	0.000782857	+
Ssbp4_T333_M1	A0A1B0GRX5;Q3U4B1	2.1361	0.00468114	+
Srsf5_S264_M3	O35326;Q9D8S5	2.13414	0.00617261	+
Bod1l_S2907_M1	E9Q6J5;E9Q6J5-2;E9Q6J5-3	2.1331	0.000668297	+
Smg7_S848_M1	Q5RJH6;Q5RJH6-2;Q5RJH6-3	2.13258	0.000117914	+
Speg_T1449_M1	Q62407-3;Q62407-4	2.13199	0.000769344	+
Fmn1_S62_M1	Q05860-5	2.1314	0.000234234	+
Arhgef1_S844_M1	E9PUF7;F6ZN61;Q61210-5	2.13093	0.00727393	+
Plec_S1414_M1	Q9QXS1-3	2.12934	0.000766182	+
Thrap3_S530_M3	Q569Z6	2.12758	0.0624995
Thrap3_S531_M3	Q569Z6	2.12758	0.0624902
Thrap3_S532_M3	Q569Z6	2.12758	0.0624808
Wdr91_S253_M1	Q7TMQ7;S4R1X1	2.12704	0.00327562	+
Tmem55a_T22_M1	Q9CZX7	2.1267	0.0486146	+
Arhgap17_S570_M2	E9QAJ9;Q3UIA2	2.12635	0.00201299	+
Hnrnpa1_S199_M1	P49312;Q5EBP8	2.12517	0.000446409	+
Elmsan1_Y616_M2	E9Q2I4	2.12299	0.0092494	+
Nipbl_S350_M1	Q6KCD5	2.12236	0.00165438	+
Map4_T657_M1	P27546;P27546-2;P27546-3	2.12196	0.280636
Sgk223_S856_M1	Q571I4	2.12064	0.0771176
Slc46a1_S458_M1	Q6PEM8	2.12059	0.000206349	+
Esyt2_S663_M2	Q3TZZ7;Q3TZZ7-2	2.1195	0.100999
Snx17_S415_M1	Q8BVL3	2.11654	0.000323988	+
Mapk3_Y205_M1	A0A0U1RPX4;D3Z3G6;D3Z6D8;Q63844	2.11606	0.00178701	+
Irf2bp2_S439_M3	E9Q1P8	2.11478	0.271494
Abl2_S819_M1	F8VQH0;Q4JIM5	2.11383	0.000117117	+
Def6_S597_M1	A0A0R4IZX1;Q8C2K1;Q8C2K1-2	2.1115	0.000644889	+
Zc3h13_S369_M3	E9Q784	2.10948	0.110049
Irf2bp2_S226_M1	E9Q1P8	2.10878	0.000118182	+
Lmna_S617_M1	P48678	2.10836	0.186888
Fam208a_S339_M1	Q69ZR9;Q69ZR9-2	2.10728	0.000705882	+
Pi4k2a_S47_M1	Q2TBE6	2.10705	0.000717087	+
Trrap_S749_M1	A0A1D5RLL4;E9PWT1;E9PZA7;E9QLK7;F7CGG2;Q80YV3	2.10632	9.32e-05	+
Ahctf1_S1381_M1	Q8CJF7	2.10122	0.00101046	+
Tbc1d22a_S166_M1	A0A2R8W718;Q8R5A6;Q8R5A6-2	2.09937	0.000463835	+
Bclaf1_S759_M2	F8WI22;Q8K019;Q8K019-2	2.09925	0.00634572	+
Snx7_S8_M2	F8WI30	2.0981	0.0774013
Frmd4b_S771_M2	Q6ZQ04;Q920B0;Q920B0-2	2.09777	0.00484373	+
Mef2a_S464_M1	Q60929-3	2.09743	0.000734584	+
Mvb12a_S193_M2	Q78HU3	2.09646	0.00737336	+
Ssh3_S38_M1	Q8K330;Q8K330-2	2.0953	0.0010052	+
Rasa3_S827_M3	Q60790	2.09514	0.00634583	+
Rasa3_S830_M3	Q60790	2.09514	0.00634418	+
Psd4_S442_M1	Q8BLR5	2.09496	0.000126214	+
Gorasp2_S418_M1	A2ATI9;Q99JX3;Q99JX3-2	2.09386	0.00550311	+
Zc3hc1_S406_M2	H3BKM2;Q80YV2;Q80YV2-2	2.09291	0.0158452	+
Madd_S1015_M1	A2AGQ2;A2AGQ4;A2AGQ5;A2AGQ7;A2AGQ8;A2AGQ9;E9QN47	2.09256	0.11127
Capzb_S263_M1	P47757	2.09005	0.000329635	+
Dennd4c_S1323_M1	A6H8H2-2	2.08944	0.000301887	+
Plekhf2_S226_M1	Q91WB4	2.08841	9.52e-05	+
Kat7_S59_M3	Q5SVQ0;Q5SVQ0-2;Q5SVQ0-3;Q5SVQ0-4	2.08727	0.000768045	+
Zfpl1_Y180_M2	E0CXM9;E0CZD9;Q9DB43	2.08581	0.102042
Kiaa1109_S3653_M1	A2AAE1;A2AAE1-2;A2AAE1-3;A2AAE1-4;A2AAE1-6	2.08463	0.000709957	+
Raf1_S257_M1	Q99N57;Q99N57-2	2.083	0.171789
Top2b_S1537_M1	Q64511	2.08136	0.000661824	+
Fcho2_S487_M2	Q3UQN2	2.08055	0.183173
Larp4b_S534_M2	Q6A0A2;Q6A0A2-2	2.08026	0.373874
Sec16a_S2101_M1	A2AIX1;E9QAT4-2	2.07965	0.000138667	+
Irf3_S171_M1	P70671	2.07798	0.000457014	+
Vps50_S561_M2	Q8CI71;Q8CI71-2;Q8CI71-3	2.07782	0.0964156
Eif4b_S425_M2	Q8BGD9	2.07749	0.000147727	+
Zfc3h1_S1049_M1	B2RT41	2.07553	0.000714419	+
Sp110_S216_M2	Q8BVK9	2.07504	0.134363
Ints1_S1320_M2	A0A0G2JH17;K3W4P2;Q6P4S8	2.07177	0.40811
Zfp36_S52_M1	P22893;Q9DBE5	2.07147	0.00030365	+
Inpp5d_S1152_M1	Q9ES52;Q9ES52-2	2.07133	0.000990536	+
Xpc_S395_M2	P51612	2.0713	0.0148001	+
Xpc_S397_M2	P51612	2.0713	0.0147969	+
Prkag2_S69_M3	Q91WG5	2.07041	0.0874927
Zcchc8_S660_M1	Q9CYA6	2.06952	0.000987737	+
Srrm1_S302_M3	E9PUK6	2.06825	0.0392117	+
Reps1_S766_M1	E9Q632;F6R6F1;O54916;O54916-3;O54916-4	2.06789	0.000906195	+
Zc3h14_S146_M1	Q8BJ05	2.06761	0.00194685	+
Hmga2_S100_M2	P52927	2.06681	0.307312
Sipa1l1_S1387_M1	Q8C0T5;Q8C0T5-2	2.06471	0.00130064	+
Ahnak_S42_M1	E9Q616	2.06453	0.00073755	+
Srrm2_S1572_M1	Q8BTI8;Q8BTI8-2	2.06449	0.00139555	+
Plekhg3_S1140_M2	Q4VAC9-2	2.0624	8.67e-05	+
Coro1b_S413_M1	Q9WUM3	2.06201	0.000995652	+
Wdr33_S1273_M1	Q8K4P0	2.06173	0.000859044	+
Srrm2_S829_M3	Q8BTI8;Q8BTI8-2	2.06124	0.129331
Cmtr1_S30_M2	D3Z491;Q9DBC3	2.06007	0.00527402	+
	Q8K4L3-3	2.05861	0.0750393		_S[Phospho (STY): 0%]PPAENS[Phospho (STY): 25.2%]DS[Phospho (STY): 74.8%]PVR_;_S[Phospho (STY): 0%]PPAENS[Phospho (STY): 5.6%]DS[Phospho (STY): 94.4%]PVR_;_S[Phospho (STY): 0.3%]PPAENS[Phospho (STY): 32.1%]DS[Phospho (STY): 67.7%]PVR_;_S[Phospho (STY): 0%]PPAENS[Phospho (STY): 0%]DS[Phospho (STY): 100%]PVR_;_S[Phospho (STY): 0%]PPAENS[Phospho (STY): 35.2%]DS[Phospho (STY): 64.8%]PVR_;_S[Phospho (…
Trim33_S1134_M1	E9QME5;E9QP19;Q99PP7;Q99PP7-2	2.05807	0.000626407	+
Pnpla7_S379_M1	A2AJ88;A2AJ88-2;A2AJ88-3	2.05661	0.00640124	+
Erf_S534_M1	A0A0R4J0I0;P70459	2.05655	0.000312312	+
Cep170_S122_M1	H7BX26;Q6A065	2.05506	0.00141453	+
Limd1_S235_M1	Q9QXD8	2.05447	0.00142414	+
Ube4b_T234_M1	G3UZD6;G3UZM6;Q9ES00	2.05343	0.0015037	+
Ahnak_T4342_M1	E9Q616	2.0529	0.00092539	+
Cep170_T376_M2	H7BX26;Q6A065	2.05047	0.0550794
Cic_S454_M2	Q924A2	2.04917	0.00153435	+
Cic_S457_M2	Q924A2	2.04917	0.00153375	+
Pxn_S83_M1	F8VQ28;Q8VI36	2.049	0.000325509	+
Tsc2_S1300_M1	A0A2I3BPP1;A0A2I3BRT5;Q3UHB2;Q61037-6;Q7TT21	2.04841	8.84e-05	+
C2cd2l_S464_M2	Q80X80	2.04656	0.263664
Lnp_S411_M1	Q7TQ95	2.044	0.000328076	+
Thrap3_S310_M1	Q569Z6	2.04348	0.157383
Srrm2_S1418_M1	Q8BTI8;Q8BTI8-2	2.04312	0.225637
Cmtr1_S27_M2	D3Z491;Q9DBC3	2.04205	0.00457615	+
Rere_S1107_M3	A2A7T3;Q80TZ9	2.04202	0.00831731	+
Kat7_S52_M3	Q5SVQ0;Q5SVQ0-2;Q5SVQ0-3;Q5SVQ0-4	2.04153	0.000263959	+
Arid4a_S147_M1	F8VPQ2	2.041	0.000967776	+
Srrm2_S1475_M1	Q8BTI8;Q8BTI8-2	2.0406	0.000642183	+
Mtmr3_S633_M2	B1ATD4;B1ATD5;M0QW74;Q8K296;Q8K296-2;R4GML8	2.04058	0.000451397	+
Cux1_S63_M2	H3BJL7;H3BLJ7	2.0374	0.0309861	+
Tab2_S450_M1	Q99K90	2.03645	0.000134021	+
Eif4g3_S436_M1	A0A0N4SVL0;A0A0R4J112;A2AMI2;A2AMI6;Q80XI3;Q80XI3-2;Q80XI3-3;Q80XI3-4;Z4YKC4	2.03489	0.000468134	+
Mcm2_S21_M2	P97310	2.03456	0.00170023	+
Kctd12_T198_M2	A0A0R4J2B2;Q6WVG3	2.03444	0.0102013	+
Ahctf1_S1931_M2	Q8CJF7	2.03442	0.000884735	+
Mcm2_S27_M2	P97310	2.03284	0.0016983	+
Rbm15_S211_M1	Q0VBL3;Q0VBL3-2	2.03198	0.0966419
Skap2_T7_M2	Q3UND0;Q3UND0-2	2.03186	0.0319144	+
Sh3pxd2b_S291_M1	A2AAY5	2.03007	9.49e-05	+
Flna_S2152_M2	B7FAU9;Q8BTM8	2.02876	0.00303683	+
Flna_S2158_M2	B7FAU9;Q8BTM8	2.02876	0.00303589	+
Mybbp1a_S1280_M1	Q7TPV4	2.02704	0.00105545	+
	A0A1D5RLD1	2.02622	0.000767704	+	_LLQS[Phospho (STY): 0.1%]LS[Phospho (STY): 99.9%]LFQK_;_LLQS[Phospho (STY): 25.8%]LS[Phospho (STY): 74.2%]LFQK_;_LLQS[Phospho (STY): 0%]LS[Phospho (STY): 100%]LFQK_;_LLQS[Phospho (STY): 1.9%]LS[Phospho (STY): 98.1%]LFQK_
Snx7_S10_M2	F8WI30	2.02258	0.0986273
Anks1a;Anks1_S461_M1	P59672;P59672-2;Q3UHP6	2.02238	0.000365145	+
Daxx_S515_M2	G3UX50;O35613;Q3UKR0	2.02221	0.000768212	+
Daxx_T523_M2	G3UX50;O35613;Q3UKR0	2.02221	0.000767647	+
Arhgap22_S482_M2	Q8BL80	2.02192	0.017175	+
Frmd4a_S695_M2	H3BIZ7;Q3TB04;Q8BIE6;Q8BIE6-2	2.02162	0.0207118	+
Psma5_S16_M1	D3YX79;Q9Z2U1	2.02113	0.000701454	+
Pitpnm1_S593_M2	O35954	2.02031	0.000732733	+
Pitpnm1_S600_M2	O35954	2.02031	0.000732183	+
Ptpn2_S298_M1	Q06180;Q06180-2	2.01996	0.0104199	+
Phf14_S828_M1	A0A0N4SWI1;G5E8S0;Q9D4H9;Q9D4H9-2;Q9D4H9-3	2.01988	0.000335484	+
Usp10_S208_M2	P52479;P52479-2	2.01961	0.0172996	+
Rufy1_S52_M1	Q8BIJ7	2.01951	0.000298422	+
Elmsan1_Y622_M2	E9Q2I4	2.01928	0.00832137	+
Prpf4b_S354_M2	Q61136	2.01892	0.0946514
Prpf4b_S356_M2	Q61136	2.01892	0.0946386
Zcchc8_S503_M2	Q9CYA6	2.01741	0.272101
Cep250_S2302_M1	A3KGJ7;E9Q5A8;Q60952	2.01708	0.154622
Srsf10_S171_M3	Q9R0U0;Q9R0U0-2	2.0161	0.171875
Srsf10_S173_M3	Q9R0U0;Q9R0U0-2	2.0161	0.171855
Srsf10_S175_M3	Q9R0U0;Q9R0U0-2	2.0161	0.171835
Scap_S843_M2	Q6GQT6	2.01483	0.000719298	+
Scap_S850_M2	Q6GQT6	2.01483	0.000718668	+
Mff_S146_M1	Q6PCP5	2.01157	0.000466069	+
Cast_S442_M1	P51125;P51125-2;P51125-6;Q8CE80	2.00852	0.000705234	+
Cast_S219_M1	P51125;P51125-2;P51125-6;Q8CE80	2.00834	0.000471412	+
Cfl1_S24_M1	P18760	2.00554	0.00085697	+
Srrm2_S492_M3	Q8BTI8;Q8BTI8-2	2.0041	0.212639
Srrm2_S494_M3	Q8BTI8;Q8BTI8-2	2.0041	0.212616
Srrm2_T496_M3	Q8BTI8;Q8BTI8-2	2.0041	0.212593
Caskin2_S694_M1	Q8VHK1	2.00244	0.0813008
Lrch4_S521_M2	H3BIX9;H3BLL3;Q921G6	2.00065	0.00254201	+
Rere_S1105_M3	A2A7T3;Q80TZ9	2.00062	0.00736407	+
Thrap3_S572_M1	Q569Z6	1.99779	0.000293785	+
Dab2_S323_M1	A0A0R4J104;P98078	1.99769	0.000678808	+
Ap3d1_S754_M3	O54774	1.99717	0.000367177	+
Fchsd2_S681_M1	Q3USJ8;Q3USJ8-2;Q3USJ8-3	1.99679	0.000759825	+
Ube2z_T346_M1	Q3UE37	1.99669	0.152487
Mavs_S104_M1	Q8VCF0	1.99641	0.00131767	+
Srrm2_S505_M2	Q8BTI8;Q8BTI8-2	1.99357	0.00166069	+
Srrm2_S507_M2	Q8BTI8;Q8BTI8-2	1.99357	0.00166006	+
Slc9a6_S693_M1	A1L3P4;B0QZV3	1.99251	0.000750733	+
Plcb2_S472_M1	A3KGF7;A3KGF7-2;A3KGF7-3;A3KGF7-4;E9PYI3	1.98982	0.132739
Aim1;Crybg1_S884_M2	A0A0G2JG52;E9PVP1	1.98962	0.177102
Mavs_S157_M1	Q8VCF0	1.98914	0.000928074	+
Bag6_T1075_M1	Q3UF95;Q9Z1R2	1.98846	0.0114689	+
Rbm3_S135_M1	O89086	1.98786	0.00176703	+
Atg2b_S1571_M1	Q80XK6	1.9872	0.000497537	+
Rtn4_S11_M2	Q99P72	1.98568	0.19448
Map3k3_S166_M1	Q61084	1.98373	0.000476415	+
Hs1bp3_S266_M1	Q3TC93	1.98175	0.00124245	+
Stard3nl_S39_M1	Q9DCI3	1.98162	9.03e-05	+
Srrm2_S1810_M2	Q8BTI8;Q8BTI8-2	1.98106	0.0926239
Ranbp2_S2083_M2	Q9ERU9	1.98043	0.0134541	+
Arhgap22_S483_M2	Q8BL80	1.97951	0.0205335	+
Prkaa1_S508_M1	Q3TUQ7;Q5EG47	1.97839	0.266519
Srrm2_S1876_M3	Q8BTI8;Q8BTI8-2	1.9776	0.170822
Srrm2_S1878_M3	Q8BTI8;Q8BTI8-2	1.9776	0.170803
Srrm2_T1880_M3	Q8BTI8;Q8BTI8-2	1.9776	0.170783
Fbxo30_S383_M1	Q8BJL1	1.97652	0.00417145	+
Srrm2_S1888_M3	Q8BTI8;Q8BTI8-2	1.97603	0.143401
Dcaf6_S336_M1	Q9DC22	1.97527	0.00134515	+
Ppp2r5b_S44_M2	Q6PD28	1.97232	0.0642656
Blnk_S319_M1	Q9QUN3	1.97144	0.000774558	+
Rere_S1098_M3	A2A7T3;Q80TZ9	1.96956	0.00799409	+
Ptk2b_S839_M1	E9Q2A6;Q9QVP9	1.96882	0.000748538	+
Tmpo_S158_M3	Q61029;Q61029-3	1.96808	0.0107948	+
Lcp2_S210_M1	B1ATD1;Q60787	1.96782	0.000682196	+
	Q80UE4;Q80UE5	1.96749	0.309055		_AT[Phospho (STY): 0%]PLPAEGKS[Phospho (STY): 13.2%]S[Phospho (STY): 63.1%]HET[Phospho (STY): 23.7%]LNVVEEK_;_AT[Phospho (STY): 0%]PLPAEGKS[Phospho (STY): 13.1%]S[Phospho (STY): 63.3%]HET[Phospho (STY): 23.6%]LNVVEEK_;_AT[Phospho (STY): 0%]PLPAEGKS[Phospho (STY): 47%]S[Phospho (STY): 53%]HET[Phospho (STY): 0%]LNVVEEK_;_AT[Phospho (STY): 0%]PLPAEGKS[Phospho (STY): 48.5%]S[Phospho (STY): 51.5%]HET[…
Lrch1_S522_M1	A0A2I3BQ16;P62046	1.96731	0.00623202	+
Snx16_S83_M1	Q3TLM7;Q8BLP0;Q8C080	1.96489	0.000728358	+
Eif3b_S111_M1	Q8JZQ9	1.96467	0.000462516	+
Raf1_S220_M1	Q99N57;Q99N57-2	1.96404	0.00105701	+
Sh3bp2_S414_M1	E9QJU7;Q06649;Q3UD40;Q5U3L0	1.964	0.000199234	+
Son_S1071_M1	H9KV00;H9KV01;H9KV15;Q9QX47;Q9QX47-3;Q9QX47-4	1.96376	0.00165948	+
Prrc2c_S102_M1	A0A0A0MQ79;Q3TLH4;Q3TLH4-5;S4R294;S4R2J9	1.9629	0.000708487	+
Etv6_S169_M1	P97360	1.96282	0.000964718	+
Prkag2_S65_M3	Q91WG5	1.96234	0.0970683
Pcm1_S384_M1	Q9R0L6;Q9R0L6-2	1.96208	0.00108498	+
Tab3_S387_M2	Q571K4	1.96126	0.000761488	+
Tab3_S389_M2	Q571K4	1.96126	0.000760933	+
Exoc1_S472_M1	Q5PPR2	1.96078	0.0609594
Cep131_S47_M1	B1AXI9;J3QMP9;Q62036	1.95957	0.0274739	+
Cgnl1_S199_M2	B2RSU6;D3Z3H4;Q6AW69;Q6AW69-3;Q6AW69-4;Q6AW69-5	1.95839	0.0314302	+
Eif4b_S459_M1	Q8BGD9	1.95614	0.0115038	+
Erbin_S599_M1	B7ZNX6;Q80TH2-2	1.95567	0.0439216	+
Dnaja1_S83_M1	B1AXX9;B1AXY0;B1AXY1;P63037	1.95526	0.00068125	+
Dennd2a_S497_M1	Q8C4S8	1.95488	0.000731634	+
Eif3g_S42_M2	Q9Z1D1	1.95327	0.340113
Tbc1d10b_S693_M2	Q8BHL3	1.95317	0.000843049	+
Hdac6_S21_M1	A0A1B0GX25;B1AUA8;Q9Z2V5	1.95094	0.000677126	+
Zc3h3_S380_M1	Q8CHP0	1.95075	0.00048038	+
Fam207a_S38_M1	P58468	1.94943	8.97e-05	+
Zc3h13_S334_M2	E9Q784	1.94924	0.000827767	+
Sema4a_S744_M1	D3YWV5;Q62178	1.94812	0.268974
Psip1_S272_M2	A2BI12;Q99JF8;Q99JF8-2	1.94791	0.422078
Zfyve16_S906_M1	Q80U44	1.94678	0.000623218	+
Prkar1a_S83_M2	A2AI69;Q9DBC7	1.94677	0.0007626	+
Prkar1a_S77_M2	A2AI69;Q9DBC7	1.94655	0.000763158	+
Rab1b_S179_M1	Q9D1G1	1.94551	0.000965227	+
Setd5_S1143_M2	Q5XJV7;Q5XJV7-2	1.94387	0.143987
Tmem184b_S386_M2	A0A2I3BQI5;Q8BG09	1.94314	0.000786227	+
Tmem184b_S388_M2	A0A2I3BQI5;Q8BG09	1.94314	0.000785663	+
Dync1i2_S81_M1	A2BFF8;O88487;Q3TPJ8	1.94277	0.000327559	+
Gigyf2_T25_M3	G3UWR2;G3UYG6;Q6Y7W8	1.94228	0.123982
Cdk14_S95_M1	O35495;O35495-3	1.94216	0.00155079	+
Ahnak_T147_M2	E9Q616	1.93971	0.00114203	+
Cdkn2aip_S126_M1	Q8BI72	1.93933	0.0309666	+
Rreb1_S1629_M1	Q3UH06;Q3UH06-2;Q3UH06-3	1.93881	0.000754301	+
Parp10_S553_M1	Q8CIE4	1.93832	0.000688497	+
Dock7_S1382_M1	A0A0U1RNK7;A2A9M4;A2A9M5;E9PX48;Q8R1A4;Q8R1A4-2	1.9366	0.000322981	+
Zfc3h1_S356_M1	B2RT41	1.93551	0.000441048	+
Champ1_S416_M3	A0A140T8S5;Q8K327	1.93482	0.0561734
Champ1_S421_M3	A0A140T8S5;Q8K327	1.93482	0.0561649
Champ1_S425_M3	A0A140T8S5;Q8K327	1.93482	0.0561563
Vcpip1_T760_M2	A0A0R4J0M9;Q8CDG3	1.93384	0.00304938	+
Eif4b_S422_M2	Q8BGD9	1.93372	9.98e-05	+
Pxn_S258_M1	F8VQ28;Q8VI36	1.93366	0.000706288	+
Frmd4b_S628_M1	Q6ZQ04;Q920B0;Q920B0-2	1.93318	0.159861
Vcpip1_S756_M2	A0A0R4J0M9;Q8CDG3	1.9331	0.00302933	+
	A0A0J9YTZ2	1.93294	0.000329114	+	_PLVS[Phospho (STY): 0%]T[Phospho (STY): 0%]T[Phospho (STY): 0%]QY[Phospho (STY): 0%]S[Phospho (STY): 0%]PVIY[Phospho (STY): 0%]DDIPPPPS[Phospho (STY): 0%]CVS[Phospho (STY): 1.1%]VT[Phospho (STY): 98.9%]_;_PLVS[Phospho (STY): 0%]T[Phospho (STY): 0%]T[Phospho (STY): 0%]QY[Phospho (STY): 0%]S[Phospho (STY): 0%]PVIY[Phospho (STY): 0%]DDIPPPPS[Phospho (STY): 0.3%]CVS[Phospho (STY): 4.3%]VT[Phospho (S…
	A0A1D5RLD1	1.93284	0.000711864	+	_IS[Phospho (STY): 0%]FS[Phospho (STY): 0%]T[Phospho (STY): 0%]S[Phospho (STY): 0%]DVS[Phospho (STY): 0.3%]KLS[Phospho (STY): 99.7%]PVK_;_IS[Phospho (STY): 0%]FS[Phospho (STY): 0%]T[Phospho (STY): 0%]S[Phospho (STY): 0%]DVS[Phospho (STY): 0%]KLS[Phospho (STY): 100%]PVK_;_IS[Phospho (STY): 0%]FS[Phospho (STY): 0%]T[Phospho (STY): 0%]S[Phospho (STY): 0%]DVS[Phospho (STY): 0%]KLS[Phospho (STY): 100%…
Htt_S1853_M1	G3X9H5;P42859	1.93141	0.0577923
Arhgap11a_S284_M1	A2AL18;A2AL19;Q80Y19	1.93024	0.000913764	+
Tbc1d10b_S690_M2	Q8BHL3	1.92684	0.000844131	+
Fkbp15_S1127_M1	Q6P9Q6	1.92635	0.134117
Zc3h13_S332_M2	E9Q784	1.92581	0.00082399	+
Gnl3_T510_M1	Q8CI11	1.924	0.108244
Cd2ap_S404_M1	Q9JLQ0	1.9227	0.000410526	+
Ap3d1_S754_M1	O54774	1.92208	0.000736064	+
Srgap2_S206_M1	Q91Z67	1.92184	9.3e-05	+
Rab11fip2_S388_M1	G3UW57;G3XA57;G3XA57-2	1.92139	0.000980203	+
Spred1_S239_M1	Q924S8	1.9179	0.00072695	+
Ints1_S1320_M1	A0A0G2JH17;K3W4P2;Q6P4S8	1.91499	0.00141317	+
Thrap3_S734_M3	Q569Z6	1.91343	0.0201894	+
Hacd2_S26_M1	Q9D3B1	1.91297	0.0819395
Scnm1_S182_M1	A0A0R4J262;Q8K136	1.90999	0.204862
Nelfe_S51_M1	P19426;P19426-2	1.90996	0.00097395	+
Golgb1_S2989_M1	E9PVZ8;E9QAH1	1.90894	0.000449938	+
Plekhm1_S433_M1	Q7TSI1	1.90891	0.133598
Acin1_S825_M2	Q9JIX8	1.90798	0.00730637	+
Arhgap25_T407_M1	Q8BYW1;Q8BYW1-2;Q8BYW1-3	1.905	0.353043
Evl_S343_M2	A0A1Y7VJA2;E9PVP4;P70429	1.90454	0.000687919	+
Evl_S347_M2	A0A1Y7VJA2;E9PVP4;P70429	1.90454	0.000687343	+
Rrbp1_S1472_M1	A2AVJ7;Q99PL5	1.90329	0.00062132	+
Sh3pxd2a_S1047_M1	O89032;O89032-2;O89032-3	1.90152	0.000764179	+
Yeats2_S534_M1	A0A338P689;A0A338P697;Q3TUF7;Q3TUF7-2;Q3TUF7-3	1.90123	0.000734387	+
Baz1b_S189_M1	Q9Z277	1.90097	0.00070568	+
Bcas3_T499_M1	F7C0F2;Q0VF62;Q8CCN5	1.89983	0.000689076	+
Inpp5f_S123_M1	Q8CDA1	1.8983	9.12e-05	+
Herc1_S1491_M1	E9PZP8	1.89582	0.000776542	+
Cux1_S67_M2	H3BJL7;H3BLJ7	1.89404	0.0515424
	Q8K4L3-3	1.89383	0.00374148	+	_S[Phospho (STY): 100%]FDEHT[Phospho (STY): 0%]VPK_
Lrch4_S524_M2	H3BIX9;H3BLL3;Q921G6	1.89361	0.0886157
Ctbp2_Y387_M1	P56546;P56546-2;Q91YZ2	1.89287	0.150956
Dennd1a_T532_M1	Q8K382	1.89156	0.2036
Dync1li1_S510_M2	Q8R1Q8	1.89074	0.000890282	+
Srrm2_T823_M3	Q8BTI8;Q8BTI8-2	1.8905	0.123453
Aff1_S199_M3	A3KMF4;B1AVP1;E9Q921	1.88778	0.16995
Wipf1_S340_M1	Q8K1I7	1.88775	0.000364641	+
Pank2_S43_M1	Q3U4S0;V9GX56;V9GXP9	1.88701	0.267418
Eif3b_S111_M3	Q8JZQ9	1.88632	0.00153395	+
Eif3b_S120_M3	Q8JZQ9	1.88632	0.0015333	+
Eif3b_S123_M3	Q8JZQ9	1.88632	0.00153266	+
Dennd4c_S1697_M2	A6H8H2-2	1.88252	0.0106918	+
Plekhg3_S1135_M2	Q4VAC9-2	1.88222	9.79e-05	+
Tut4;Zcchc11_S176_M1	A0A0A0MQJ6;A2A8R7;B2RX14	1.88131	9.87e-05	+
Gatad2b_S487_M1	A1L3S7;Q8VHR5	1.88125	0.000342669	+
Eepd1_T214_M3	Q3TGW2	1.88012	0.0735937
Ints10_S231_M1	A0A0R4J0V1;E9Q360;E9Q361;Q8K2A7	1.87962	0.080302
Rcsd1_T124_M3	Q3UZA1;Q3UZA1-2	1.87756	0.0602285
8030462N17Rik_S66_M1	Q0VAW6;Q8BH50;Q8BH50-2	1.87486	0.0132688	+
Arhgap30_S994_M1	E9QMX7;Q640N3;Q640N3-2	1.87406	0.0117481	+
Jun_S63_M1	P05627	1.87207	0.000870098	+
C2cd5_S295_M1	E9Q026;Q7TPS5;Q7TPS5-3	1.87168	0.17653
Zfp36l2_S280_M2	P23949	1.87105	0.000825065	+
Zfp36l2_S286_M2	P23949	1.87105	0.000824527	+
Arap1_Y234_M1	Q4LDD4;Q4LDD4-2	1.87085	0.229902
Akap11_S21_M1	E9Q777	1.87043	0.00154586	+
Cic_T2310_M3	Q924A2	1.86995	0.236067
Tor1aip1_S255_M1	Q921T2;Q921T2-2	1.86982	9.94e-05	+
Camsap2_S1285_M1	A0A0A6YY67;H7BX08;Q8C1B1;Q8C1B1-2	1.86914	0.000435814	+
Zrsr2_S387_M2	B1B0E8;Q62377	1.86856	0.104339
Zrsr2_S389_M2	B1B0E8;Q62377	1.86856	0.104325
Evl_S329_M1	A0A1Y7VJA2;E9PVP4;P70429	1.8669	0.0274694	+
Usp10_S223_M2	P52479;P52479-2	1.86593	0.0148298	+
Dennd1a_S536_M1	Q8K382	1.86583	0.000362637	+
Cgnl1_S203_M2	B2RSU6;D3Z3H4;Q6AW69;Q6AW69-3;Q6AW69-4;Q6AW69-5	1.8643	0.02757	+
Frs2_T326_M1	Q8C180	1.86326	0.102126
Zbtb21_S439_M2	E9Q3R9;E9Q444;G3X9A3	1.86326	0.101367
Bmpr2_S863_M1	O35607	1.86036	0.00076494	+
Aak1_S676_M1	Q3UHJ0;Q3UHJ0-2	1.8594	0.000445916	+
Hn1l_S30_M1	Q6PGH2	1.85924	0.00697935	+
Ahnak_S565_M1	E9Q616	1.85555	0.00100625	+
Myo9a_S1583_M1	D3Z3A8;Q8C170;Q8C170-2	1.85545	0.0899392
Sec16a_S2043_M1	A2AIX1;E9QAT4-2	1.85537	0.000261307	+
Mtdh_T96_M1	Q80WJ7	1.85416	0.00123734	+
Prkaa1_T488_M1	Q3TUQ7;Q5EG47	1.85406	0.252155
Bod1l_S1676_M1	E9Q6J5;E9Q6J5-2;E9Q6J5-3	1.85384	0.000867971	+
Tceb3_S515_M1	Q8CB77	1.85228	0.000220339	+
Gys1_S645_M2	A0A1B0GT92;Q9Z1E4	1.85035	0.270256
Cdyl_S203_M2	Q9WTK2;Q9WTK2-2	1.84945	0.000906002	+
Fam129b_S650_M2	Q8R1F1	1.84793	0.000686074	+
Fam129b_S653_M2	Q8R1F1	1.84793	0.000685535	+
Lcp2_S207_M2	B1ATD1;Q60787	1.84494	0.000733524	+
Lcp2_S210_M2	B1ATD1;Q60787	1.84494	0.000732824	+
Fam122a_S264_M2	Q9DB52	1.84364	0.370277
Cbx3_S93_M3	D3Z313;P23198;Q9DCC5	1.84277	0.107579
Cbx3_S95_M3	D3Z313;P23198;Q9DCC5	1.84277	0.107565
Cbx3_S97_M3	D3Z313;P23198;Q9DCC5	1.84277	0.107551
Pnn_S700_M3	O35691;Q3TUQ5	1.84221	0.109245
Pnn_S703_M3	O35691;Q3TUQ5	1.84221	0.109231
Frmd4a_S889_M2	H3BIZ7;Q3TB04;Q8BIE6;Q8BIE6-2	1.84215	0.000724036	+
Frmd4a_T887_M2	H3BIZ7;Q3TB04;Q8BIE6;Q8BIE6-2	1.84215	0.000723499	+
Cx3cr1_S336_M1	Q9Z0D9	1.8417	0.0015	+
Ubr4_S2715_M2	A2AN08;A2AN08-3;A2AN08-5;F6SSP6	1.84147	0.206576
Tsc1_S332_M1	Q9EP53;Q9EP53-2;Q9EP53-3;Q9EP53-4	1.8414	0.0010416	+
Nectin1_Y417_M1	Q9JKF6	1.84106	0.0476675	+
Map3k1_S150_M1	F8VQ72	1.83848	0.0912898
Ptpn12_S588_M2	P35831	1.83703	0.00204467	+
Tcf20_S588_M1	Q9EPQ8;Q9EPQ8-2	1.83682	0.265307
Kat7_S55_M3	Q5SVQ0;Q5SVQ0-2;Q5SVQ0-3;Q5SVQ0-4	1.83619	0.000753247	+
Evi5_S689_M1	F8VPT6;P97366	1.83548	0.000116854	+
Dbnl_S277_M1	Q62418;Q62418-2;Q62418-3	1.83512	0.00133694	+
Dock4_S1623_M1	A0A1Y7VLY2;P59764	1.83459	0.000306785	+
Ikbkb_S697_M1	A0A0R4J0T4;O88351;Q5D0E0	1.83309	0.00247285	+
Mpp1_S5_M1	A2AN84;B7ZCL8;B7ZCM1;P70290	1.83286	0.312611
Clasp2_S461_M1	E9Q8N5;F7DCH5;Q08EB6;Q8BRT1	1.83225	0.0840413
Stim2_S631_M1	F6WBP9;I1E4X8;P83093	1.83155	0.000440087	+
Sirpa_T465_M1	Q6P6I8	1.82926	0.0994997
Lmna_S406_M3	P48678	1.82782	0.0012453	+
Wnk1_S1973_M1	P83741;P83741-2;P83741-3;P83741-4;P83741-5	1.82735	0.000765898	+
Sqstm1_T272_M2	Q64337	1.82723	0.000306333	+
Dennd4c_S1370_M1	A6H8H2-2	1.82653	0.0006914	+
Lrba_S982_M1	A0A0A6YXL6;A0A0A6YXX3;A0A1D5RM41;E9Q3Y4;Q9ESE1;Q9ESE1-2;Q9ESE1-3	1.82649	0.0225105	+
Cyld_S414_M2	Q80TQ2;Q80TQ2-2;Z4YJJ5	1.8264	0.000483832	+
Cyld_S418_M2	Q80TQ2;Q80TQ2-2;Z4YJJ5	1.8264	0.000483254	+
Ncapd2_S1320_M2	Q8K2Z4;Q8K2Z4-2	1.82584	0.00176834	+
Arid4b_S756_M1	A2CG63;A2CG63-2	1.82486	0.0951908
Gigyf1_S406_M2	Q99MR1	1.82216	0.00118186	+
Gigyf1_S408_M2	Q99MR1	1.82216	0.0011813	+
Actr10_S414_M1	Q9QZB7	1.82134	0.00150679	+
Morc3_S534_M1	F7BJB9	1.82125	0.000353414	+
Vti1b_T136_M1	F6UHS3;O88384;Q91XH6	1.81761	0.143661
Tjp3_S343_M1	Q921G9;Q9QXY1	1.81611	0.000301449	+
Mink1_S589_M1	F7AMS7;G3X9G2;Q5SXG1;Q5SXG3;Q9JM52-3	1.81603	0.270333
Bad_Y113_M1	Q3U9H3;Q61337	1.813	0.000674342	+
Cdyl_S211_M2	Q9WTK2;Q9WTK2-2	1.81193	0.000978465	+
Pds5a_S1186_M2	E9QPI5;Q6A026	1.8118	0.0879542
Leo1_T189_M1	Q5XJE5	1.81149	0.413754
Irf2bpl_S313_M1	Q8K3X4	1.80974	0.000755427	+
Arhgap31_S1092_M2	A6X8Z5	1.80774	0.00204829	+
Erbin_S1285_M1	B7ZNX6;Q80TH2-2	1.80762	0.000767196	+
Fam53b_S267_M1	Q3U0R8;Q8BGR5;Q8BGR5-2	1.80637	0.0021361	+
Mbd3_S85_M1	D3YTR4;D3YTR5;Q9Z2D8;Q9Z2D8-2	1.80325	0.00098336	+
Rtn4_S748_M1	Q99P72	1.80302	0.00147494	+
Hn1_S87_M1	P97825	1.80178	0.000797368	+
Trafd1_S278_M1	Q3UDK1;Q3UDK1-2	1.80163	0.000452408	+
Gapvd1_S1017_M1	F7ADQ2;Q6PAR5;Q6PAR5-2;Q6PAR5-4;Q6PAR5-5	1.79905	0.000747082	+
	P70399-5	1.79878	0.000450893	+	_PLVQES[Phospho (STY): 0%]LS[Phospho (STY): 0%]T[Phospho (STY): 0%]NS[Phospho (STY): 0%]S[Phospho (STY): 0%]DLVAPS[Phospho (STY): 100%]PDAFR_
Coro1a_S422_M2	O89053	1.79846	0.097185
Map3k3_S166_M2	Q61084	1.79843	0.000995111	+
Pom121_T604_M1	Q8K3Z9	1.79823	0.0326229	+
	A0A0N4SW73	1.79763	0.0015465	+	_AS[Phospho (STY): 0%]QLHLQAS[Phospho (STY): 10.8%]AS[Phospho (STY): 9.7%]T[Phospho (STY): 79.5%]PDR_;_AS[Phospho (STY): 0%]QLHLQAS[Phospho (STY): 11.2%]AS[Phospho (STY): 9.7%]T[Phospho (STY): 79.1%]PDR_;_AS[Phospho (STY): 0%]QLHLQAS[Phospho (STY): 1.1%]AS[Phospho (STY): 10.8%]T[Phospho (STY): 88.1%]PDR_;_AS[Phospho (STY): 0%]QLHLQAS[Phospho (STY): 1%]AS[Phospho (STY): 10.8%]T[Phospho (STY): 88.2…
Sash1_S83_M2	F8VQK5;P59808	1.79445	0.000752941	+
Sash1_S94_M2	F8VQK5;P59808	1.79445	0.000752204	+
Lcp1_S5_M2	Q61233	1.79441	0.000463694	+
Lcp1_S7_M2	Q61233	1.79441	0.000463104	+
Fam134a_S311_M2	A0A087WPR9;Q6NS82;Q6NS82-2;Q6NS82-3	1.79426	0.185236
Tbc1d10b_S673_M2	Q8BHL3	1.79289	0.00135743	+
Kiaa1109_S3619_M1	A2AAE1;A2AAE1-2;A2AAE1-3;A2AAE1-4;A2AAE1-6	1.79202	0.00133814	+
Ahctf1_S1928_M2	Q8CJF7	1.79098	0.000931858	+
Cxcr4_S353_M1	A0A0R4J0N8;P70658;P70658-2	1.78791	0.00458002	+
Snrk_T521_M1	Q8VDU5	1.78703	0.0531978
Pik3ap1_S734_M1	Q9EQ32;Q9EQ32-2	1.78491	0.0150375	+
Ampd2_S87_M1	A2AE27;Q9DBT5	1.78313	0.000771084	+
Cic_S662_M1	Q924A2	1.78198	0.0020534	+
Cd2ap_S252_M1	Q9JLQ0	1.78058	0.000839821	+
Pds5a_S1300_M1	E9QPI5;Q6A026	1.77776	9.14e-05	+
Larp4b_S528_M2	Q6A0A2;Q6A0A2-2	1.77604	0.396444
Tab2_S582_M1	Q99K90	1.77498	0.0152187	+
Mlh1_S481_M1	Q9JK91	1.77346	0.000982806	+
Ddi2_S128_M2	A2ADY9	1.77127	0.102545
Tfe3_S223_M2	A2AEW0;A2AEW1;Q64092;Q64092-2;Q64092-3;Q64092-4	1.7711	0.17393
Arhgap27_S195_M2	A2AB59	1.76944	0.0177003	+
Eif4b_S504_M3	Q8BGD9	1.76913	0.042973	+
Psd4_S706_M1	Q8BLR5	1.76564	0.000745631	+
Sqstm1_T269_M2	Q64337	1.76552	0.000412698	+
Sipa1_S811_M1	E9Q0Y4;P46062	1.76481	0.195238
Exoc8_S28_M2	Q6PGF7	1.76342	0.000591966	+
Exoc8_S31_M2	Q6PGF7	1.76342	0.000591341	+
Dtnbp1_S11_M1	A0A1Y7VK42;K3W4R3;Q91WZ8;Q91WZ8-2	1.7631	0.00134814	+
Acap2_S521_M1	D4AFX6;Q6ZQK5;Q6ZQK5-2	1.76253	0.001525	+
Etv6_S265_M1	P97360	1.76209	0.000442013	+
Nek9_S834_M1	Q8K1R7	1.76173	0.000755862	+
Dab2_S727_M1	A0A0R4J104;P98078	1.76141	0.00100888	+
Hdac1_S406_M2	D3YYI8;O09106	1.75989	0.00045614	+
Hdac1_S409_M2	D3YYI8;O09106	1.75989	0.000455569	+
Dennd1a_T519_M1	Q8K382	1.75854	0.188377
Eif4b_S497_M2	Q8BGD9	1.7569	0.00128467	+
Iqsec1_S74_M1	E9PUA3	1.75546	9e-05	+
Ybx1_S100_M1	P62960	1.75358	0.084024
Camsap1_S502_M2	A0A0A0MQE5;A2AHC3	1.75177	0.192186
Slc26a2_S12_M1	E9PZ06;Q62273	1.75168	0.000456497	+
Gigyf1_S863_M1	Q99MR1	1.75146	0.0731102
Cdc42ep4_S239_M1	Q9JM96	1.75017	0.000290503	+
Dock7_S900_M3	A0A0U1RNK7;A2A9M4;A2A9M5;E9PX48;Q8R1A4;Q8R1A4-2	1.74991	0.00212917	+
Eps15l1_S610_M1	Q60902;Q60902-2;Q60902-4	1.74986	0.000765957	+
Son_S1021_M1	H9KV00;H9KV01;H9KV15;Q9QX47;Q9QX47-3;Q9QX47-4	1.74976	0.000731429	+
Pi4k2a_S462_M1	Q2TBE6	1.74835	0.000123515	+
Iws1_S667_M1	A0A1D5RLV0;Q8C1D8	1.74783	0.000657051	+
Ubap2l_S491_M1	A0A0G2JDV6;A0A0H2UH17;Q80X50;Q80X50-2;Q80X50-3;Q80X50-4;Q80X50-5	1.74695	0.207609
Evl_S281_M1	A0A1Y7VJA2;E9PVP4;P70429	1.74666	0.000721127	+
Sos1_S1251_M2	Q62245	1.74628	0.000866911	+
Sos1_T1249_M2	Q62245	1.74628	0.000866382	+
Tsc1_S321_M1	Q9EP53;Q9EP53-2;Q9EP53-3;Q9EP53-4	1.74502	0.000767083	+
Ahctf1_S1218_M2	Q8CJF7	1.74236	0.00285264	+
Flcn_T313_M1	Q8QZS3	1.74229	0.000475854	+
Fam53c_S97_M1	Q8BXQ8	1.74228	0.0273411	+
Elmsan1_S653_M2	E9Q2I4	1.7409	0.000109705	+
Plxnb2_Y1235_M1	B2RXS4	1.73956	0.0129372	+
Crtc2_S623_M1	Q3U182	1.73903	0.00013	+
Uhrf1bp1l_S1111_M2	A2RSJ4	1.73792	0.00950669	+
Atxn3_S321_M1	Q9CVD2	1.73725	9.44e-05	+
Fv1_S244_M1	P70213	1.73724	0.00097811	+
Dab2_S461_M1	A0A0R4J104;P98078	1.73641	0.00440229	+
Spag9_S691_M1	A0A0R4J196;E9PUD1;F8WH31;Q58A65-2;Q58A65-3;Q58A65-4;Q58A65-5;Q58A65-6	1.73577	0.000636175	+
Rsrc2_S103_M1	S4R2L4	1.73472	0.000873846	+
Itgb1bp1_S10_M2	O35671;Q3UGH2	1.73358	0.000988288	+
Cabin1_S2126_M3	G3X8Q1	1.73076	0.00062963	+
Cabin1_T2118_M3	G3X8Q1	1.73076	0.000628983	+
Cabin1_T2121_M3	G3X8Q1	1.73076	0.000628337	+
Sipa1l2_S1461_M1	A0A1D5RLY9;Q80TE4;Q80TE4-2	1.72772	0.000732143	+
Gigyf1_S28_M2	Q99MR1	1.72663	0.001791	+
Gas7_S92_M1	B1ATI9;Q3U432	1.72405	0.00087381	+
Srrm2_S1411_M1	Q8BTI8;Q8BTI8-2	1.7221	0.00151713	+
Araf_S198_M1	P04627	1.72177	0.0150343	+
Mcmbp_S167_M1	H9KV04;Q8R3C0	1.72176	0.000184397	+
Kif3b_S681_M1	Q61771	1.71946	0.000463303	+
Cwc22_S25_M3	B1AYU7;Q8C5N3;Q8C5N3-2	1.71882	0.0990048
Rps3_T242_M1	P62908	1.71851	0.000741078	+
Snx17_S336_M1	Q8BVL3	1.71686	0.333118
Rsf1_T219_M1	E9PWW9	1.71656	0.134596
Gab2_S623_M2	Q3ZB57;Q3ZB59;Q9Z1S8	1.71595	0.000934579	+
Utrn_S1405_M1	E9Q6R7	1.71305	0.000978632	+
Wnk1_S2024_M2	P83741;P83741-2;P83741-3;P83741-4;P83741-5	1.71292	0.00216082	+
Wnk1_S2027_M2	P83741;P83741-2;P83741-3;P83741-4;P83741-5	1.71292	0.00216008	+
Ranbp10_S490_M1	A0A0R4J0G4;Q6VN19	1.71202	0.325305
Znf106_S1381_M1	E9Q7S1;O88466;R4GML0	1.71094	0.334686
Ahnak_S217_M3	E9Q616	1.71018	0.00475105	+
Naca_T2133_M1	P70670;Q60817	1.7085	0.321877
Filip1l_S1047_M1	E0CYH7;E0CYM1;Q6P6L0;Q6P6L0-3	1.70663	0.000735426	+
Rrp1_S438_M2	P56183;P56183-2;P56183-3	1.7065	0.312978
Dnm1l_S622_M1	A0A2U3TZ67;E9PUD2;Q8K1M6;Q8K1M6-2;Q8K1M6-3;Q8K1M6-4	1.70568	0.000715532	+
Plekhg3_S1200_M1	Q4VAC9-2	1.70562	0.000765677	+
Ercc6l_S852_M1	Q8BHK9	1.70535	0.00294757	+
Psmd9_S126_M2	A0A0G2JGN6;Q9CR00	1.70507	0.00135053	+
Psmd9_S128_M2	A0A0G2JGN6;Q9CR00	1.70507	0.00134993	+
Apbb1ip_S537_M2	Q8R5A3	1.70443	0.00130182	+
Eif4g3_S270_M2	A0A0N4SVL0;A0A0R4J112;A2AMI2;A2AMI6;Q80XI3;Q80XI3-2;Q80XI3-3;Q80XI3-4;Z4YKC4	1.70304	0.000968288	+
Ppfia1_S779_M2	B2RXQ2;B2RXW8	1.70265	0.180873
Fam53c_S271_M1	Q8BXQ8	1.70212	0.029204	+
Rb1cc1_S652_M1	E9PX56;Q9ESK9	1.70183	0.000155224	+
Zeb2_S61_M2	A0A0J9YV01;A0A0M3HEP2;H9H9S3;Q9R0G7	1.6981	0.205824
Zfp36_S178_M1	P22893;Q9DBE5	1.69772	0.000630928	+
Zmynd8_S443_M2	A2A482;A2A483;A2A484;A2A485;E9Q8D1;Q3U1M7;Q3UH28	1.69759	0.202254
Cabin1_T2121_M2	G3X8Q1	1.69638	0.000836618	+
Ybx3_S33_M1	Q9JKB3;Q9JKB3-2	1.69571	0.000739042	+
Hn1_S131_M1	P97825	1.69499	0.000657578	+
Rbl2_T639_M2	A0A1B0GR06;A0A1B0GRM0;Q64700	1.69322	0.0555871
Rreb1_S175_M1	Q3UH06;Q3UH06-2;Q3UH06-3	1.69163	0.000894207	+
Sec16a_S1380_M2	A2AIX1;E9QAT4-2	1.69028	0.00152056	+
Apbb1ip_S532_M2	Q8R5A3	1.68986	0.00133034	+
Tfe3_S222_M2	A2AEW0;A2AEW1;Q64092;Q64092-2;Q64092-3;Q64092-4	1.68973	0.172584
Elmo1_S344_M1	A0A1Y7VIX9;Q8BPU7;Q8BPU7-3	1.68854	0.26412
Pid1_S203_M2	Q3UBG2;Q3UBG2-2	1.68801	0.000994031	+
Nbeal2_T1855_M1	A0A0G2JFQ4;E9Q9L6;Q6ZQA0;Q6ZQA0-2	1.68675	0.000709141	+
Tsc22d4_S271_M1	Q3U1U6;Q9EQN3	1.6862	0.000294618	+
Irf2bpl_S636_M3	Q8K3X4	1.68488	0.442871
Srrm2_S1813_M2	Q8BTI8;Q8BTI8-2	1.68417	0.0774798
[truncated: 11,332 more rows]
