# Supplementary material for: Phosphoproteome profiling uncovers a key role for CDKs in TNF signaling
Source: Nat Commun. 2021 Oct 18;12:6053. doi: 10.1038/s41467-021-26289-6 (PMC8523534; doi:10.1038/s41467-021-26289-6)
Supplement: Supplementary file 7 — Source Data [file 41467_2021_26289_MOESM7_ESM.xlsx]

## Sheet: Fig. 1c, d, f
Fig. 1c
total number of class I phosphosites	26945
total number of no class I phosphosites	1730
total number of class I phosphosites Serine	19807
total number of class I phosphosites Threonine	5933
total number of class I phosphosites Tyrosine	1203
mean/sample class I phosphosites	12482
mean/sample no class I phosphosites	40
mean/sample of class I phosphosites Serine	9954
mean/sample of class I phosphosites Threonine	2058
mean/sample of class I phosphosites Tyrosine	470
Fig. 1d
TNF treatment	significant changing phosphosites
15 s	1
30 s	1
60 s	0
90 s	0
3 m	32
5 m	121
15 m	339
60 m	66
Fig. 1f
Enrichment terms	transient	sustained
Regulation of tumor necrosis factor production	4.3
Stress-activated MAPK cascade	3.9
Positive regulation of NFkappaB transcription factor activity	3.3
Pattern recognition receptor signaling pathway	3.05
Toll-like receptor signalling pathway	2.9
GTPaseactivation	2.4
Response to osmotic stress		22
RNA polymerase II activating transcription factor binding		15
GTPase activator activity		6.3
Transcription coactivator activty		6

## Sheet: Fig. 2b, e, f
Fig. 2b	UT					TNF
no inhibitor	16.1	4.9	4.62	4.66		25.7	19.1	23.8	24.1
TAK1i	14.5	5.81	11			67.3	56.8	67.7
IKKi	25.1	14.8				72.3	64.4
p38i 1	14	4.95				28.3	20.7
p38i 2	4.86	4.66				22	24.1
MEKi	14.1	5.38				25.4	19.6
JNKi	24.6	13.5				40.9	35
TBK1/IKKei	13.2	4.23				30	24.2
Fig. 2e
PTM_collapse_key	DMSO	DMSO	DMSO	DMSO	DMSO_TNF	DMSO_TNF	DMSO_TNF	DMSO_TNF	TAK1i	TAK1i	TAK1i	TAK1i	TAK1i_TNF	TAK1i_TNF	TAK1i_TNF	TAK1i_TNF	IKKi	IKKi	IKKi	IKKi	IKKi_TNF	IKKi_TNF	IKKi_TNF	IKKi_TNF	p38i	p38i	p38i	p38i	p38i_TNF	p38i_TNF	p38i_TNF	p38i_TNF	MEKi	MEKi	MEKi	MEKi	MEKi_TNF	MEKi_TNF	MEKi_TNF	MEKi_TNF	JNKi	JNKi	JNKi	JNKi	JNKi_TNF	JNKi_TNF	JNKi_TNF	JNKi_TNF	Mean DMSO
VIM_S430_M1	-0.95568	-0.999549	-0.95208	-1.20801	1.02727	1.22533	1.05357	1.01755	-0.787168	-0.858372	-0.86934	-0.451332	0.547785	0.291998	0.576474	0.205422	-0.705166	-1.03095	-1.2603	-1.17287	-0.419406	-0.440963	-0.21211	-0.326809	-0.762477	-0.85037	-0.642182	-0.585968	1.46685	1.33199	1.57058	1.3144	-0.426248	-0.724599	-0.717693	-0.675766	1.59251	1.58097	1.58557	1.66082	-1.09064	-1.10827	-0.76569	-0.913986	0.889568	0.676391	1.14799	1.15093	-1.02883
CD2AP_S463_M1	-1.31695	-1.10999	-0.582369	-1.30511	-0.36086	0.730701	0.966188	1.06849	-1.45696	-1.22452	-0.823409	0.5368	0.774651	0.608662	1.06841	0.668362	-1.42928	-1.4092	NaN	-1.36196	-0.964701	-0.910396	-0.569501	0.182436	NaN	-1.43125	-0.808727	0.0493604	1.10177	1.0201	1.42176	1.16497	-0.443619	-0.822636	-0.604576	-0.375802	1.30314	1.14582	1.41312	1.53985	0.0600896	-0.743821	-0.283379	-0.479808	0.889068	0.757699	1.27234	1.07505	-1.0786
GART_S796_M1	-0.499496	-0.634697	-0.792324	-0.1479	1.59938	1.73613	1.18717	0.700729	-0.444261	-0.788836	-0.636195	0.243445	0.874916	0.797861	0.716967	0.320815	-0.748574	-0.887588	-1.58277	-1.16751	-0.4221	-0.0299892	-0.589383	-0.780964	-0.488671	-0.621269	-1.32625	-1.38201	1.30404	1.66017	1.16461	1.18823	-0.430124	-0.835798	-0.910601	-0.796774	0.932162	2.12192	1.34395	0.395365	-1.16053	-0.562429	-1.4116	-0.725501	1.3281	1.18808	-0.0785206	0.0786089	-0.518604
CCDC9_S386_M1	-0.492936	-0.146727	-1.08231	-0.0142646	0.932063	0.826355	0.986041	1.31742	NaN	-1.8114	NaN	-2.64792	0.185992	0.21286	0.341251	0.106994	0.342245	-0.0618962	0.132009	-0.278319	-1.77226	0.838591	0.941955	NaN	-0.711303	0.16698	-0.421867	0.362947	-0.041573	-0.265927	1.01547	1.17475	-0.0267432	-1.3425	0.277404	0.260131	0.31856	0.344016	-2.63068	-2.57172	0.488454	0.809989	0.504802	0.276771	0.533205	0.767692	0.985648	0.869758	-0.434059
TBKBP1_S97_M1	-1.21279	-0.860147	-0.257758	-0.896217	0.778927	0.830353	0.943082	0.351646	-1.63681	NaN	-0.919413	-0.310559	0.793031	0.81307	1.18684	1.28081	-0.340496	-0.2	-1.56594	-1.93515	-0.230206	-0.605131	0.0417619	-0.931926	NaN	-0.933204	-2.43959	NaN	0.771197	1.06215	1.1436	0.853222	-0.213665	NaN	-1.27172	-0.438478	0.881054	1.19835	1.61709	1.46055	-1.04627	-0.123848	0.105778	-0.100974	0.436751	0.547389	0.838436	0.535213	-0.806727
TNIP1_S79_M2	-1.053	-0.60161	-0.752794	-0.496415	0.287457	1.13544	1.24946	0.784589	-0.806926	-0.946015	-0.684948	-0.408722	0.503412	0.521802	1.50383	1.32078	-0.562449	-0.693755	-0.909914	-1.14587	-0.93428	-0.409629	0.680352	-0.587274	-0.826216	0.583916	0.599306	-1.94644	0.26138	0.529202	1.38732	0.819675	-1.48138	-1.55356	-0.741665	-0.692816	1.60976	1.47127	1.82191	1.2236	-0.701194	-0.826164	-0.835137	-0.529005	1.34006	1.11942	0.373236	NaN	-0.725954
ATG9A_S755_M1	NaN	-1.6498	NaN	NaN	0.707644	-0.241209	0.466882	-0.0190308	NaN	NaN	NaN	NaN	0.650668	1.02167	0.67132	0.364477	NaN	NaN	-0.120999	-0.482629	-0.322351	-0.30105	-0.683883	-1.15275	-0.504228	NaN	-0.154957	0.211511	0.762271	0.394387	1.80207	0.444746	-2.52957	-2.81362	NaN	NaN	0.325779	0.351707	0.544714	-0.244803	NaN	NaN	NaN	NaN	NaN	0.147501	1.25958	1.09394	-1.6498
TCOF1_S178_M1	NaN	NaN	NaN	NaN	0.156264	-0.839835	-0.93084	-0.855442	-1.35616	NaN	NaN	NaN	-1.02421	-0.879804	1.56399	0.922238	-0.95039	-0.998079	-1.22819	-1.33504	NaN	-1.65666	-1.27194	-0.949336	NaN	NaN	0.598401	0.0228364	1.84005	NaN	0.304565	0.237572	1.47275	0.622281	0.786268	1.0716	NaN	0.835668	1.38587	0.990132	NaN	NaN	-0.160999	-0.501535	0.386439	0.567744	0.640276	0.533512	NaN
IKBKB_S697_M1	-0.754505	0.174181	-0.782802	-0.380277	1.15252	0.76057	0.893181	0.992591	-1.07559	-1.51464	-1.23489	-2.32048	-0.876444	-0.111761	0.257582	-0.869662	-0.773959	-1.15617	-0.786689	-1.32654	0.0177687	-0.586592	-0.216208	-0.780658	-0.493396	-0.2062	-0.821568	-1.4856	1.51173	1.53463	0.976251	0.957616	-0.951214	0.308098	0.247908	NaN	1.37767	1.60374	1.31848	1.38892	0.0292141	-0.107767	-0.287903	0.158962	1.40026	1.07319	0.838474	0.927993	-0.435851
UCHL3_S161_M1	NaN	-1.66375	-0.640641	-0.708556	1.01526	1.1963	1.04723	0.961208	NaN	NaN	-1.01251	NaN	-0.190245	-0.249884	-0.190384	-0.105269	-0.72582	-0.939411	NaN	NaN	-0.658111	NaN	-0.615989	-0.26512	-1.23579	-1.26411	-0.776456	-1.0632	1.37169	1.27679	1.09069	1.15286	-0.858813	-0.372387	-0.435007	-0.526721	1.64488	1.45652	1.15368	0.992581	NaN	-1.11052	-1.38676	-1.11699	0.798853	0.808615	1.09989	1.0454	-1.00431
IRAK4_S157_M1	-0.877568	NaN	-0.688933	-0.323996	0.935513	0.746075	1.27019	1.16892	NaN	-1.35584	-1.21352	-1.20662	-0.823519	-0.943931	-0.0345411	0.011882	-0.861228	-0.612802	NaN	NaN	-0.998588	-0.601379	-0.412626	-0.817446	-0.871404	-1.04963	-0.961601	1.41651	1.19126	1.00286	1.28697	1.20791	-0.861968	NaN	-1.10566	-1.14512	0.982469	1.25156	1.28467	1.43688	NaN	NaN	-0.870078	NaN	0.9309	0.830277	0.814928	0.868211	-0.630165
G3BP2_T227_M2	NaN	NaN	NaN	NaN	0.782809	0.864575	1.28665	0.991299	NaN	NaN	NaN	NaN	-1.17901	NaN	-0.121739	-1.30389	NaN	NaN	NaN	NaN	NaN	NaN	NaN	NaN	NaN	NaN	NaN	NaN	NaN	NaN	NaN	NaN	NaN	NaN	NaN	NaN	NaN	NaN	NaN	NaN	NaN	NaN	NaN	NaN	-0.770894	NaN	-0.549811	NaN	NaN
G3BP2_S235_M2	NaN	NaN	NaN	NaN	0.782809	0.864575	1.28665	0.991299	NaN	NaN	NaN	NaN	-1.17901	NaN	-0.121739	-1.30389	NaN	NaN	NaN	NaN	NaN	NaN	NaN	NaN	NaN	NaN	NaN	NaN	NaN	NaN	NaN	NaN	NaN	NaN	NaN	NaN	NaN	NaN	NaN	NaN	NaN	NaN	NaN	NaN	-0.770894	NaN	-0.549811	NaN	NaN
ANKHD1_S803_M1	NaN	NaN	-1.14812	NaN	0.470751	0.578474	0.332216	0.117052	NaN	NaN	NaN	NaN	-0.923815	-0.78961	-0.0112938	-0.377722	NaN	NaN	NaN	NaN	NaN	NaN	NaN	-1.1445	NaN	NaN	-1.70938	NaN	0.794222	0.963257	1.22062	0.643335	NaN	NaN	NaN	-1.32623	1.0646	0.981362	1.32346	1.24171	NaN	NaN	-1.70974	-1.79189	0.25147	0.151929	0.392348	0.405494	-1.14812
TANK_S126_M2	NaN	NaN	-1.86219	-2.20691	0.332826	0.443793	0.136602	-0.0122702	NaN	NaN	NaN	NaN	-0.631888	-0.514475	-0.328524	-0.740135	NaN	NaN	NaN	NaN	-0.837775	NaN	-1.42593	-1.06444	NaN	NaN	NaN	NaN	1.18888	1.04208	0.931595	0.674895	NaN	NaN	NaN	NaN	1.50991	1.35907	1.01447	1.06991	NaN	NaN	NaN	NaN	-0.0315283	-0.0573865	0.103581	-0.094168	-2.03455
TANK_S129_M2	NaN	NaN	-1.86219	-2.20691	0.332826	0.443793	0.136602	-0.0122702	NaN	NaN	NaN	NaN	-0.631888	-0.514475	-0.328524	-0.740135	NaN	NaN	NaN	NaN	-0.837775	NaN	-1.42593	-1.06444	NaN	NaN	NaN	NaN	1.18888	1.04208	0.931595	0.674895	NaN	NaN	NaN	NaN	1.50991	1.35907	1.01447	1.06991	NaN	NaN	NaN	NaN	-0.0315283	-0.0573865	0.103581	-0.094168	-2.03455
FERMT3_S345_M1	NaN	NaN	NaN	NaN	0.457859	0.287415	0.6111	0.687679	NaN	NaN	NaN	NaN	NaN	-0.942959	0.512344	-0.139588	NaN	NaN	NaN	NaN	-1.89689	NaN	NaN	-1.76871	NaN	NaN	NaN	NaN	NaN	-0.0357822	1.13902	-0.188073	NaN	NaN	NaN	NaN	NaN	NaN	1.27659	NaN	NaN	NaN	NaN	NaN	NaN	NaN	NaN	NaN	NaN
DENND1C_S619_M1	NaN	NaN	NaN	NaN	0.823518	0.317877	1.10783	0.739432	NaN	NaN	NaN	NaN	-0.102527	-0.472589	-1.02539	NaN	NaN	NaN	NaN	NaN	-1.13014	-1.64966	NaN	NaN	-1.15224	NaN	-0.740479	NaN	1.14342	0.593448	0.223021	-0.329631	NaN	-1.80964	NaN	NaN	0.847745	0.903488	1.48464	1.63613	NaN	NaN	NaN	NaN	-0.393608	-0.27455	-0.740089	NaN	NaN
ARFGAP2_S364_M1	NaN	NaN	NaN	NaN	-0.0677378	0.137421	0.526438	0.619967	NaN	NaN	NaN	-1.48071	-0.32272	-1.10994	0.405941	-0.218395	NaN	NaN	NaN	NaN	-0.797428	-1.17271	-0.437022	-1.01858	NaN	NaN	NaN	NaN	-0.0401709	-0.0348636	1.29837	0.542539	NaN	NaN	-1.38152	NaN	1.5572	NaN	1.74392	2.10468	NaN	NaN	-1.63328	NaN	0.269599	-0.497197	0.666249	0.33996	NaN
IKBKB_S675_M1	NaN	NaN	NaN	NaN	-0.783624	1.19178	-1.48078	-1.56274	NaN	NaN	NaN	NaN	0.699791	0.73447	0.171225	0.236087	NaN	NaN	NaN	NaN	-0.54554	-0.417552	-1.46028	NaN	NaN	NaN	NaN	NaN	1.18133	0.950779	0.0969836	-1.54808	NaN	NaN	NaN	NaN	0.917373	0.722435	-1.13874	-1.03304	NaN	NaN	NaN	NaN	1.39431	1.00359	0.376251	0.293974	NaN
IQSEC1_S262_M1	NaN	NaN	-0.878321	NaN	1.08857	1.15338	0.54052	0.695623	-2.25836	NaN	-1.31392	-1.19775	0.39268	0.330418	0.137886	-0.242488	NaN	NaN	NaN	NaN	-0.423421	-0.826489	-0.930235	-1.02084	NaN	NaN	NaN	-1.07904	1.37697	1.26577	0.811824	0.545007	-1.5963	NaN	-1.54989	NaN	1.19834	1.03754	0.605033	0.10548	NaN	NaN	NaN	NaN	0.542563	0.715479	0.36954	0.404414	-0.878321
XIAP_S406_M1	NaN	NaN	NaN	NaN	0.0499373	-0.0193513	0.0582911	0.0620809	NaN	NaN	-1.48349	NaN	-1.02347	-0.829741	0.118093	-0.370346	NaN	NaN	NaN	NaN	NaN	NaN	-0.436121	NaN	-1.87352	NaN	-2.71676	NaN	0.442746	0.651196	1.13355	0.771674	NaN	NaN	NaN	NaN	0.311977	0.83026	1.47878	1.18564	NaN	NaN	NaN	NaN	0.2951	0.0607598	0.683133	0.619579	NaN
APOBR_S939_M1	-0.980376	NaN	-0.623731	NaN	1.21385	0.8492	1.07747	1.20314	NaN	-1.53576	-1.3592	-0.857565	0.230249	0.100553	0.396951	0.177475	NaN	NaN	NaN	NaN	NaN	-0.401498	-0.294846	-0.359333	-1.1897	-1.20869	-0.886451	-1.06233	0.920742	0.907428	1.10558	1.1901	-1.40134	-1.02833	-1.22091	-0.297517	1.59576	1.42871	1.38423	0.948633	NaN	NaN	-1.23826	-1.12423	0.630751	0.606416	0.567419	0.53542	-0.802053
CCDC88A_S449_M1	-1.25496	NaN	-1.05287	-1.26767	1.25071	1.40463	0.910968	0.717863	-1.14699	-1.30399	NaN	-0.620874	0.428793	0.410745	0.122648	-0.0224455	NaN	-1.55986	NaN	-1.60124	0.00160775	0.0797387	-0.259007	-0.266279	-0.439053	-0.742191	-0.681438	-0.694705	1.5045	1.59141	1.06045	0.905195	-0.792517	-0.61634	NaN	-0.362396	1.62984	1.40364	0.919919	0.654082	NaN	-1.26279	-1.08575	-1.23474	1.18867	1.12845	0.530965	0.423301	-1.19183
MDC1_S1775_M1	-1.283	-1.68302	0.162556	-0.305608	1.27986	1.31791	1.15397	1.24584	-1.71949	-2.62593	-1.15359	-0.807297	-0.652125	-0.415685	0.520442	0.107614	NaN	-0.897741	-0.490382	-1.18589	-0.328865	0.498946	-0.293284	-0.138778	0.107724	NaN	0.803822	0.961427	1.16725	0.746772	1.83847	1.10332	-1.66576	-0.365483	0.597694	0.464555	0.324786	0.142527	0.791846	NaN	NaN	-0.825714	-0.141699	-0.650996	NaN	0.317869	0.959928	1.01521	-0.777268
TANK_S208_M1	NaN	-1.87765	-1.66624	NaN	0.189963	0.490141	0.469599	0.410632	NaN	NaN	NaN	-1.94218	0.621691	0.447931	0.531767	-0.035956	NaN	NaN	NaN	NaN	-0.334593	0.240122	0.325928	0.118452	NaN	NaN	-2.02853	-2.01996	0.699859	0.505317	0.652453	0.413023	-1.84079	NaN	NaN	NaN	0.793118	0.793901	0.474912	0.467763	NaN	NaN	NaN	NaN	0.969451	0.817523	0.63015	0.682209	-1.77195
RBCK1_S359_M1	NaN	NaN	NaN	NaN	0.215032	0.386177	0.422215	0.267899	NaN	NaN	-2.56035	NaN	0.109862	-0.444049	0.706804	-0.0426862	NaN	-0.609003	-0.458763	-0.64064	0.342045	0.0126813	0.480733	-0.128756	NaN	NaN	-2.368	NaN	0.660934	0.462135	0.642141	0.302103	NaN	NaN	NaN	NaN	-0.573089	1.0964	0.564538	NaN	-2.59584	NaN	NaN	NaN	1.14481	0.795632	0.9434	0.865629	NaN
AZI2_S357_M1	-1.04028	-1.77423	-0.095549	-1.20286	1.5204	1.49885	1.05232	0.933309	-1.80448	-1.26434	NaN	-1.5115	1.06471	0.957298	1.28443	1.02157	-0.563514	-0.675445	NaN	NaN	0.646689	0.385113	0.329229	-0.256319	-0.458563	-0.500089	-1.15527	-0.334255	0.973001	NaN	NaN	-0.635638	-1.39115	NaN	-0.73944	NaN	NaN	1.18642	1.14636	1.18981	-0.396577	-0.487339	0.068984	-0.724536	0.0102073	1.0448	0.697867	NaN	-1.02823
TOM1_S355_M1	-1.05104	-1.14764	-0.804618	-1.26594	1.1634	1.35964	0.656594	0.787278	-0.934978	-0.864236	-0.843893	-0.547558	1.15417	1.05142	0.69589	0.415242	-1.14876	-1.17038	-1.47048	-1.11193	0.383903	0.510812	0.289064	-0.104993	-0.874251	-0.860141	-0.618778	-0.629572	1.45182	1.52546	1.07349	0.995824	-1.04741	-1.10245	-1.03649	-0.876535	1.57958	1.50256	1.073	0.811443	-0.897318	-0.707831	-0.588256	-0.688166	1.25129	1.17439	0.745765	0.741618	-1.06731
SELPLG_T393_M2	-0.524572	NaN	0.229138	0.546117	1.65239	1.37509	1.91611	1.89183	-0.947237	-1.04635	-1.32925	-0.831504	-0.364468	-0.341215	0.209467	0.348186	-0.994434	-0.492152	0.358366	0.0510024	0.553661	0.6688	0.874945	0.564643	0.150334	-0.739769	0.154597	0.514893	0.0527381	-1.36772	-0.679652	0.622416	-2.17744	NaN	NaN	-0.547593	NaN	-2.32483	0.918469	-0.567584	-0.46547	-0.700932	-1.13716	-0.502338	0.95437	1.21386	1.29097	0.96929	0.0835611
CYLD_S418_M2	-1.36924	-1.41935	-0.869325	-1.73321	0.874112	1.06351	0.339472	0.174254	-1.20442	-1.1445	-1.52527	-0.565035	1.33515	1.14098	0.919605	0.57447	-0.641681	-0.769152	-1.79556	-1.55946	1.06972	0.975373	0.706204	0.573027	-0.94928	-0.787575	-0.574973	-0.607429	1.21232	1.05463	0.732898	0.663184	-0.274516	-0.756552	-0.946537	-0.560806	1.39121	1.10047	0.735214	0.929402	-0.706948	-0.730262	0.0366605	-0.372169	1.29532	1.22957	0.903911	0.832589	-1.34778
CYLD_S422_M2	-1.36924	-1.41935	-0.869325	-1.73321	0.874112	1.06351	0.339472	0.174254	-1.20442	-1.1445	-1.52527	-0.565035	1.33515	1.14098	0.919605	0.57447	-0.641681	-0.769152	-1.79556	-1.55946	1.06972	0.975373	0.706204	0.573027	-0.94928	-0.787575	-0.574973	-0.607429	1.21232	1.05463	0.732898	0.663184	-0.274516	-0.756552	-0.946537	-0.560806	1.39121	1.10047	0.735214	0.929402	-0.706948	-0.730262	0.0366605	-0.372169	1.29532	1.22957	0.903911	0.832589	-1.34778
Fig. 2f
PTM_collapse_key	DMSO	DMSO	DMSO	DMSO	DMSO_TNF	DMSO_TNF	DMSO_TNF	DMSO_TNF	TAK1i	TAK1i	TAK1i	TAK1i	TAK1i_TNF	TAK1i_TNF	TAK1i_TNF	TAK1i_TNF	TBK1i/IKKei	TBK1i/IKKei	TBK1i/IKKei	TBK1i/IKKei	TBK1i/IKKei_TNF	TBK1i/IKKei_TNF	TBK1i/IKKei_TNF	TBK1i/IKKei_TNF	Mean DMSO	Mean DMSO_TNF	Mean TAK1i	Mean TAK1i_TNF	Mean TBK1i/IKKei	Mean TBK1i/IKKei_TNF
AZI2_S357_M1	0.611018	-1.1584	-0.314016	-0.118798	0.0738798	0.46862	0.570001	0.325943	0.115671	0.351143	NaN	0.366122	0.749407	1.08125	1.17542	NaN	0.205918	0.584897	0.408309	0.590956	-1.36717	-2.69418	NaN	-2.02597	-0.24505	0.359611	0.277646	1.00202	0.44752	-2.02911
CYLD_S415_M2	-1.27171	-1.14967	-1.72447	-0.765125	0.692343	0.695524	1.0726	0.97954	-1.27901	-1.69118	-0.386372	-0.165264	0.920631	1.17729	1.43002	1.0495	NaN	0.946818	0.816535	-0.458017	0.26427	-0.506951	-0.140751	-0.506551	-1.22774	0.860002	-0.880457	1.14436	0.435112	-0.222496
CYLD_S419_M2	-1.27171	-1.14967	-1.72447	-0.765125	0.692343	0.695524	1.0726	0.97954	-1.27901	-1.69118	-0.386372	-0.165264	0.920631	1.17729	1.43002	1.0495	NaN	0.946818	0.816535	-0.458017	0.26427	-0.506951	-0.140751	-0.506551	-1.22774	0.860002	-0.880457	1.14436	0.435112	-0.222496
FERMT3_S345_M1	NaN	NaN	NaN	NaN	NaN	NaN	-0.707107	NaN	NaN	NaN	NaN	NaN	NaN	NaN	NaN	0.707107	NaN	NaN	NaN	NaN	NaN	NaN	NaN	NaN	NaN	-0.707107	NaN	0.707107	NaN	NaN
IQSEC1_S248_M1	NaN	NaN	NaN	NaN	0.556243	NaN	1.12146	-0.725796	NaN	NaN	NaN	NaN	NaN	-0.951911	NaN	NaN	NaN	NaN	NaN	NaN	NaN	NaN	NaN	NaN	NaN	0.317304	NaN	-0.951911	NaN	NaN
ANKHD1_S803_M1	NaN	NaN	NaN	NaN	1.30544	NaN	0.640087	NaN	NaN	NaN	NaN	NaN	NaN	0.252524	0.361144	0.136767	NaN	NaN	NaN	NaN	-1.20813	NaN	NaN	-1.48783	NaN	0.972763	NaN	0.250145	NaN	-1.34798
APOBR_S930_M1	-0.658571	-0.682174	-1.13185	-0.820296	1.39325	1.33517	1.16074	0.736529	-0.950511	-0.951333	-0.717832	-0.512983	0.888491	1.09674	0.907584	0.976486	NaN	NaN	NaN	NaN	NaN	-0.901305	-1.16814	NaN	-0.823223	1.15642	-0.783165	0.967326	NaN	-1.03472
ARFGAP2_S228_M1	NaN	-0.553698	NaN	NaN	1.24904	1.20215	1.16179	0.878509	NaN	NaN	-0.274208	NaN	0.526186	0.93899	1.26836	0.99278	-1.01889	-0.932581	-1.41115	-1.48775	-0.710789	-0.637628	-0.546767	-0.644346	-0.553698	1.12287	-0.274208	0.931579	-1.21259	-0.634883
CCDC88A_S449_M1	-0.026806	0.0929822	-0.482824	0.261259	1.26157	1.92992	1.51912	1.71765	-1.26022	-0.283046	-0.500502	-0.461862	0.0413556	0.119699	0.107609	0.204098	NaN	NaN	-2.46652	NaN	-0.38128	-0.602963	-0.463806	-0.325434	-0.0388473	1.60707	-0.626407	0.11819	-2.46652	-0.443371
MDC1_S1775_M1	-0.696642	-0.540528	-0.775767	-0.775236	1.88396	1.36882	2.13985	-0.0855436	NaN	-0.868182	-1.12302	NaN	-0.461857	-0.49444	-0.966013	-0.441328	-0.162979	-0.158251	-0.42811	-0.274589	-0.18596	0.474888	0.409515	2.16142	-0.697043	1.32677	-0.995603	-0.59091	-0.255982	0.714965
TANK_S208_M1	NaN	NaN	NaN	NaN	-0.641559	-0.7209	1.33625	-1.77359	NaN	NaN	NaN	NaN	NaN	-0.468216	0.802887	0.525642	NaN	NaN	NaN	NaN	-0.982652	-0.033551	1.22103	0.734656	NaN	-0.449949	NaN	0.286771	NaN	0.234871
TOM1_S355_M1	-0.391171	-0.574501	-0.721986	-0.37002	1.39473	1.64531	1.71353	1.11631	-1.0087	-0.945036	-1.02217	-1.07241	0.699246	0.984867	0.924349	0.979516	-1.07717	-1.12215	-1.27524	-1.0924	0.171833	0.2711	0.333147	0.439028	-0.514419	1.46747	-1.01208	0.896994	-1.14174	0.303777
SMARCAD1_Y217_M3	NaN	NaN	NaN	NaN	1.41877	NaN	-0.0639506	0.797721	NaN	NaN	NaN	NaN	-1.46132	-0.941822	0.507908	-0.257308	NaN	NaN	NaN	NaN	NaN	NaN	NaN	NaN	NaN	0.717513	NaN	-0.538135	NaN	NaN
RALGPS2_S311_M2	NaN	NaN	NaN	NaN	-0.888901	0.704211	-0.398044	0.143689	NaN	NaN	NaN	NaN	NaN	-1.57974	0.9817	1.03708	NaN	NaN	NaN	NaN	NaN	NaN	NaN	NaN	NaN	-0.109761	NaN	0.146348	NaN	NaN
MAP7D1_S548_M1	NaN	NaN	NaN	NaN	NaN	-0.401057	1.84009	-0.841256	NaN	NaN	NaN	NaN	NaN	0.620789	0.251914	-2.28531	1.08611	0.252392	0.333766	-0.196515	-0.804842	-0.034157	0.178079	NaN	NaN	0.19926	NaN	-0.47087	0.368938	-0.220307
PRRC2C_S189_M2	-0.152589	0.235652	-0.300994	0.27049	1.07692	0.901836	1.57814	0.817918	NaN	-1.5808	-1.07948	-1.16121	0.416986	1.53357	1.88908	0.222924	0.318429	-0.433093	-0.0736718	-0.311118	-0.877311	-1.28167	-0.437286	-1.57272	0.0131396	1.0937	-1.27383	1.01564	-0.124863	-1.04225
NSD3_S546_M1	NaN	NaN	NaN	NaN	-0.582662	0.935247	1.77988	-0.181802	NaN	NaN	NaN	NaN	-1.7596	0.94532	NaN	0.0523663	NaN	NaN	NaN	-0.201753	NaN	NaN	-0.314003	-0.672996	NaN	0.487666	NaN	-0.253971	-0.201753	-0.493499
SRRM1_S390_M2	-0.975578	NaN	-0.984366	NaN	1.34199	1.30879	1.34811	0.824039	NaN	NaN	NaN	NaN	0.0512007	-0.0499455	NaN	0.403976	-0.872903	NaN	-1.02004	NaN	NaN	-1.44676	NaN	0.0714868	-0.979972	1.20573	NaN	0.135077	-0.94647	-0.687636
GART_S796_M1	0.504768	0.625736	-0.740363	-0.0692129	1.97862	2.05982	1.6873	1.85104	-0.890401	-0.363611	-0.827888	-0.421689	0.157716	-0.0708091	-0.310036	0.229753	-1.33308	-1.26702	-1.06138	-0.793206	-0.170076	-0.169187	-0.196566	-0.41022	0.0802319	1.89419	-0.625897	0.00165608	-1.11367	-0.236512
G3BP2_S235_M2	NaN	-0.103407	-1.15521	0.241548	0.625118	1.40813	1.37822	1.16119	-0.198534	-0.421599	-0.590318	-0.468156	0.401391	0.509085	1.00596	0.795794	NaN	NaN	NaN	NaN	-1.68946	-1.26806	-1.63169	NaN	-0.339023	1.14316	-0.419652	0.678057	NaN	-1.52974
G3BP2_T227_M2	NaN	-0.0855613	-1.12003	NaN	0.612051	1.38299	1.35394	1.14307	-0.177985	-0.394707	-0.556516	-0.437975	0.404882	0.509513	0.992258	0.78807	NaN	NaN	NaN	NaN	-1.62652	-1.2171	-1.57038	NaN	-0.602795	1.12301	-0.391796	0.673681	NaN	-1.47133
N4BP1_S579_M1	NaN	NaN	NaN	NaN	-0.0452133	0.00480961	0.227141	0.315429	NaN	NaN	NaN	NaN	0.442062	0.958492	0.821283	0.835245	NaN	NaN	NaN	NaN	NaN	-1.89464	-1.66461	NaN	NaN	0.125541	NaN	0.76427	NaN	-1.77962
RNF31_S284_M1	NaN	NaN	NaN	NaN	-0.119543	0.166459	0.272734	-0.537484	NaN	NaN	NaN	NaN	NaN	0.960566	1.18521	0.984738	NaN	NaN	NaN	NaN	-1.28933	NaN	NaN	-1.62335	NaN	-0.0544585	NaN	1.0435	NaN	-1.45634
PTPN12_S449_M1	-0.924542	-0.584455	-1.23049	-0.425382	1.69987	1.76119	1.45287	1.06887	-0.976846	-1.0414	-0.439146	-0.18871	0.891167	0.925431	1.08545	0.827429	-1.26757	-1.39019	-0.894882	-0.71856	-0.234376	0.240882	0.33625	0.0271362	-0.791218	1.4957	-0.661526	0.93237	-1.0678	0.0924732
COG1_S113_M3	-1.24025	0.483105	-0.413613	-1.16349	1.644	1.24684	1.36579	1.11856	-0.738753	-1.5069	NaN	-0.861218	-0.504126	0.513228	0.227958	0.503456	NaN	NaN	-0.937714	NaN	NaN	NaN	NaN	0.263122	-0.583561	1.3438	-1.03562	0.185129	-0.937714	0.263122
COG1_S114_M3	-1.24025	0.483105	-0.413613	-1.16349	1.644	1.24684	1.36579	1.11856	-0.738753	-1.5069	NaN	-0.861218	-0.504126	0.513228	0.227958	0.503456	NaN	NaN	-0.937714	NaN	NaN	NaN	NaN	0.263122	-0.583561	1.3438	-1.03562	0.185129	-0.937714	0.263122
COG1_T115_M3	-1.24025	0.483105	-0.413613	-1.16349	1.644	1.24684	1.36579	1.11856	-0.738753	-1.5069	NaN	-0.861218	-0.504126	0.513228	0.227958	0.503456	NaN	NaN	-0.937714	NaN	NaN	NaN	NaN	0.263122	-0.583561	1.3438	-1.03562	0.185129	-0.937714	0.263122
VIM_S430_M1	-0.677875	-0.572921	-0.743975	-0.734031	1.38189	1.35317	1.82774	1.29171	-0.415935	-0.583335	-0.377378	-0.323418	0.470871	0.991875	1.02914	1.01806	-1.42706	-1.4102	-1.48694	-1.37124	0.00941224	0.252205	0.296229	0.202022	-0.682201	1.46363	-0.425016	0.877485	-1.42386	0.189967
CD2AP_S463_M1	-0.311605	-0.707167	-1.21118	-0.34854	1.02205	1.45948	1.10879	-1.35752	NaN	NaN	NaN	NaN	NaN	1.30409	1.15148	0.545055	-0.774416	-1.29909	-1.09623	-0.877888	0.60485	-0.179803	-0.263726	1.23137	-0.644623	0.558199	NaN	1.00021	-1.01191	0.348173
TCOF1_S178_M1	-1.38875	-1.54524	NaN	-0.746953	-0.705512	-1.86618	-0.19665	-0.789067	0.475079	0.963433	0.00750841	1.35811	NaN	0.893086	1.21197	1.40816	0.865986	-1.45567	0.283177	-0.0562998	1.06234	-0.0625879	-0.0936646	0.377718	-1.22698	-0.889351	0.701032	1.17107	-0.0907025	0.320951
SH3KBP1_S230_M1	-0.0428731	-0.839673	-1.42522	-0.602199	0.856106	0.373797	0.934078	0.734613	-0.555921	-0.649964	-0.725721	-0.988092	1.39976	1.53025	1.67513	1.44765	-0.579148	-1.16677	-1.41423	-1.35686	0.344757	0.544219	0.0339983	0.472316	-0.727491	0.724648	-0.729925	1.5132	-1.12925	0.348822
CCDC6_Y372_M2	-1.3819	-0.508697	-1.0497	-1.92948	0.790307	0.621573	1.49386	0.155932	-1.51081	-1.27419	-0.905622	0.0603071	1.47847	-0.496172	1.66662	1.05801	-0.0138876	0.715089	-0.309049	0.107567	-0.0227702	-0.175466	0.780592	0.649413	-1.21744	0.765419	-0.907578	0.926731	0.12493	0.307942
TBC1D5_S539_M1	-1.79049	-1.745	-0.633533	-1.4561	-0.187992	0.326312	0.235402	0.0995988	-0.926047	-0.235848	-1.31888	-1.00728	1.40395	1.23998	1.19637	0.794566	0.403748	-0.737427	0.148835	0.335221	0.761369	1.12781	1.26332	0.702113	-1.40628	0.11833	-0.872012	1.15872	0.037594	0.963651
RPS6KB1_S427_M1	-0.227698	0.350316	-0.140775	0.115247	0.692799	0.683003	0.848123	1.2054	-1.02501	-0.165202	-1.07962	NaN	0.594391	0.919681	0.208156	0.491594	-1.48878	-2.37923	-2.08367	NaN	0.460862	0.385487	0.695818	0.939102	0.0242724	0.857331	-0.756608	0.553456	-1.98389	0.620317
UCHL3_S125_M1	NaN	NaN	NaN	NaN	1.0263	0.99714	0.47107	1.1615	-1.21775	-0.845126	-1.42674	-1.73227	0.579979	-0.686586	-0.668447	-0.638865	NaN	NaN	NaN	NaN	0.392443	0.91022	0.619197	1.05795	NaN	0.914001	-1.30547	-0.35348	NaN	0.744953
TANK_S225_M1	NaN	NaN	NaN	NaN	0.494164	0.166768	0.833918	0.362943	NaN	NaN	NaN	NaN	-0.440507	NaN	-0.647313	-0.307083	-2.79104	NaN	NaN	NaN	0.411991	0.658615	0.560295	0.697245	NaN	0.464448	NaN	-0.464967	-2.79104	0.582037
CCDC9_S386_M1	-0.136298	0.872215	-0.633661	-0.114537	0.403534	0.864385	0.672617	0.598028	-1.57047	-0.00172871	-2.24933	NaN	-2.65945	0.253593	0.0929269	-0.0413755	-0.651068	0.0674629	0.254628	0.0560097	0.986252	0.919796	0.828622	1.18785	-0.00307053	0.634641	-1.27384	-0.588577	-0.068242	0.980631
SZRD1_S107_M1	-0.277571	-0.638362	-0.488474	-0.515078	0.744095	0.856943	0.858765	0.469608	-2.50552	-0.708431	-1.6695	-0.136923	0.0403901	0.365807	0.081705	0.424204	-0.361108	-0.852175	-0.460169	-0.759856	0.770477	1.78332	1.44126	1.53659	-0.479871	0.732353	-1.25509	0.228026	-0.608327	1.38291
DOK1_S291_M1	-0.933835	-1.13449	-1.25935	-1.04979	0.635091	0.82467	0.688947	0.247542	NaN	NaN	NaN	-1.20586	0.318705	-0.489831	-0.948442	-0.513505	-0.141486	0.105368	-0.424556	-0.835856	1.11439	1.90096	1.55576	1.54556	-1.09437	0.599062	-1.20586	-0.408268	-0.324132	1.52917
DYNC1LI1_T512_M3	-0.755201	-0.813862	-0.384602	-0.846232	0.591521	0.409643	-0.351588	0.703784	-1.46136	-0.790489	-1.3783	-1.17016	-0.380722	-0.433193	-0.790599	-0.302765	-0.139413	0.17088	1.88972	1.26348	0.476751	1.05868	2.05426	1.37976	-0.699974	0.33834	-1.20008	-0.47682	0.796166	1.24236
HBS1L_S127_M1	-1.28293	-1.54644	NaN	-1.36116	0.777441	0.768888	0.887601	0.813509	NaN	-1.38207	NaN	NaN	NaN	-0.66034	-0.534558	-0.662124	-0.231083	-0.348793	-0.278334	0.0891371	1.20938	1.29773	1.232	1.21215	-1.39684	0.81186	-1.38207	-0.619007	-0.192268	1.23781
TNIP1_S79_M2	-1.04721	-0.199522	-2.65429	NaN	0.727012	0.645625	0.606726	0.653636	NaN	-0.382326	-0.407681	0.382621	0.00370117	0.369074	0.659113	0.0695288	-0.15203	-1.05337	0.238051	-0.756746	NaN	NaN	NaN	2.29809	-1.30034	0.658249	-0.135795	0.275354	-0.431024	2.29809
[truncated: 11 more columns]

## Sheet: Fig. 3b, c, d, e, f, h
Fig. 3b
	no fraction		cytosol		nucleus		membrane
proteins significantly enriched in respective fractions	2077		2224		1770		1082
Fig. 3c
quantified class I phosphosites	32036
quantified phosphosites (not class I)	1267
class I phosphosites significantly enriched in no fraction	6272
class I phosphosites significantly enriched in cytosol	8781
class I phosphosites significantly enriched in nucleus	9531
class I phosphosites significantly enriched in membrane	7452
Fig. 3d
Gene name	UT_membrane	UT_membrane	UT_membrane	UT_membrane	TNF_membrane	TNF_membrane	TNF_membrane	TNF_membrane	TNF_TAK1i_membrane	TNF_TAK1i_membrane	TNF_TAK1i_membrane	TNF_TAK1i_membrane	Mean UT_membrane	Mean TNF_membrane	Mean TNF_TAK1i_membrane
OSBPL3	-0.550933	-0.63573	-0.725088	-0.109796	1.09593	1.29882	1.07506	1.65614	-1.09908	-0.147495	-0.849966	-1.00787	-0.505387	1.28149	-0.776101
NAA10	-0.845141	-0.355306	-0.886687	-1.048	2.01237	0.957125	-0.083934	1.58591	-0.698658	-0.534509	-0.114579	0.0114048	-0.783784	1.11787	-0.334085
TTC4	-0.910979	-0.88143	-0.836698	-0.808563	1.06208	1.70365	-0.317595	1.91942	-0.29605	-0.24707	-0.179176	-0.20759	-0.859418	1.09189	-0.232471
GPR107	-0.526092	-0.909426	-0.362401	-0.517049	1.85668	-0.611223	1.38333	1.65362	-0.640897	-0.529475	-0.298972	-0.498097	-0.578742	1.0706	-0.49186
ZNF207	-0.552443	-0.912387	-0.16442	-0.349167	1.6588	0.765782	-0.374234	2.21605	-0.487982	-0.6457	-0.617211	-0.537081	-0.494604	1.0666	-0.571994
EDEM3	-1.22825	-1.29233	-0.990497	0.0665581	0.920921	-0.0574044	1.27219	2.03872	-0.235192	0.0247451	-0.163042	-0.356419	-0.861129	1.04361	-0.182477
TNIP1	-0.448089	-0.722023	0.141993	0.243777	0.926613	0.814422	0.630589	1.71113	-1.85511	0.196442	-1.33292	-0.306827	-0.196086	1.02069	-0.824602
KDM6A	-0.460663	-0.87269	-0.693874	-0.377369	1.11853	0.336598	0.592221	1.96936	-0.508317	-1.03254	1.07832	-1.14958	-0.601149	1.00418	-0.403028
KDM1B	-1.0215	1.13289	-1.29299	-0.657086	1.02442	0.932592	0.979809	0.984899	-0.774716	-0.794178	0.566717	-1.08085	-0.459672	0.980429	-0.520757
FDX1	-0.953452	-1.10699	-0.943501	-0.822696	1.56638	-0.486622	0.94157	1.89667	-0.274135	0.194733	0.0684255	-0.0803841	-0.95666	0.9795	-0.0228403
TP53BP1	-0.491611	-0.606841	-0.0101322	-1.6201	0.326043	2.1436	0.655286	0.654929	0.631811	-1.27098	0.0243764	-0.436386	-0.682171	0.944964	-0.262793
MAPT	-1.06894	-0.829385	-0.94785	1.07717	1.0813	0.77268	0.859179	1.00888	-1.19488	-0.816469	0.892998	-0.834692	-0.44225	0.93051	-0.48826
CALML3	-0.872716	-1.01724	-0.661196	0.986232	1.197	1.10433	0.989214	0.337112	-1.07751	-0.96168	0.978953	-1.00251	-0.391229	0.906914	-0.515686
FAM208A	-1.26372	-0.956742	-0.744232	0.912874	0.697318	0.774511	1.28043	0.606816	-1.5315	-0.668362	1.08506	-0.192459	-0.512955	0.839769	-0.326814
KCTD18	-1.34958	-0.941268	-0.564177	-0.56348	-0.238846	1.10466	1.06522	1.23938	0.9719	1.07096	-0.839858	-0.954914	-0.854626	0.792605	0.0620211
PPME1	-0.610113	0.227056	-2.01189	-1.14887	2.00706	0.591206	-0.236134	0.750075	0.152641	-0.0874031	-0.0559531	0.422327	-0.885954	0.778051	0.107903
TRAF2	-0.430388	-1.44375	-0.464969	-0.741941	1.48843	-0.883241	0.75506	1.74185	0.907269	-0.424932	0.0900416	-0.593436	-0.770261	0.775526	-0.0052642
RRBP1	-0.963941	-0.368265	-1.95896	-0.977906	1.43009	0.30863	1.18996	0.159107	0.36076	0.710933	0.732316	-0.622719	-1.06727	0.771946	0.295323
SDHAF3	-2.127	-1.31044	-0.622218	-0.441176	0.903022	0.913656	0.43673	0.829645	0.784346	-0.124967	-0.224611	0.983011	-1.12521	0.770763	0.354445
SUZ12	-0.857764	-1.37972	-0.0665413	-0.888208	-0.76906	1.09531	1.15509	1.53804	-0.284126	-0.499169	1.28098	-0.32483	-0.798058	0.754845	0.043213
PITHD1	-1.64706	-1.40318	-0.701169	0.256129	1.01538	0.567548	0.407464	1.01375	0.7913	0.634731	0.46748	-1.40236	-0.873822	0.751035	0.122787
RPP14	-0.0794769	-1.42068	0.382441	-0.36056	0.73809	0.680286	0.5038	1.05384	0.805256	-1.78616	0.826653	-1.34348	-0.36957	0.744004	-0.374434
POP7	-1.74189	-1.94914	-0.611321	0.176112	1.49533	0.325823	0.0612935	0.982093	0.313503	0.489712	0.164726	0.293761	-1.03156	0.716133	0.315426
TRADD	-1.54062	-1.6642	-1.48415	-0.502918	0.787353	0.639274	0.581253	0.686702	0.587689	0.603943	0.633265	0.672411	-1.29797	0.673645	0.624327
PIP4K2C	-0.597378	-0.82512	-1.11833	-0.675785	-0.0324403	0.905828	0.518637	1.25813	0.600542	0.924273	0.918565	-1.87692	-0.804154	0.662538	0.141616
DHRSX	-1.73702	-1.35759	0.759124	-0.755322	0.998771	0.463814	0.179326	0.987785	-1.2464	0.817397	0.16705	0.723066	-0.772703	0.657424	0.115279
IKBKG	-0.730082	-0.716999	-0.754032	-1.12498	1.25752	-0.843994	1.05193	1.08104	-0.716427	1.13687	1.09598	-0.736833	-0.831524	0.636627	0.194897
MYH14	-0.990021	-1.59828	-1.89211	0.447311	0.950844	0.56347	0.491747	0.531929	-0.601569	0.643179	0.495523	0.957978	-1.00828	0.634498	0.373778
MAGED2	-0.520104	-0.798071	-0.712005	-1.27853	-0.230813	2.07178	-0.0663872	0.743358	-0.929393	1.10495	0.929899	-0.314691	-0.827177	0.629486	0.197692
RIPK1	-1.52558	-1.16418	-1.62876	-0.884722	0.22639	0.695048	0.789841	0.693125	0.896323	0.819854	0.240114	0.842543	-1.30081	0.601101	0.699709
EAF1	-1.91689	0.552535	-1.65454	-1.35227	0.702184	0.601393	0.511276	0.493604	0.493088	0.516735	0.6487	0.404181	-1.09279	0.577114	0.515676
CEP85	-0.67345	-1.68482	-0.559374	-0.964755	0.813775	-0.0686312	0.789718	0.686953	-1.3172	0.960039	0.940343	1.0774	-0.970599	0.555454	0.415145
PDCL	-0.957603	-0.517171	-0.681136	-0.833569	1.10571	0.899818	0.838035	-0.642002	0.919583	0.789108	0.884561	-1.80533	-0.74737	0.550391	0.196979
PRPF31	-0.814165	-0.943934	-0.778983	-1.34825	0.699595	-0.918423	0.904903	1.35814	0.48997	1.09337	1.01106	-0.753283	-0.971333	0.511054	0.460279
KDELR2	-1.64921	-1.21747	0.36995	-0.97688	0.826036	1.21636	-0.353253	0.244079	0.0339524	-0.617839	0.461562	1.6627	-0.868401	0.483306	0.385095
SMIM4	-0.69145	-1.09793	-1.15883	-0.646102	-1.03082	1.1321	0.840518	0.956603	-1.02636	0.988358	1.03555	0.69835	-0.898577	0.474602	0.423975
TENT4B	-0.423834	-0.92581	-0.561421	-1.27273	0.924509	0.736612	0.782721	-0.618931	0.669795	2.04489	-0.885071	-0.470732	-0.795949	0.456228	0.339722
ZCCHC4	-1.28779	0.0297973	-1.20075	-0.869768	-0.717796	1.26022	0.822571	0.444171	1.1207	-1.22476	1.02547	0.597933	-0.832127	0.452293	0.379834
RPS3	-1.88402	-2.24571	-0.215922	0.155768	0.368007	0.328234	0.432968	0.61511	0.539551	0.513166	0.658434	0.73442	-1.04747	0.43608	0.611393
UBA52	-1.35244	-0.555511	-1.16927	-1.16396	-1.17058	0.715698	0.848243	1.23006	0.408652	0.927807	0.343514	0.937789	-1.06029	0.405854	0.65444
BNIP1	-1.65065	-0.940226	-0.948143	-1.33666	-0.346505	0.826522	0.355161	0.306466	0.611157	0.963098	0.923283	1.23649	-1.21892	0.285411	0.933508
PLXNA1	-0.541335	-0.743798	-1.64253	-1.53365	-0.302232	-0.25483	0.965797	0.599806	0.210526	1.28807	0.832096	1.12209	-1.11533	0.252135	0.863194
PSMG2	-0.38533	-0.653458	-0.422406	-0.57187	0.424887	0.228135	0.51955	-0.608795	2.8021	-0.769475	-0.752508	0.18917	-0.508266	0.140944	0.367322
Fig. 3e
Gene name	UT_nucleus	UT_nucleus	UT_nucleus	UT_nucleus	TNF_nucleus	TNF_nucleus	TNF_nucleus	TNF_nucleus	TNF_TAK1i_nucleus	TNF_TAK1i_nucleus	TNF_TAK1i_nucleus	TNF_TAK1i_nucleus	Mean UT_nucleus	Mean TNF_nucleus	Mean TNF_TAK1i_nucleus
NFKB1	-0.973371	-0.880963	-0.615913	-0.642532	1.16995	0.981899	1.15946	1.8977	-0.687151	-0.641152	-0.50143	-0.266507	-0.778195	1.30225	-0.52406
TTI1	-0.236596	-0.626216	-1.37741	-0.243921	1.84032	1.42684	1.0979	0.398878	-0.0617227	-0.818553	-0.421559	-0.977966	-0.621036	1.19099	-0.56995
PYM1	-0.804579	0.361914	-0.287127	-0.940912	0.738074	1.40625	1.70052	0.734917	0.198206	-1.15605	-0.874528	-1.07668	-0.417676	1.14494	-0.727263
HIST1H1D	-0.995265	-0.430493	-0.939431	-0.210854	0.845465	1.53	1.91749	0.0298232	0.352795	-0.585071	-0.232741	-1.28172	-0.644011	1.0807	-0.436685
REXO2	-1.48363	-0.546915	-1.00053	-0.31876	2.05627	0.245261	1.30358	0.583487	0.394515	-0.886339	0.0101677	-0.357111	-0.837459	1.04715	-0.209692
STX3	-0.137407	0.0622719	-0.447223	-0.205756	1.86814	0.27169	0.98398	0.962251	-0.826141	0.425061	-1.62387	-1.333	-0.182029	1.02151	-0.839486
CCSMST1	-0.32383	-0.937979	-1.17267	-0.932986	0.757632	1.13931	1.12701	0.931323	0.905057	-1.09962	0.712919	-1.10617	-0.841866	0.988819	-0.146954
MICAL1	-0.337149	-0.30668	-1.91166	-0.684176	2.05033	-0.136227	0.489703	1.19356	-0.653912	-0.131367	0.564971	-0.137401	-0.809915	0.899343	-0.0894272
PAFAH1B1	-0.524245	-0.963008	-0.616802	-2.18066	1.12012	1.23674	0.425258	0.813303	0.718176	0.0991508	0.436858	-0.564899	-1.07118	0.898856	0.172321
ALG13	-0.494823	-0.782917	-0.749843	-0.807701	0.730894	1.46189	-0.610819	1.9377	0.952921	-0.957696	-0.529883	-0.149724	-0.708821	0.879917	-0.171096
NT5C3A	-0.27932	-1.27509	0.31199	-1.30907	0.760214	-0.0565947	1.32058	1.47286	-0.0638543	-1.41085	-0.389715	0.91885	-0.637873	0.874265	-0.236392
EPS15	-1.05722	-1.10858	-1.15908	0.768137	0.741317	0.811968	0.847823	0.767836	-1.13749	0.861746	0.858788	-1.19524	-0.639186	0.792236	-0.15305
PURB	-0.587786	-0.768907	-0.328934	-1.62059	0.378572	1.41912	1.74291	-0.380893	-0.0682212	0.264252	0.95326	-1.00279	-0.826553	0.789927	0.0366265
POC1A	-1.08532	-1.85636	-1.30203	-1.01621	0.708171	0.705225	0.702548	0.819311	0.702591	0.62606	0.724654	0.271362	-1.31498	0.733814	0.581167
ASNS	-1.05758	-0.87802	-0.816477	-0.806091	-0.78183	0.946479	1.2477	1.16071	-0.2498	0.923173	-0.944105	1.25584	-0.889541	0.643263	0.246278
NUMB	-1.26882	-0.111486	-1.80247	-0.451886	-0.590997	1.0221	1.43491	0.706999	0.512795	-0.510327	1.19572	-0.136534	-0.908666	0.643253	0.265413
ANGEL2	-1.13151	-0.613866	-1.39277	-0.775483	-0.835103	1.03161	1.22095	0.887084	0.79801	-0.800344	1.11124	0.500189	-0.978408	0.576134	0.402274
EPC2	-1.32263	-0.893541	-0.998021	0.266209	0.824649	-0.0644391	1.10946	0.349228	1.19886	-1.50057	1.2664	-0.235623	-0.736995	0.554725	0.182269
ARHGAP35	-0.0107341	-1.34099	-0.0303332	-1.13018	0.197636	0.496408	0.925789	0.422095	-1.26157	1.06935	1.68184	-1.01932	-0.628058	0.510482	0.117576
GPN3	1.07705	1.0279	1.07242	1.41466	-0.696789	-0.642155	0.971034	-0.649356	-1.00916	-1.14889	-0.826063	-0.590644	1.14801	-0.254316	-0.89369
UBE2Q2	-0.0138388	1.44827	1.61157	1.69392	-0.207926	-0.685815	-0.234271	-0.784902	-0.958889	-0.852743	-0.296576	-0.7188	1.18498	-0.478228	-0.706752
SLC25A28	0.887873	0.920939	0.859016	0.976528	-1.36741	-1.18567	0.966332	-0.724587	0.902329	-1.24477	-0.29119	-0.699395	0.911089	-0.577832	-0.333258
FBXL20	0.862219	0.928071	0.906216	0.772005	-1.2324	0.762229	-0.917218	-0.928254	-0.99789	0.701757	-1.50542	0.648677	0.867128	-0.57891	-0.288218
BAG3	1.52497	1.60289	-0.487785	1.67051	-0.801267	-0.416542	-0.702007	-0.543791	-0.0753611	-0.0612447	-0.871374	-0.838992	1.07764	-0.615902	-0.461743
PNPLA2	1.1139	1.07932	1.20518	0.964593	-0.429749	-0.616061	-0.88613	-0.639711	-1.27759	-1.20389	-0.407587	1.09773	1.09075	-0.642913	-0.447834
NIF3L1	0.94821	0.65592	0.831541	0.980131	0.613175	-1.07802	-1.08673	-1.04006	0.694913	0.899049	-1.24692	-1.17121	0.85395	-0.647908	-0.206042
ZWILCH	1.4743	0.709768	1.06522	0.594384	-1.10137	-0.25112	-0.377207	-1.34592	0.703786	-0.0537233	0.315906	-1.73402	0.960917	-0.768904	-0.192014
BRAT1	1.92088	-0.296467	2.05314	0.140651	-0.788091	-0.625182	-0.730328	-1.00139	-0.0866756	-0.653506	0.0667277	0.000234489	0.954553	-0.786248	-0.168305
MTMR14	1.28169	1.51201	0.247914	0.405303	-1.64312	-0.304993	-0.387175	-1.07439	-0.199369	1.27447	-1.03866	-0.0736869	0.86173	-0.852419	-0.00931047
LIPT1	0.656493	0.672469	0.644835	0.704158	-1.25165	-1.6992	-1.22733	0.73131	0.605515	-1.19226	0.716888	0.638772	0.669489	-0.861717	0.192228
EXPH5	0.988842	1.097	0.906878	0.876877	-0.625596	-1.06533	-0.821428	-1.39667	-1.26533	0.974919	-0.319757	0.649589	0.967399	-0.977255	0.00985651
RAP1B	-0.720992	0.907735	0.70247	0.791254	-0.690938	-1.23669	-0.882288	-1.18231	1.29246	1.24285	-0.857915	0.634368	0.420117	-0.998056	0.577939
AIDA	0.774349	0.954208	0.614602	1.00142	-1.16957	-1.26564	-0.4837	-1.28358	-1.24958	0.966478	0.334341	0.806667	0.836145	-1.05062	0.214475
IMPA2	0.676278	0.739348	0.168842	1.12707	-1.02144	-1.58824	-2.05952	0.377854	0.593998	0.543265	0.19788	0.244661	0.677885	-1.07284	0.394951
APOE	0.483859	0.568635	0.53202	0.553759	-1.83907	-1.53415	0.612256	-1.58462	0.456296	0.569204	0.573528	0.608288	0.534568	-1.0864	0.551829
CLIP1	0.751904	0.873886	0.851099	0.90539	-1.09582	-1.18781	-0.72018	-1.38737	0.960832	0.64129	-1.18016	0.58693	0.84557	-1.09779	0.252223
CTPS2	0.780976	0.612184	0.633156	0.583399	-1.32214	0.500606	-1.91926	-1.65854	0.295379	0.41833	0.531886	0.54402	0.652429	-1.09983	0.447404
PIP4P1	0.876615	0.927746	0.673513	0.81415	-1.21314	-1.17689	-0.847571	-1.29019	0.670655	0.857227	-1.0914	0.799285	0.823006	-1.13195	0.308942
SPAG9	0.735147	0.381264	1.34087	0.0197544	-1.30582	-0.10016	-1.79443	-1.37636	-0.135044	0.725826	0.717096	0.791854	0.61926	-1.14419	0.524933
Fig. 3f
Gene name	UT_cytosol	UT_cytosol	UT_cytosol	UT_cytosol	TNF_cytosol	TNF_cytosol	TNF_cytosol	TNF_cytosol	TNF_TAK1i_cytosol	TNF_TAK1i_cytosol	TNF_TAK1i_cytosol	TNF_TAK1i_cytosol	Mean UT_cytosol	Mean TNF_cytosol	Mean TNF_TAK1i_cytosol
ANAPC15	-0.777485	-0.94749	-0.771046	-0.866925	1.21044	1.04121	1.25613	1.09731	-0.89526	-0.647294	-0.731518	1.03192	-0.840737	1.15127	-0.310537
TFPT	-0.384631	-0.589617	-0.827639	-0.291942	-0.307989	1.77797	1.50103	1.62378	-0.661593	-0.500061	-0.626346	-0.712965	-0.523457	1.1487	-0.625241
NCR3LG1	-0.848208	-0.816871	-0.779172	-0.598507	1.01956	1.13179	1.17659	1.15587	-0.814431	1.15983	-0.855187	-0.931262	-0.76069	1.12095	-0.360263
STIM1	-0.561199	-0.424504	-0.60977	-0.65416	-0.551339	1.66234	1.48316	1.79499	-0.414959	-0.416435	-0.568157	-0.739976	-0.562408	1.09729	-0.534882
NUMB	0.552674	-1.07578	-0.99695	-0.878514	1.25114	1.04904	0.910496	0.950814	0.917012	-0.603636	-0.961071	-1.11523	-0.599642	1.04037	-0.44073
;DTD2	-0.357488	-0.823582	-0.895971	-0.840848	1.2504	0.260462	1.07663	1.4335	-1.07173	-0.556878	-0.796002	1.3215	-0.729472	1.00525	-0.275778
RFXAP	-0.712989	0.755534	-0.773054	-0.971365	1.32824	1.01372	0.743458	0.790098	-1.21143	1.00304	-0.927647	-1.03761	-0.425468	0.96888	-0.543412
NDUFAF2	-1.36649	-1.02587	-1.3314	-0.0441943	0.934042	0.869052	0.779715	1.01424	0.502352	0.252237	0.838441	-1.42212	-0.941989	0.899262	0.0427276
H7C0S8	-1.26991	-0.883292	-1.14539	0.506307	1.1316	0.936327	0.526532	0.876437	-0.993936	0.929014	0.641041	-1.25473	-0.69807	0.867724	-0.169653
GFER	-1.1417	-1.10049	-1.09765	-1.09788	0.806293	0.715185	0.839151	0.854992	0.786071	0.790744	0.864849	-1.21956	-1.10943	0.803905	0.305526
COQ6	-1.33097	-1.31793	-1.37908	-1.32237	0.856726	0.778733	0.61802	0.929591	0.485181	0.782252	0.415414	0.484431	-1.33759	0.795768	0.54182
SNAPC5	-0.790562	-0.918485	-0.73511	-0.701161	1.51697	1.10169	-0.86748	1.18778	-0.52691	1.11529	0.592132	-0.974159	-0.786329	0.734741	0.0515886
DHX57	-1.30105	-1.37487	-1.31418	0.614588	0.782811	0.748239	0.763574	0.533572	0.706912	0.669372	0.580614	-1.40957	-0.84388	0.707049	0.136831
LILRA2	-0.727951	-0.872576	-0.831126	-0.823766	1.29474	1.07092	-0.686953	1.14049	1.0076	1.131	-0.85752	-0.844846	-0.813855	0.704797	0.109058
INO80E	-1.39186	-1.26626	-1.44608	0.732322	0.860229	0.659399	0.693369	0.545506	0.779093	0.543575	-1.28327	0.57399	-0.842971	0.689626	0.153346
LRWD1	-0.834989	-0.908875	-0.856562	-0.66119	-0.806819	1.13466	1.16756	0.887828	-0.818728	-0.731058	1.03625	1.39192	-0.815404	0.595808	0.219596
CCDC88A	-1.01124	-0.846753	-1.05274	-0.850691	1.10394	1.16636	0.935958	-0.837067	-1.08617	0.813701	0.982732	0.681962	-0.940355	0.592298	0.348057
ATP5I	-1.1362	-1.63758	-1.53071	-0.909222	0.526399	0.711623	0.0700479	0.692755	0.757395	0.815596	0.873938	0.765958	-1.30343	0.500206	0.803222
AKNA	-1.15914	-1.20604	-1.15381	-1.02062	0.95643	0.765959	-1.10444	0.775214	0.857767	0.817498	0.836779	0.634399	-1.1349	0.348292	0.786611
PHF20L1	0.938028	0.942238	0.648454	0.866868	-0.999742	0.771527	-1.1772	-1.15539	0.779122	-1.13543	0.691936	-1.17041	0.848897	-0.640201	-0.208696
SLC4A11	0.947978	0.861575	0.929108	0.797159	-1.16303	-1.2096	0.838925	-1.02898	0.618715	-1.07114	-1.15932	0.6386	0.883955	-0.64067	-0.243285
NDUFB9	1.336	1.41553	-0.731597	1.30383	-0.552127	-0.730556	-0.744051	-0.627756	-0.593803	-0.683888	-0.740906	1.34933	0.83094	-0.663623	-0.167318
IGSF8	1.19149	1.25992	1.21791	1.22829	-0.990743	-0.93236	-0.849976	0.00549791	-0.774501	-0.859885	-0.94263	0.446991	1.2244	-0.691895	-0.532506
MCU	0.984872	0.790263	0.595832	0.832833	-1.50772	-1.66489	0.135113	0.201911	-1.63439	0.485962	0.24691	0.533307	0.80095	-0.708897	-0.0920536
TRMU	0.864489	0.792357	0.99467	0.28747	-1.06509	-1.0502	-1.10855	0.366484	1.35354	-1.10533	-1.12514	0.795302	0.734747	-0.71434	-0.0204061
ACTR6	0.914248	0.912645	0.863362	0.733982	-1.10612	-1.1807	0.569845	-1.26393	-1.04035	-1.02647	0.648254	0.97524	0.856059	-0.745227	-0.110832
PIGK	1.22345	1.44454	1.23322	-0.764338	-0.843379	-0.762636	-0.766539	-0.73378	-0.648283	0.288629	-0.9159	1.24502	0.784217	-0.776583	-0.00763363
RSF1	0.918313	1.01473	1.02322	0.952841	-0.11869	-1.48122	-0.106365	-1.4018	-0.0943678	-1.41445	-0.249269	0.957058	0.977277	-0.77702	-0.200257
ADAM10	1.16764	1.09579	1.03507	1.12649	-0.7932	-0.725184	-0.995993	-0.923984	-0.698942	-0.68818	-0.812768	1.21326	1.10625	-0.85959	-0.246656
UQCRB	1.03422	0.692563	1.04032	1.07935	-0.844863	-0.882366	-0.946672	-1.05633	-1.04878	-0.92666	1.00747	0.85175	0.961611	-0.932558	-0.0290536
NECAP1	0.812966	0.797212	0.932075	0.898529	-0.887926	-1.02893	-0.810222	-1.0098	1.13221	-0.707887	-1.22879	1.10056	0.860195	-0.93422	0.0740246
ARHGEF2	0.865953	0.955126	1.26565	0.973605	-0.739394	-0.826288	-1.24079	-0.954997	0.759418	-0.916652	-0.987345	0.845714	1.01508	-0.940367	-0.0747164
PEX6	0.512462	0.82694	0.925372	0.61116	-1.19714	-1.34642	0.199453	-1.42111	0.778577	-1.35396	0.788884	0.675777	0.718984	-0.941303	0.222319
CNNM2	0.40603	0.772924	1.28943	0.990233	-0.793716	-0.890461	-1.11768	-1.01189	-0.883396	-0.895105	0.924158	1.20947	0.864654	-0.953437	0.0887829
PABPC3	1.43634	0.974438	-0.0137555	1.84297	-0.922255	-0.895207	-0.912305	-1.09236	0.347115	-0.868363	0.180668	-0.0772842	1.06	-0.955532	-0.104466
TMED9	1.03007	0.998496	1.18129	1.01415	-1.11899	-1.0348	-1.03695	-0.751519	-0.829425	-0.902111	0.690932	0.758859	1.056	-0.985566	-0.0704363
ZNF71	1.18271	0.756326	0.723349	1.24	-0.914921	-1.13649	-1.30968	-0.894895	-0.458	-0.823257	1.04066	0.594187	0.975597	-1.064	0.0883981
TAF12	1.11573	0.699262	0.812754	0.801684	-0.888968	-1.1941	-1.30921	-0.990619	0.653758	-1.16698	0.427908	1.03879	0.857356	-1.09572	0.238367
EMP3	1.1936	1.17974	1.28926	0.831559	-1.16337	-0.955088	-0.998963	-1.26987	-0.169181	0.805399	-0.358821	-0.384266	1.12354	-1.09682	-0.0267175
ZMYM2
Fig. 3h
Enrichment terms:	nucleus	membrane	cytosol
RNA polymerase II transcription factor binding	3.97
Protein sumoylation	3.37
Transcription coactovator activity	2.6
Cytoplasmic mRNA processing body assembly		13.2
RIG I like receptor signaling pathway		7.7
Cytoplasmic pattern recognition receptor signaling pathway			4.2
Cell migration			2.1

## Sheet: Fig. 4b, d, e, f, g, h, i
Fig. 4b
	CYLD S418/422
UT	1.0057	1.00142	0.910057	0.965728
TNF	-0.76916	0.341442	-0.98756	-1.22158
TNF+SM	-1.56887	-1.42596	-0.58788	-0.83021
TNF+SM+IDN-6556	0.770424	0.710571	0.840585	0.845304
	XIAP S5
UT	-0.54436	-1.05676	0.265842	-2.22926
TNF	0.38012	0.498494	1.02252	1.75202	-0.47408
TNF+SM	0.99968	0.375624	0.850261	1.28968	0.397352
TNF+SM+IDN-6556	-0.53557	-0.14259	-1.10602	-1.0713	-0.67167
	XIAP S406
UT	-1.13156	-1.04299	-0.67807	-1.54122
TNF	0.89673	0.882803	1.21472	1.29937	0.763028
TNF+SM	0.365621	0.869986	1.02565	0.74616	0.684809
TNF+SM+IDN-6556	-0.80013	-0.70379	-0.86245	-0.42775	-1.56091
	XIAP S430
UT	-1.02684	-0.60279	-0.3794	-1.6725
TNF	-0.55962	-0.50193	0.798404	0.761401	0.247847
TNF+SM	1.29886	0.028109	1.68681	1.61038	1.26501
TNF+SM+IDN-6556	-0.97759	-0.44712	-1.36325	-0.22927	0.063484
Fig. 4d
Enrichment term	TNF	TNF+SM	TNF+SM+IDN-6556
Phosphatidylinositol phosphorylation	43.55
Positive regulation of stress-activated MAPK cascade		40.02
Cyclin-dependent protein kinase activity		26.841
RNA polymerase II carboxy-terminal domain kinase activity		25.308
Positive regulation of JNK cascade		16.872
Regulation of apoptosis		4.4
Regulation of mitotic cell cycle		8
ATP binding			8
Fig. 4e
PTM_collapse_key	DMSO	DMSO	DMSO	DMSO	TNF	TNF	TNF	TNF	TNF_SM	TNF_SM	TNF_SM	TNF_SM	TNF_SM_IDN6556	TNF_SM_IDN6556	TNF_SM_IDN6556	TNF_SM_IDN6556	Mean DMSO	Mean TNF	Mean TNF_SM	Mean TNF_SM_IDN6556
CDK9_T354_M1	-0.112065	-1.2396	-1.14697	-0.23189	1.56488	-0.0622645	1.77014	1.59838	-0.403725	-0.732719	-0.231446	1.13101	0.28443	-1.05767	-0.751472	-0.379019	-0.682633	1.21778	-0.0592195	-0.475932
CDK11B_S283_M1	-1.58474	-0.87847	-0.820296	0.021016	0.739319	1.85393	0.697086	0.497474	1.4906	0.0723678	0.48256	0.899431	-0.882112	-0.714245	-0.85475	-1.01917	-0.815622	0.946952	0.736239	-0.867569
CDK18_S14_M2	-0.130629	1.06924	0.422945	0.851993	1.53959	2.02001	-0.386037	0.300239	0.120769	-0.687681	-0.375491	-1.07407	-0.413864	-0.864166	-1.78033	-0.61251	0.553386	0.868451	-0.504119	-0.917718
CDK11B_S283_M2	0.781906	0.2041	0.667346	0.616501	0.692668	2.40261	0.0669709	0.139881	-0.662232	-0.163523	-0.624276	0.385385	-1.68209	-0.533095	-0.645542	-1.64661	0.567464	0.825531	-0.266162	-1.12683
CDK11B_277_M2	0.83567	0.255284	0.751307	0.660239	0.689615	2.11317	0.0942835	0.114755	-0.59816	-0.0485091	-0.643519	0.582364	-1.81368	-0.553212	-0.677453	-1.76215	0.625625	0.752955	-0.176956	-1.20162
CDK18_S16_M2	0.158763	0.869458	0.486652	0.740782	1.14805	1.43261	0.00748218	0.413971	0.307669	-0.171185	0.0137288	-0.9774	-0.0089999	-0.275719	-2.33914	-1.80673	0.563914	0.75053	-0.206797	-1.10765
CDK9_T186_M1	0.479957	1.01751	0.711574	-0.581871	1.12172	0.0247239	-0.235292	1.85842	0.187889	0.445484	-0.406775	0.493249	-1.59109	-1.88311	-0.983263	-0.659122	0.406794	0.692392	0.179962	-1.27915
CDK9_T55_M1 iso2	-0.0757061	0.52625	0.346175	-1.36127	0.636514	0.517892	0.526782	0.663342	0.586315	-2.05649	-1.49386	-1.61041	0.729887	0.710576	0.702538	0.65146	-0.141138	0.586132	-1.14361	0.698616
CDK16_S119_M1	-1.76204	-1.2583	-0.800833	0.186374	0.907055	0.628988	0.426056	0.367859	1.2873	0.984537	1.2416	1.02038	-0.995372	-1.1117	-0.694053	-0.427838	-0.908701	0.582489	1.13345	-0.807242
CDK13_S397_M2	-1.8435	-1.75835	-0.487664	-1.37007	0.230559	0.142579	0.0799991	0.707561	0.15559	1.03954	1.12778	1.80541	-0.137966	0.208669	-0.185087	0.284946	-1.3649	0.290175	1.03208	0.0426404
CDK13_S400_M2	-1.9224	-1.46923	-0.717949	-1.09407	0.149231	0.151384	0.142584	0.690679	0.873712	1.05671	1.46623	1.59765	-0.172481	-0.399484	-0.344999	-0.00755947	-1.30091	0.28347	1.24857	-0.231131
CDK11B_S47_M1	-1.89493	-0.414202	-1.4485	-0.0179035	-0.0904494	0.919981	-0.290346	0.416079	1.63097	0.572273	0.926024	1.16482	0.130856	0.581945	-0.894728	-1.29189	-0.943885	0.238816	1.07352	-0.368455
CDK13_S340_M2	0.00805692	-1.51958	-1.62762	-0.924831	0.106561	-0.818071	-0.654328	-0.43083	1.23103	1.54824	0.83166	1.53666	0.327334	0.254964	-0.545291	0.676039	-1.01599	-0.449167	1.2869	0.178262
CDK13_S342_M2	0.00805692	-1.51958	-1.62762	-0.924831	0.106561	-0.818071	-0.654328	-0.43083	1.23103	1.54824	0.83166	1.53666	0.327334	0.254964	-0.545291	0.676039	-1.01599	-0.449167	1.2869	0.178262
CDK14_S78_M1	-0.477232	0.23498	0.163438	0.19169	0.354427	0.153997	-0.0770456	-0.382149	-0.789687	-2.52534	-1.59099	0.553042	1.10905	1.11657	1.21325	0.752002	0.0282189	0.0123075	-1.08824	1.04772
CDK13_S1162_M1	1.2958	1.37879	0.17474	0.636987	0.309443	0.719814	-0.761709	-0.580705	-1.54629	-1.03763	-1.5217	-1.38939	0.281161	0.254971	0.900938	0.884771	0.871581	-0.0782889	-1.37375	0.58046
CDK16_S153_M1	2.52563	-0.284311	1.75312	0.765222	-1.15728	0.249754	0.0382001	0.461847	-0.216287	-0.913711	-0.0312329	-0.172778	-0.932527	-0.569737	-0.826102	-0.6898	1.18991	-0.10187	-0.333502	-0.754541
CDK7_S164_M1	0.76394	1.27679	0.926519	1.75752	-0.0818545	0.244	-0.0877125	-0.647909	0.0776652	-0.725406	1.46499	-0.561985	-0.506796	-1.378	-1.34902	-1.17274	1.18119	-0.143369	0.063816	-1.10164
CDK13_T1246_M1	2.0749	1.5166	0.00455308	1.18702	-0.0137444	-0.497483	-0.049314	-0.421561	-1.51433	-1.66947	0.145482	-1.165	0.164458	0.265782	-0.0368875	0.00898853	1.19577	-0.245526	-1.05083	0.100585
CDK12_S681_M2	1.32228	1.64543	0.218259	0.707029	0.479022	0.224378	-0.727689	-1.13711	-1.10824	-1.16157	-1.24422	-1.39931	0.00749967	0.781361	1.03557	0.357297	0.973251	-0.290348	-1.22833	0.545432
CDK14_S24_M1	-0.0231485	-0.201692	0.84424	0.850393	-0.315948	-1.53937	0.705902	-0.0978371	-1.3431	-1.51961	-0.78187	-0.79851	0.543259	0.730597	1.39257	1.55413	0.367448	-0.311813	-1.11077	1.05514
CDK12_S685_M2	1.32791	1.65287	0.212333	0.712363	0.441708	0.185905	-0.730388	-1.1781	-1.07923	-1.14061	-1.2282	-1.40271	0.00789669	0.795731	1.03858	0.383947	0.976368	-0.320219	-1.21269	0.556538
CDK11B_S589_M1	0.941404	0.725891	1.53063	1.60379	-2.06902	-1.10234	-0.146171	-0.199759	0.644377	-0.101644	0.416866	0.392532	-0.165762	-1.22001	-0.447794	-0.802976	1.20043	-0.879323	0.338033	-0.659136
CDK9_S56_M1 iso2	-0.918059	-0.453041	-0.0939751	0.189602	-0.359938	-0.580865	-0.673584	-0.346152	0.0963475	1.92823	1.88475	1.90888	-1.02881	-0.401019	-0.74929	-0.403083	-0.318868	-0.490135	1.45455	-0.64555
CDK12_S681_M1	-1.23581	-0.196417	-1.00235	0.0553126	0.233335	-0.287753	-1.96887	-1.64431	1.22644	0.133572	0.67758	0.217258	0.928209	0.735261	0.983178	1.14536	-0.594816	-0.916899	0.563713	0.948002
CDK13_S328_M3	-1.66037	-1.05226	0.281623	0.38227	-1.12295	-1.64041	0.477629	-1.52111	0.510426	0.872258	0.750475	0.750289	0.645967	0.872096	0.857681	0.596381	-0.512182	-0.951711	0.720862	0.743031
CDK13_Y351_M2	0.337396	-1.12273	-1.36823	0.707213	-1.21121	-1.35659	-1.40081	-0.895689	0.746148	0.642347	1.01029	1.06286	0.704258	0.805011	0.77076	0.56898	-0.361587	-1.21608	0.865411	0.712252
CDK1_T14_M2	0.0371823	-0.640826	-0.821491	-0.224858	-1.1856	-1.17302	-1.35167	-1.59786	0.761216	0.745155	0.370075	0.626878	1.01622	1.22136	1.27242	0.944819	-0.412498	-1.32704	0.625831	1.1137
CDK1_Y15_M2	0.0371823	-0.640826	-0.821491	-0.224858	-1.1856	-1.17302	-1.35167	-1.59786	0.761216	0.745155	0.370075	0.626878	1.01622	1.22136	1.27242	0.944819	-0.412498	-1.32704	0.625831	1.1137
Fig. 4f
PTM_collapse_key	co	co	co	co	TNF	TNF	TNF	TNF	TNF_TAK1i	TNF_TAK1i	TNF_TAK1i	TNF_TAK1i_IDN6556	TNF_TAK1i_IDN6556	TNF_TAK1i_IDN6556	TNF_TAK1i_IDN6556	Mean co	Mean TNF	Mean TNF_TAK1i	Mean TNF_TAK1i_Idun
Cdk14_S126_M2	-0.849927	0.0404797	-1.48568	-0.389724	1.34901	1.95713	0.156308	1.5706	-0.740373	-0.141957	0.23967	-0.402139	-0.570762	-1.20114	0.46851	-0.671213	1.25826	-0.21422	-0.426383
Cdk14_S122_M3	-0.428801	-1.17805	-1.73065	0.367862	0.673629	1.36034	1.68805	0.810128	-1.06604	-0.529971	0.305438	-1.24996	0.575592	0.166147	0.236281	-0.742409	1.13304	-0.430193	-0.0679842
Cdk14_S123_M2	-2.05164	-1.5243	-0.65068	0.389576	0.795679	1.42735	1.16144	0.936191	0.444383	0.263372	0.556116	-1.04172	-0.565005	-0.124497	-0.0162517	-0.959262	1.08016	0.421291	-0.436869
Cdk12_T889_M1	0.0261471	-0.229276	-0.724845	-0.0415979	0.62751	1.01499	0.930411	0.521851	0.612165	1.80634	0.521104	-1.51357	-0.977513	-1.72847	-0.845249	-0.242393	0.77369	0.979871	-1.2662
Cdk11b_S740_M2	0.506652	0.363363	0.879724	0.852182	0.881311	0.781578	0.95786	0.371093	0.159845	-0.602122	-0.0151127	-2.2936	-0.726487	-1.84945	-0.266842	0.65048	0.747961	-0.152463	-1.28409
Cdk11b_T741_M2	0.506652	0.363363	0.879724	0.852182	0.881311	0.781578	0.95786	0.371093	0.159845	-0.602122	-0.0151127	-2.2936	-0.726487	-1.84945	-0.266842	0.65048	0.747961	-0.152463	-1.28409
Cdk14_S78_M1	0.606155	0.84268	1.0416	1.54446	0.697902	0.517206	0.0986793	0.916559	-1.90666	-0.996304	0.0313826	-1.10862	-0.704546	-1.13984	-0.440657	1.00872	0.557586	-0.957193	-0.848416
Cdk14_S24_M1	0.870225	1.03078	0.78794	1.48725	0.496042	0.171446	0.324157	0.918245	-1.85479	-1.20366	0.139704	-1.18326	-0.489734	-1.22609	-0.26826	1.04405	0.477473	-0.972914	-0.791835
Cdk12_S300_M2	-0.105023	0.163996	0.631119	0.799268	-0.82417	0.682283	1.57428	0.356984	0.131338	1.09785	0.358246	-1.7353	-0.523421	-2.05834	-0.549102	0.37234	0.447344	0.529143	-1.21654
Cdk12_S302_M2	-0.105023	0.163996	0.631119	0.799268	-0.82417	0.682283	1.57428	0.356984	0.131338	1.09785	0.358246	-1.7353	-0.523421	-2.05834	-0.549102	0.37234	0.447344	0.529143	-1.21654
Cdk12_S273_M2	-0.379835	0.0234723	0.660914	-0.243875	-0.568556	1.23247	0.960675	0.0572678	1.91192	0.666913	0.588298	-1.46016	-1.26046	-0.977561	-1.21149	0.015169	0.420465	1.05571	-1.22742
Cdk12_S275_M2	-0.379835	0.0234723	0.660914	-0.243875	-0.568556	1.23247	0.960675	0.0572678	1.91192	0.666913	0.588298	-1.46016	-1.26046	-0.977561	-1.21149	0.015169	0.420465	1.05571	-1.22742
Cdk12_S340_M3	1.04493	1.05211	1.10966	0.732092	0.70672	0.521002	0.357083	-0.0830746	-1.49531	-2.04013	0.130942	-1.32519	0.136744	-0.961999	0.114409	0.984699	0.375433	-1.13483	-0.509009
Cdk12_S342_M3	1.04493	1.05211	1.10966	0.732092	0.70672	0.521002	0.357083	-0.0830746	-1.49531	-2.04013	0.130942	-1.32519	0.136744	-0.961999	0.114409	0.984699	0.375433	-1.13483	-0.509009
Cdk12_S344_M3	1.04493	1.05211	1.10966	0.732092	0.70672	0.521002	0.357083	-0.0830746	-1.49531	-2.04013	0.130942	-1.32519	0.136744	-0.961999	0.114409	0.984699	0.375433	-1.13483	-0.509009
Cdk12_S384_M2	1.32353	1.06858	1.05191	0.741267	0.812466	0.406936	0.0325566	-0.0659682	0.232149	-2.38896	-0.551165	-0.867218	-0.916758	-0.976028	0.0967168	1.04632	0.296498	-0.90266	-0.665822
Cdk12_S332_M2	-0.648976	-0.403237	1.10914	1.06388	-0.864934	1.32605	0.794061	-0.179961	-0.656438	-1.85444	-1.6182	0.354952	0.479334	0.0819869	1.01678	0.280202	0.268805	-1.37636	0.483263
Cdk13_T871_M1	-0.845998	-0.686259	-0.0475412	0.407778	0.345522	-0.157245	0.00656956	0.804176	0.859008	2.3364	0.49592	-1.30052	-0.142754	-1.91693	-0.15813	-0.293005	0.249756	1.23044	-0.879583
Cdk14_S95_M1	0.711241	1.27848	1.5589	0.250997	-0.581873	1.58157	-0.407693	0.30869	0.0265504	-0.802525	0.140219	-0.232863	-1.469	-0.634884	-1.72781	0.949905	0.225174	-0.211919	-1.01614
Cdk18_S75_M1	0.726987	0.968575	0.269606	1.36168	-0.119642	0.117402	-0.429121	0.275347	-2.62416	-1.5143	0.433214	-0.0612198	0.464091	-0.535764	0.667296	0.831713	-0.0390034	-1.23508	0.133601
Cdk12_S333_M2	0.586703	0.592123	0.685201	0.557494	-1.96505	0.493083	0.480123	0.425929	-1.34563	-1.59665	-1.43462	0.652211	0.617197	0.638596	0.61329	0.60538	-0.141479	-1.45897	0.630324
Cdk11b_S578_M1	-0.774551	-0.186311	0.411906	0.529237	-0.919721	-0.400193	0.298329	0.284184	1.98772	1.95613	0.375367	-1.21646	-0.213395	-1.17308	-0.959162	-0.00492972	-0.18435	1.43974	-0.890524
Cdk11b_S47_M1	-0.938318	-1.20623	-1.70311	-0.726857	0.0787686	-0.414809	-0.561657	0.115471	1.10397	2.37809	0.708644	0.35474	0.224812	0.338016	0.248469	-1.14363	-0.195557	1.3969	0.291509
Cdk13_Y351_M3	-0.392467	1.31832	-0.624293	-0.524497	-0.270215	0.958764	-1.41206	-0.322884	1.36639	1.03039	1.27444	0.695528	-0.775252	-1.0642	-1.25798	-0.0557336	-0.261599	1.22374	-0.600475
Cdk13_S436_M3	0.926721	1.01341	0.747126	-0.256976	0.0358731	0.0270967	-0.509384	-0.869285	-0.304808	-3.01127	0.0287373	0.489997	0.291086	0.600569	0.791107	0.607569	-0.328925	-1.09578	0.54319
Cdk13_S437_M3	0.926721	1.01341	0.747126	-0.256976	0.0358731	0.0270967	-0.509384	-0.869285	-0.304808	-3.01127	0.0287373	0.489997	0.291086	0.600569	0.791107	0.607569	-0.328925	-1.09578	0.54319
Cdk13_S439_M3	0.926721	1.01341	0.747126	-0.256976	0.0358731	0.0270967	-0.509384	-0.869285	-0.304808	-3.01127	0.0287373	0.489997	0.291086	0.600569	0.791107	0.607569	-0.328925	-1.09578	0.54319
Cdk13_S325_M3	1.42311	1.49121	1.22745	0.352152	0.592503	-0.0549986	-0.708039	-1.27361	-0.456644	-1.80552	-0.676695	-0.892772	0.351452	-0.377831	0.808237	1.12348	-0.361037	-0.97962	-0.0277286
Cdk13_S325_M3	1.47277	1.45815	1.24965	0.339899	0.575087	-0.0540742	-0.702562	-1.32994	-0.424805	-1.77013	-0.664601	-0.895376	0.340041	-0.378604	0.784491	1.13012	-0.377873	-0.953177	-0.0373623
Cdk13_S317_M3	1.48579	1.46521	1.25959	0.342265	0.579003	-0.0542948	-0.706966	-1.3423	-0.425775	-1.74159	-0.670486	-0.901576	0.341803	-0.381152	0.750468	1.13821	-0.381139	-0.945949	-0.0476143
Cdk12_S381_M2	-0.712451	-0.140267	-0.645274	-0.568069	-0.889481	-0.265657	-0.258139	-0.517614	-0.911393	1.43467	-0.653726	1.64053	1.50367	1.67172	-0.68852	-0.516515	-0.482723	-0.0434831	1.03185
Cdk12_S640_M1	1.56024	-0.32015	-0.320215	-0.472939	0.455035	-0.515464	-0.725876	-1.28528	-1.36433	-0.515864	-0.600821	1.95125	0.120331	1.24752	0.786576	0.111734	-0.517897	-0.827005	1.02642
Cdk13_S315_M2	1.03101	0.645979	0.437197	-0.141111	-0.846525	-0.298592	-0.258662	-1.01564	-1.22047	-1.38915	-1.40582	1.2538	1.12734	1.06643	1.01422	0.493268	-0.604855	-1.33848	1.11545
Cdk13_S437_M2	-0.133732	0.454619	0.568471	-1.12031	-1.09968	-0.0839958	-0.360534	-1.04076	-0.156163	-0.97173	-0.867587	1.98497	0.476093	1.92266	0.42768	-0.0577375	-0.646244	-0.66516	1.20285
Cdk13_S439_M2	-0.133732	0.454619	0.568471	-1.12031	-1.09968	-0.0839958	-0.360534	-1.04076	-0.156163	-0.97173	-0.867587	1.98497	0.476093	1.92266	0.42768	-0.0577375	-0.646244	-0.66516	1.20285
Cdk13_S317_M1	-0.524762	-0.112477	-0.603675	-1.07987	0.000761842	0.00662693	-2.34919	-0.512239	1.18754	2.01586	0.355172	0.451466	0.177168	0.690471	0.297143	-0.580195	-0.713509	1.18619	0.404062
Cdk13_S340_M2	-0.909426	-0.396842	-0.17028	-0.453263	-0.678974	-0.390097	-1.30647	-0.642522	2.32755	1.91739	0.430757	0.18891	-0.42642	0.713827	-0.204137	-0.482453	-0.754515	1.55856	0.0680448
Cdk13_S342_M2	-0.909426	-0.396842	-0.17028	-0.453263	-0.678974	-0.390097	-1.30647	-0.642522	2.32755	1.91739	0.430757	0.18891	-0.42642	0.713827	-0.204137	-0.482453	-0.754515	1.55856	0.0680448
Cdk13_S325_M2	-0.612099	0.155416	-0.219479	-0.762947	-0.131728	-0.397301	-2.22126	-0.879286	1.75811	1.86743	0.298429	0.506104	0.150552	0.352134	0.135926	-0.359777	-0.907394	1.30799	0.286179
Cdk11b_S270_M1	0.313068	-0.266149	-1.43804	-0.238789	-0.461991	-1.38017	-1.45422	-0.395285	0.683005	0.274127	-0.657455	1.41873	1.24016	1.19278	1.17024	-0.407478	-0.922917	0.0998921	1.25548
Cdk12_S677_M1	0.519761	0.222216	-1.13373	-0.359329	-0.033438	-2.47111	-0.0978829	-1.41711	0.146305	0.280433	0.681569	0.981049	0.930132	1.20367	0.547468	-0.187772	-1.00488	0.369436	0.91558
Cdk12_S677_M3	0.585985	0.689485	0.327518	-0.239459	-0.289754	-1.14434	-1.53766	-1.53125	0.66093	-0.403511	-0.940768	1.41069	-0.0469597	1.68424	0.774847	0.340882	-1.12575	-0.227783	0.955706
Cdk12_S681_M3	0.585985	0.689485	0.327518	-0.239459	-0.289754	-1.14434	-1.53766	-1.53125	0.66093	-0.403511	-0.940768	1.41069	-0.0469597	1.68424	0.774847	0.340882	-1.12575	-0.227783	0.955706
Cdk12_T663_M3	0.585985	0.689485	0.327518	-0.239459	-0.289754	-1.14434	-1.53766	-1.53125	0.66093	-0.403511	-0.940768	1.41069	-0.0469597	1.68424	0.774847	0.340882	-1.12575	-0.227783	0.955706
Cdk12_S677_M2	0.596785	0.667006	0.340629	-0.225951	-0.253915	-1.27736	-1.44844	-1.5967	0.564898	-0.68159	-0.980993	1.3049	0.786733	1.41168	0.792307	0.344617	-1.1441	-0.365895	1.07391
Cdk12_S681_M2	0.596785	0.667006	0.340629	-0.225951	-0.253915	-1.27736	-1.44844	-1.5967	0.564898	-0.68159	-0.980993	1.3049	0.786733	1.41168	0.792307	0.344617	-1.1441	-0.365895	1.07391
Cdk13_S317_M2	0.615636	0.497681	0.106287	-0.739509	-1.06472	-0.725407	-1.32352	-1.68478	0.604965	0.684446	-1.13861	1.28511	0.994113	1.02026	0.868061	0.120024	-1.19961	0.050266	1.04188
Cdk7_S164_M1	0.0866606	0.313944	0.369504	-0.482281	-1.24206	-0.39862	-1.38723	-1.81879	1.52561	0.0395458	-0.23853	1.08021	0.935883	1.45146	-0.235308	0.0719571	-1.21167	0.442209	0.808061
Fig. 4g
Fig. 4h
Fig. 4i

## Sheet: Fig. 5b-h
Fig. 5b
ICAM1	UT					TNF
no inhibitor	-0.2244	-0.31216	0.139845	0.092223		2.61133	1.98156	2.30956	2.3982
Dinaciclib	-0.73969	-0.98779	-0.85503	-0.72607		0.101409	-0.14129	-0.10107	0.207126
Cdk12in3	-0.94986	-0.75621	-0.51444	-0.97179		-0.20755	-0.28747	-0.16987
THZ531	-0.53743	-0.33223	-0.7017	-0.90068		-0.10017	-0.30592	0.453978	0.527626
OTULIN
no inhibitor	-0.53088	0.332408	0.1403	-0.39893		1.89585	1.8434	0.898588	1.76329
Dinaciclib	-0.04129	0.935378	-0.61115	-0.80907		-0.88659	-1.06282	-0.56742	0.37133
Cdk12-IN3	-0.60152	0.183141	-0.60725	0.468596		0.171482	-2.4353	-1.67175
THZ531	-0.06695	0.480158	0.076782	-1.17668		0.150297	1.314	0.938383	-0.49579
SOD2
no inhibitor	-1.17031	-0.93174	-1.01138	-1.35431		1.82551	1.2409	1.75913	1.70558
Dinaciclib	-0.86674	-0.87273	-1.26077	-0.86804		0.541306	0.595892	0.741625	0.950236
Cdk12-IN3	0.531415	-0.7668	-0.39251	0.004122		0.67401	0.933716	0.524608
THZ531	-0.63873	-1.06858	-1.25316	-1.16994		0.817221	0.224187	0.483972	0.072311
XIAP
no inhibitor	-0.182499	0.121329	0.330922	0.336119		-3.73821	-2.48206	-0.920331	-2.13959
Dinaciclib	0.450555	0.291039	0.480047	0.233624		0.199516	0.49114	0.467532	0.432204
Cdk12-IN3	0.794265	1.06517	0.735713	0.715717		0.268418	0.589012	-0.0177272	0.328255
THZ531	-0.0773507	0.1095	0.329967	0.26668		-0.122626	0.0760691	-0.020139	0.58774
Fig. 5c
Fig. 5d
	TNF treated/untreated
UT	14.98	12.47	7.75
Dinaciclib	3.51	4.41	3.32
CDK12-IN3	1.31	1.97	2.93
SR4835	2.94	3.53	2.89
THZ531	3.26	6.54	5.05
AZD4573	4.27	3.34	2.75
Fig. 5e
Fig. 5f
Fig. 5g
Fig. 5h

## Sheet: Fig. 6a-l
Fig. 6a	UT																	TNF																	TNF+Necrostatin
UT	5.22	4.31	13.3	15.6	5.72	3.97	2	2.11	1.98	4.78	3.27	3.13	2.42	2.35	2.99			21.2	18.4	40	36.3	19.4	16.2	21.6	10.9	8.34	12.6	14.7	10.4	7.53	9.03	9.03	7.86		2.34	11.2	10.2	5.75	4.16	5.96	5.95	4.4
Dinaciclib	13.5	11.4	39.4	35.8	17.5	27	28.1	14.1	33.3	22.7	15.3	17.9	22.9	19.1	55.1			70.8	56.7	73.6	65.5	58.6	53.8	69.6	53.3	46.8	57.7	69.5	51.1	46.8	54.2	50.3	64.7		14.7	37.4	53.4	43.3	29.2	44.1	32.4	36.4
Fig. 6b	UT												TNF												TNF+Necrostatin												TNF+SM												SM
UT	3.13	3.27	2.42	2.35	4.64	5.44	9.44						7.53	10.4	9.03	9.03	15.5	6.41	26.5						5.95	4.4											37.8	10.3	41.6										3.72
Flavopiridol	21.9	11.9	31.1	13.7	11.7	12.7	11.8						44.4	51.8	52.5	46.2	53.7	23.9	47.1						30.4	34.1											79.9	49.5	80.5										28.9
Fig. 6c	UT					TNF					TNF+Necrostatin					TNF+SM					SM					SM+IDN6556					SM+IDN6556+Necrostatin
UT	3.93	2.22	5.14	3.87		19.6	14.3	13.8	9		12.2	8.78	8.93	5.38		47.9	37.1	40.5	33.5		4.44	3.68	5.6	3.38		10.5	17.8	11.9	8.33		2.73	1.18	4.08	2.34
AZD4573	23.6	4.91	8.58	6.99		60.2	37.4	47.2	40.2		46	26.1	34.9	24.4		61.7	51.8	75.8	54.4		29.1	11.5	11.1	10.8		54.4	94.6	30.3	76.8		5.09	3.04	5.83	4.64
Fig. 6d	UT										TNF										TNF+Necrostatin										TNF+SM										SM
UT	5.14	3.27	3.13	2.42	2.35	5.14					8.02	10.4	7.53	9.03	9.03	13.8					5.95	4.4	8.93								10.3	20.7	37.8	40.5							4.29	3.72	4.27	3.33	5.6
THZ531	20	8.34	8.37	11.7	5.5	11.5						42.9	33.4	51.1	35.9	44.5					24.3	29.7	33.7								42.9	62.5	66.3	68.3							12.5	16.3	24.2	9.85	14.3
Fig. 6e
Fig. 6f
Fig. 6g
Fig. 6h
	UT			TNF			TNF+SM			SM+IDN6556			SM+IDN6556+Necrostatin
UT	2.65	1.49	1.76	8.66	6.6	8.18	35.3	32.2	39.6	17	17.1	22.1	19.4	1.11	5.77
UT THZ531	10.7	5.81	7.19	39.3	41	39.3	53.4	68.3	64.6	27.1	49	45.4	26.7	19.5	31.7
MLKL ko	11	3.46	3	15.3	6.8	8	48.3	25.3	34.7	10.8	2.45	2.45	9.52	2.48	2.14
MLKL ko THZ531		5.28	8.42		23.1	27.9		58.9	61.7		3.64	3.2		3.2	2.84
RIPK3 ko		4.45	4.16		11.2	14.1		36.2	43.4		3.94	3.37		3.34	3.07
RIPK3 ko THZ531		8.85	10.7		29.2	39.1		56.4	60.5		4.81	6.23		4.36	4.29
Fig. 6i
	UT								TNF								TNF+SM								SM+IDN-6556
UT	3.22	2.58	1.39	1.84	2.78	2.55	2.1		11.9	2.92	1.62	3.88	7.89	4.61	3.19		16.7	28.3	20.7	32.8	38.3	25	41.4		26.4	14.2	8.03
Dinaciclib	3.79	1.98	1.8	1.57	6.29	4.18	2.32		6.6	6.33	2.11	4.61	23.6	13.7	2.86		89	91.4	48.7	74.1	92	82.7	72.3		9.15	14.6	6.58
Fig. 6j
	UT						TNF						TNF+SM						SM+IDN-6556
UT	3.22	2.58	1.39	1.84			11.9	2.92	1.62	3.88			16.7	28.3	20.7	32.8			15.5	8.74
Flavopiridol	3.85	10.1	2.58	2.21	2.01		5.44	13.1	6.47	6.17	4.06		64.9	79.2	62.3	79.5			40.5	15.5
Fig. 6k
	UT										TNF										TNF+SM										SM+IDN6556
UT	2.78	2.55	2.1	5.83							7.89	4.61	3.19	4							38.3	25	41.4	34							26.4	14.2	8.03	8.76
AZD4573	4.83	1.44	3.15	3.18							8.2	4.41	5.97	3.91							78.9	77.8	76.5	59.9							13.7	8.59	7.29	7.84
Fig. 6l
	UT						TNF						TNF+SM						SM+IDN6556
UT	2.58	2.55	5.83				2.92	4.61	4				28.3	20.7	32.8	25	41.4	34	8.74	14.2	3.19	8.03	8.76
THZ531		3.65	4.33					5.66	7.21							95.4	77.6	90.4		7.85	13.6	5.25	19.2
[truncated: 10 more columns]

## Sheet:  Ext. D. Fig. 1a,c,e,f,g,i,j,k
Ext. D. Fig. 1a
	total numbers of phosphopeptides	significant changing phosphopeptides
All datasets in this study (FDR 0.05)	63000	3000
Krishnan 2015 (FDR 0.05) class I	27227	254
Wagner 2016 (number of significant changes not reporter)	8888
Mohideen 2017 (number of significant changes not reporter)	8573
Zhong 2014 (number of significant changes not reporter)	8058
Welz 2019 (p-Value)	1242	569
cantin 2006 (number of significant changes not reporter)	700
Ext. D. Fig. 1c
	early	middle	late
Regulation of vesicle fusion	15.55
Positive regulation of myeloid cell differentiation	6.75
Regulation of transcription factor import into nucleus	5.4
RIG I like receptor signaling pathway	5.8	6.8
RNA polymerase II distal enhancer sequence-specific DNA binding		6.2
Regulation of cytokine production involved in immune response		5.7
Cellular response to tumor necrosis factor		5.2
NFkappB binding		5.2
TRIF dependen toll like receptor signaling pathway		4.5
Myd88 dependent toll like receptor signalling pathway		4.3
Glucose transport		4
GTPaseactivation	2.85	2.9
Leukocyte migration			5.6
Transcription coactivator activity			4.5
RNA polymerase II core promoter proximal region sequence-specific DNA binding transcription factor activity			4.5
Transcription, DNA-dependent			1.8
Transcriptionregulation			1.8
Ext. D. Fig. 1e
	3min	15min	60min
MAPKAPK5		1.2
MAP2K3		0.827
MAPK9			1.367
PRKAA1	1.42
PRKAA2	1.377
IKBKB	1.161		-0.886
MAP2k4	0.939	0.87
MAP2K6	0.97	0.842
MAPK8	0.343	-0.991	1.42
CDK1	-0.796	-0.666	-1.114
PLK1	-0.987		-1.495
PLK3		-0.775
CDK2		-0.842
Ext. D. Fig. 1f
	UT_15sec	UT_15sec	UT_15sec	UT_15sec	UT_15sec	UT_15sec	UT_30sec	UT_30sec	UT_30sec	UT_30sec	UT_30sec	UT_30sec	UT_60sec	UT_60sec	UT_60sec	UT_60sec	UT_60sec	UT_60sec	UT_90sec	UT_90sec	UT_90sec	UT_90sec	UT_90sec	UT_90sec	UT_3min	UT_3min	UT_3min	UT_3min	UT_3min	UT_3min	UT_5min	UT_5min	UT_5min	UT_5min	UT_5min	UT_8min	UT_8min	UT_8min	UT_15min	UT_15min	UT_15min	UT_15min	UT_15min	UT_15min	UT_60min	UT_60min	UT_60min	UT_60min	UT_60min
INPP5D_S886_M1	-0.370288	-0.753694	0.13821	-0.977813	-0.328555	-0.171992	-0.400697	0.449023	1.42188	1.32098	-0.78726	-0.216014	-0.963638	-0.00644545	-0.272614	-0.40869	-1.11191	-0.115302	-1.33227	-0.884975	0.186023	-0.449774	-0.561194	-1.18514	-0.865069	-0.619073	-0.829556	-0.950496	-0.891563	-0.944962	-0.650751	-0.0708308	-0.169938	-0.660155	0.00823324	0.126268	0.103598	-0.330795	-0.582482	-1.36659	-1.09718	-0.25393	-1.02036	-1.46955	-1.09884	-0.257957	-0.260146	-0.571046	-0.463679
INPP5D_S971_M2	0.660577	-0.0575102	-0.93147	-0.469531	-0.426768	-0.250634	0.359292	-0.0923561	-0.587246	-0.35177	-0.0236483	0.104001	0.132341	0.6641	-0.252035	-0.204469	0.0235691	0.190303	-0.323574	-0.123703	-0.0782012	0.224744	-0.242286	0.665738	0.610963	-0.0922485	0.0273203	0.293924	0.224569	0.310267	0.392681	0.273519	-0.378641	0.286367	0.818299	-0.127914	0.0971746	-0.362101	0.269669	0.0133807	-0.433284	-0.511576	0.293714	0.206801	0.123027	-0.337485	-0.294056	-0.657783	0.17076
INPP5D_T1108_M1	0.400457	-0.0699487	-2.25888	0.0712411	0.535154	0.210374	0.0485194	0.106885	-0.166712	0.369741	0.219938	0.218667	0.0701301	0.00825926	-0.300524	-0.0737541	0.333331	0.140015	-3.17924	-0.433936	-0.548957	-2.22653	0.0387724	0.0953545	-0.15567	-0.0114125	0.460143	-0.0435132	-0.351737	-0.105949	0.165495	0.0224312	0.268262	-0.208225	-0.284799	0.670711	0.0241158	-0.447669	-0.347073	-0.458971	0.149245	-0.0491019	-0.276096	-4.03284	-1.29026	-1.0256	-0.70311	-3.47955	-0.673304
INPP5D_T963_M2	0.759052	0.0104858	-0.958332	-0.557898	-0.488151	-0.383871	0.358863	-0.0895723	-0.6504	-0.376846	-0.0599313	0.130072	0.15736	0.71108	-0.310057	-0.254044	0.0220725	0.146075	-0.350381	-0.0660336	-0.0556808	0.209444	-0.200249	0.66241	0.700196	-0.0843126	0.0665696	0.146881	0.253636	0.332956	0.442984	0.263725	-0.361177	0.268872	0.898514	-0.0676932	0.103242	-0.341921	0.322748	0.0123722	-0.407379	-0.509026	0.287074	0.141622	0.103929	-0.273946	-0.312622	-0.652165	0.151015
Ext. D. Fig. 1g
PTM_collapse_key	UT_15sec	UT_15sec	UT_15sec	UT_15sec	UT_15sec	UT_15sec	UT_30sec	UT_30sec	UT_30sec	UT_30sec	UT_30sec	UT_30sec	UT_60sec	UT_60sec	UT_60sec	UT_60sec	UT_60sec	UT_60sec	UT_90sec	UT_90sec	UT_90sec	UT_90sec	UT_90sec	UT_90sec	UT_3min	UT_3min	UT_3min	UT_3min	UT_3min	UT_3min	UT_5min	UT_5min	UT_5min	UT_5min	UT_5min	UT_8min	UT_8min	UT_8min	UT_8min	UT_15min	UT_15min	UT_15min	UT_15min	UT_15min	UT_15min	UT_60min	UT_60min	UT_60min	UT_60min
MYO9B_S1405_M1	-0.641405	0.0440648	-0.457565	-0.164597	-0.523996	-0.599155	0.216078	0.213148	-1.42416	-0.592905	-0.308501	-0.534603	-0.15295	-0.00195725	-0.734966	-0.427461	-0.511411	-0.625439	-0.487763	-0.734769	-0.856778	-0.474238	-0.621876	-0.763023	-0.636003	-0.862124	-0.513819	-0.909624	-0.688201	-0.560334	-0.452967	-0.863514	-1.2643	-1.15876	-1.13063	-0.0246628	0.175066	-0.295194	-0.554465	0.647407	0.499848	1.18166	1.12607	0.955291	0.432133	-0.0969576	-0.334415	-0.35029	-0.559496
TSC2_S1346_M1	-0.804183	-0.462931	-0.138591	-0.713797	-0.338363	-0.853356	-0.699331	-1.12626	-0.693641	0.0853288	-0.0961395	-0.68761	-1.15696	-0.654011	-0.917882	-0.749997	-0.00634332	-0.158193	-0.214295	-0.280359	-0.719827	-0.788631	0.129425	-0.642781	-0.190579	0.144533	-0.136588	-1.24957	0.0926933	-0.100871	-0.83717	-0.897204	-0.153883	0.300388	-0.0980996	-0.897076	-1.12055	0.398782	0.571754	-1.12275	-0.378383	-0.18097	-0.193026	-0.0039259	0.42617	-0.54682	-0.539217	-0.913594	-1.23723
IL16_S1077_M2	0.341932	-1.47732	-1.0301	0.0281489	0.392244	-0.5244	-0.817401	0.0690599	-0.657931	0.342846	-0.738377	-0.790597	0.139683	-0.187874	0.0578953	-0.328288	-0.098364	-0.523859	-0.566174	-0.556859	-0.482951	0.00410906	-0.552967	-0.604409	-1.671	-0.296489	-0.653852	0.4108	-0.215552	-0.917552	-0.574374	0.408944	-0.722052	0.532582	-0.0343302	-0.540907	-0.214836	-0.419913	-0.131682	-0.528675	-0.355291	-0.34718	-0.706167	-0.441465	-0.264214	-0.627647	0.426279	0.564933	-1.07932
IL16_S1080_M2	-0.248103	-0.370702	-0.716565	-1.26225	0.0753587	0.00982022	-0.256916	-0.722997	-0.523802	-0.00486067	0.0178636	-0.306634	-0.520599	-1.03592	-0.714001	-0.559567	-0.571913	-0.467316	-0.0835461	-0.726519	0.263235	-0.733939	-0.381233	-0.431759	-0.617883	-0.524432	-0.645143	-1.00353	-0.488094	-0.857984	-0.366575	0.317546	-0.514469	-0.54764	-1.25268	0.304558	-0.517312	0.0927793	-0.303779	0.159294	-0.700084	0.0821752	-0.839718	-0.902941	-0.114286	-0.296509	0.013912	-1.13955	0.172931
TANK_S384_M1	0.34964	-0.323831	-0.837998	-0.667094	0.399835	-1.11564	-0.113003	-1.18066	0.089693	0.729309	0.665727	-0.689455	-0.97787	0.227108	-0.215498	-0.171056	-0.663466	1.92676	-0.841535	-0.163755	-1.73041	-0.342228	0.0107241	0.244395	0.0929703	-0.655466	-0.741391	-0.382458	0.736598	0.541677	-1.20077	0.125051	-0.975772	0.360585	0.882146	-0.638094	-0.190623	0.543161	0.650445	-1.52166	0.0278976	-0.181021	-0.1352	-0.705457	0.24927	-0.539649	0.100548	-0.821159	0.120336
ATF2_S112_M1	-0.18288	-0.277554	-0.662064	-0.40108	-0.41313	-0.749954	-0.31203	0.0374314	-1.96384	-1.15004	-0.120297	-0.482133	-0.614374	-0.380719	-0.622179	0.240744	-0.342383	-0.578767	-0.559321	-0.434834	-0.491889	-0.824998	-0.167977	-0.128548	-0.223181	-0.59858	-0.705985	-0.672461	-0.502344	-0.318017	-0.734792	-0.772283	-0.453746	-0.719772	-1.03501	0.0977665	-0.015671	-0.604405	-0.17374	0.0315375	0.121992	0.999213	0.668053	0.566364	1.00484	-0.0639164	0.435709	-0.428458	-0.122959
IRAK3_S110_M1	-0.501388	-0.2186	-0.235072	0.614094	0.836333	-1.7351	1.06918	-0.619474	0.212847	0.82373	0.731032	0.621445	0.259633	0.346277	0.0483682	-0.638548	0.158566	0.39483	0.695965	-1.13211	-0.916312	0.901516	0.48122	0.610732	0.134063	-1.13554	-1.34511	-0.782062	0.363498	-0.171414	0.585543	-1.12789	-1.01139	-1.38291	-0.121675	-1.35048	-0.922082	-0.842601	-0.493669	-0.450779	-0.0501824	0.392701	0.45824	0.321393	-1.06212	-2.67854	-1.42357	-1.45071	-0.159339
JUN_S63_M1	0.312161	-0.107161	-0.591814	-0.411222	-0.409681	-0.53011	0.0122876	0.204215	-1.44644	-0.541308	-0.182182	-0.358893	-0.384622	-0.120206	-1.02194	-0.0695082	-0.320369	-0.416719	-0.733596	-1.81137	-0.330471	-1.02058	-0.336058	-0.138658	-0.461189	-1.87956	-0.720417	-1.32525	-0.376166	-0.428083	0.0080467	-0.190925	-0.111236	-0.0174642	-0.390932	0.958559	0.677345	0.778552	0.318182	0.736946	1.04533	1.24754	1.07855	1.32	1.1514	-0.479761	-0.456749	-1.25473	-0.401759
MAVS_S222_M1	-0.326768	-1.09844	-0.295172	-0.136742	-0.316889	-0.642656	-1.46509	-0.491956	-0.868479	-0.169502	0.215771	-0.204168	-1.05726	-0.791941	-0.302541	0.981703	-0.19069	-0.169724	-0.68906	-0.847838	-0.116147	-0.164703	0.252201	0.413491	-1.32056	0.0146532	0.0478489	0.237419	0.0506597	0.241029	-0.985595	-0.583486	0.220835	-0.0469813	-3.40341	0.75644	0.28221	-0.232115	-0.213618	-1.34852	-0.560663	0.0713297	0.0131142	-0.362227	0.0795982	-1.6317	-0.989775	-0.718289	-0.0636849
MAP3K1_S1043_M1	0.4291	-1.21411	-0.469983	0.954578	-0.815123	-0.830024	-0.746067	-0.941694	1.21285	1.07763	-1.49539	-1.27853	-1.03268	-0.0332489	1.19145	-0.189596	-0.418139	-0.601455	-1.15439	0.804573	-0.208779	-0.238022	-0.303643	-0.0208356	-0.727719	0.407122	-0.999721	0.601848	-0.820778	-0.841117	0.850019	1.06471	0.211323	0.161649	-1.18388	1.51692	-1.22631	-0.0896278	0.575027	-1.55689	-1.67241	-1.28597	0.18812	0.996877	0.655399	1.66041	0.602414	0.379048	-1.29105
CTPS1_S587_M1	-0.365594	-0.591386	-1.6647	-0.598216	-0.304001	-1.13317	-0.449777	-0.538524	-0.468521	0.02332	-0.237621	-1.13004	-0.472748	-0.551918	-1.52574	0.24741	-0.383224	-0.687635	-0.16276	-0.306645	-0.924832	-0.758342	-0.259103	-0.828827	0.00307412	-0.845333	-0.165327	-0.573673	-0.30331	-0.808065	0.0602608	-0.260681	-0.176139	0.198157	-0.473862	-0.378879	-0.581333	-0.0627422	0.372264	-0.326944	-0.567558	-0.1502	-0.898026	-0.327184	0.385571	-0.0804605	-0.512478	-0.364263	-0.750221
ARHGEF2_T679_M1	-0.892707	-0.755644	-2.13833	-1.06705	-0.845779	-0.827836	-0.846655	-0.706891	-0.488468	0.263014	0.284391	-1.24008	-0.501835	-0.834554	-0.47838	-1.02369	-0.0472589	-0.0448731	-0.496108	-0.220383	-3.66821	-0.196537	0.164465	0.0962916	-0.350989	0.158997	-0.413848	-0.259656	0.363643	0.517914	0.0287828	-0.591838	0.450729	0.415689	-0.185045	-0.125686	0.410772	0.410146	0.567147	-0.409149	-0.0666525	0.235375	0.659977	0.136342	0.823349	-0.282058	-0.276244	-0.342685	-0.220173
BCL11A_S205_M2	-0.989851	0.615008	-1.30728	-1.15029	-0.354738	-0.473512	-0.171575	0.0766256	-1.84985	-1.71655	1.0029	0.886816	1.24424	-0.65251	0.559412	0.46632	0.908545	1.12507	0.152962	1.05431	1.11176	-0.935004	0.198151	0.549254	-0.119567	0.0554818	-1.27906	-0.969661	0.0530745	-0.774924	-1.42735	0.399681	-0.702153	-0.37057	-0.265473	-0.446115	-1.42631	-0.943206	-0.377176	-0.978331	-0.666279	-0.559933	-0.766768	-0.601564	-0.724316	-0.420531	-2.21489	-2.61063	-1.47442
BCL11A_T208_M2	-0.989851	0.615008	-1.30728	-1.15029	-0.354738	-0.473512	-0.171575	0.0766256	-1.84985	-1.71655	1.0029	0.886816	1.24424	-0.65251	0.559412	0.46632	0.908545	1.12507	0.152962	1.05431	1.11176	-0.935004	0.198151	0.549254	-0.119567	0.0554818	-1.27906	-0.969661	0.0530745	-0.774924	-1.42735	0.399681	-0.702153	-0.37057	-0.265473	-0.446115	-1.42631	-0.943206	-0.377176	-0.978331	-0.666279	-0.559933	-0.766768	-0.601564	-0.724316	-0.420531	-2.21489	-2.61063	-1.47442
CENPE_S751_M1	-0.903206	-0.617346	-0.707823	0.476442	-0.11538	-0.147972	0.43266	-0.8319	0.894781	0.945186	-0.730063	-1.50702	-0.962868	-1.04879	-0.960319	-0.520696	-0.246785	-0.467025	-0.778971	-0.466027	-1.20608	-1.23665	-0.513084	-0.642957	-0.0119948	0.131603	0.267079	-1.07703	-0.352112	-1.24716	0.0322833	-0.122249	0.374785	0.401418	0.0179173	0.410629	-0.276975	0.871952	0.884516	-0.0137599	0.00302183	1.03275	0.458263	0.395219	1.02095	-0.870119	0.196398	-0.819377	-0.814993
ARHGEF2_S645_M1	-0.00404954	-0.474743	-1.41325	-0.693213	-0.974655	-1.06449	-0.857696	-0.790517	-0.542936	0.357805	-0.532647	-0.914753	-0.64828	-0.550219	-1.23399	-1.11617	-0.807141	-0.706098	-0.880271	-0.368275	-1.12765	-0.347022	-0.562363	-0.701465	-0.461415	-0.10348	-0.512339	-0.37047	-0.246743	-0.743877	0.2177	0.342963	0.464279	-0.105838	-0.336577	1.17648	0.755807	0.386404	0.300355	0.118808	0.291924	1.4899	1.02553	0.553091	0.649168	-0.0301198	-0.175976	0.124522	-0.756056
PSMD11_S14_M1	-0.677633	-0.758493	-0.818684	-0.357804	-0.20041	-0.420034	-0.985066	-0.766369	1.26951	1.40021	-0.8944	-0.884754	-0.857809	-0.824335	-0.418127	0.0834976	-0.349183	-0.622364	-0.865229	-0.466931	-0.532887	-1.03545	-0.604406	-0.463822	-0.514125	0.125646	0.206537	-0.401262	-0.527651	-0.499426	0.100423	0.167999	0.741571	-0.0684731	-0.285625	0.94761	0.288018	-0.283804	-0.0210542	-0.949682	-0.81806	-0.0815342	-0.22278	-0.602988	-0.315925	-0.818753	-1.20615	-0.842412	-1.29138
ATF2_T69_M2	-0.54809	-0.0947648	-0.476693	-0.252422	-0.712353	-1.93508	-0.899953	-1.01561	-1.45242	-0.472924	-0.439662	-0.507408	-0.72685	-0.619297	-0.297956	-0.515959	-0.327693	-0.236476	-0.963368	-1.50258	-0.124851	-1.12992	-0.606314	-0.67997	-0.444573	-1.72788	0.116862	-0.0473937	-0.875209	-1.12692	-0.443355	-0.528742	1.26273	0.0427476	0.265616	1.14391	0.824679	0.808588	0.765571	-0.0694395	-0.00195625	1.32759	1.12475	1.04435	1.18958	-1.19674	-1.55216	-1.39747	-1.5841
ARHGEF2_S932_M1	1.29523	0.130037	-1.18204	-0.335489	-0.497128	-0.550903	0.214696	-0.28958	-2.4987	-1.34218	-0.0338389	-0.345287	0.284918	-0.085396	-1.20452	-1.20242	-0.754588	-0.434801	0.283691	0.108404	-1.1991	-0.106978	-0.194029	-0.251607	0.324507	0.237752	-0.538749	-0.306039	-0.180928	-0.554728	-0.12751	-0.803614	-1.04406	-0.652736	-0.689428	-0.445094	-0.737556	-0.42216	-0.637858	0.466602	0.3353	0.800987	-0.025912	-0.217507	0.101366	0.16256	0.0936612	-0.0997172	-1.05974
PAK1_T212_M1	0.43028	0.394317	-1.47552	0.674971	0.257496	-0.360658	-0.116255	-0.637438	0.118999	0.344451	0.683115	0.300027	0.912242	-0.549224	-0.724286	1.26804	-0.315968	-0.161357	-1.2809	0.00595092	-0.363637	-0.99791	-1.41187	0.243428	1.14703	0.145564	0.063827	-0.332028	0.531391	0.384604	-0.236422	-0.406053	0.139944	-1.62912	-2.48831	0.421803	0.507642	-1.75035	0.173401	-0.344978	-2.3587	0.65643	0.335125	0.370975	-0.595436	0.103824	-1.28744	-2.29115	-1.32846
MAVS_S419_M1	-0.987027	-0.513216	-0.689232	-0.869268	0.813035	0.387381	-0.485896	-1.41008	1.53973	1.35845	-0.768349	-0.915469	-1.07095	-0.814932	-0.48325	-0.690087	0.417653	-0.38541	-1.26305	-0.55696	-0.46559	-1.74098	-1.00977	-0.381213	-0.109961	-0.0178041	-0.637571	-1.05096	-1.11882	-0.0490934	-0.218124	-0.271489	0.21911	-1.03739	0.159081	0.0817018	-1.08953	0.376584	0.514684	-0.125655	-0.629235	-0.0955569	-0.496948	-0.866489	0.300622	-1.50616	-1.06199	0.172448	-1.41567
DCAF1_S979_M1	-0.204168	-1.40318	-0.657943	-1.33166	0.468721	0.203324	1.36744	-1.05212	1.15399	-0.911945	0.686973	-1.4218	-0.552702	0.190169	-0.483189	-1.37052	-0.904372	0.404593	-0.246609	0.380713	0.475927	-0.505499	-0.946566	1.27763	0.453889	0.965201	-0.147003	0.137363	-0.713491	-0.540001	-0.243815	0.42172	0.896596	-0.610683	-0.084872	-0.0145993	0.356539	-1.94853	-0.571311	0.0941094	-1.39324	-1.15565	0.20032	-0.271692	-0.552751	-0.0381511	-1.0608	0.239539	-0.175514
RPS6KA3_S386_M1	0.0244491	-0.272819	-0.313747	-1.18155	0.69209	-0.0422157	-0.770333	-0.236447	1.0813	-1.15243	0.965372	0.233772	-2.26472	0.113929	-0.633815	1.20912	0.580779	0.609283	-1.19065	-1.04881	-0.463527	0.245907	0.212642	0.41433	-0.823255	-0.89071	0.13711	-1.39199	0.302133	0.465436	-1.33841	-0.0150533	-0.38982	-0.120001	-1.60951	-1.77516	-2.25634	-0.228563	-0.00217756	0.503968	-0.424077	-0.325737	-0.571105	0.764887	-1.44513	-0.908297	0.0530045	-1.07582	0.55818
IL16_S1074_M1	0.0150542	-1.10763	-1.01529	0.401496	-0.0916165	-0.390624	-0.564018	-0.613605	-0.410868	0.11124	0.102766	-0.147911	-0.954003	-0.543095	-0.681813	-0.0088245	-0.92607	0.246564	0.400529	-0.248375	-0.92001	-2.09852	0.407198	-0.293455	0.48187	-0.694484	-0.538363	-1.28853	-0.696685	-0.226512	-1.27721	0.540861	-0.757343	-0.602456	-0.80286	-0.274576	0.710591	0.170413	0.147297	-0.87878	-0.222856	0.113137	1.74103	0.603523	-0.227502	-0.37813	0.0161954	-0.343501	0.0439445
CLTA_S105_M1	-0.243951	-0.597415	-0.644789	-3.0455	-0.104055	-0.460084	-0.47591	-0.550213	0.596961	1.57339	0.329472	-0.849748	-0.927012	-0.547797	-1.16149	0.591398	-0.0667637	-0.307625	-0.353047	-0.163558	-0.676304	0.0580336	0.346715	-2.90815	-0.168809	0.407796	-0.324336	-0.194111	0.408779	-0.411569	0.141815	-0.666077	0.259121	0.186981	-0.849489	-0.804732	-2.3492	0.406047	0.110513	-0.198892	0.0633338	-0.0389461	0.156908	-0.238249	0.172198	0.273914	0.16131	-1.6176	-2.69618
BCL10_S138_M1	-0.558575	-0.479219	-1.27978	-1.04411	-1.1882	-0.921429	-0.439843	-0.732507	0.737246	1.08255	-1.37074	-0.880943	-0.633924	-0.529396	-0.956707	-1.62436	-0.959582	-0.766186	-0.256178	-0.370535	-0.765522	-3.08574	-0.827993	-0.578497	0.196309	0.880213	-0.54549	-0.620407	0.254076	-0.732704	0.800036	0.896058	0.114715	-0.072811	0.581287	0.90098	0.661086	0.790771	0.752016	0.441004	0.935725	0.942626	0.307386	0.802786	0.101151	0.334941	1.04522	0.860861	0.0102557
INPP5D_T1108_M1	0.459824	-0.15706	-0.436793	0.0357257	0.561687	0.173913	-0.103636	0.0385879	-0.335782	0.43572	0.229401	0.0729004	-0.501565	0.0288724	-0.475057	-0.0270798	0.266782	0.0830125	-0.796029	-0.543305	-0.724121	-0.566947	0.0214817	0.106181	-0.127048	-0.0923657	0.258958	-0.132865	-0.241407	-0.176041	0.12603	-0.135635	0.286492	-0.289484	-0.49151	0.689219	0.480807	0.135853	-0.714625	-0.409298	-0.532465	-0.0204837	-0.16429	-0.362052	-0.626619	-4.61752	-1.3475	-1.13718	-1.65647
TAB2_S450_M1	0.098795	0.547853	-0.284723	0.470054	-0.0545625	-0.355131	0.173027	-0.285209	-0.167688	0.490257	-0.574584	-0.633836	-0.767068	-0.577261	-1.02314	-1.16901	-0.469361	-0.387436	-0.207436	-0.526787	-0.61952	-0.548713	-0.164388	0.0461712	0.28641	-0.103821	0.0832988	0.207478	-0.0782603	-0.281274	0.693738	-0.106814	0.582282	-0.0454457	0.267847	0.709285	0.764937	0.448204	0.390486	-0.278203	-0.459583	0.0897407	-0.115584	-0.489743	-0.134926	-2.04044	-1.86695	-2.135	-3.63156
INPP5D_S886_M1	-0.66314	-0.314109	-0.716437	-0.693739	0.505489	-0.21924	-0.177428	-0.653961	1.41837	1.37995	-0.886887	-0.959425	-0.192023	-0.818755	-0.425816	-0.0745096	-0.944679	-1.00775	-0.529408	-0.187011	-0.79008	-0.965622	0.0325371	-0.612322	-0.0907272	-0.777527	-0.160226	-0.368559	-0.733046	0.00498057	-0.868219	0.00241708	1.03725	-0.624453	0.548773	0.266862	-0.750351	-0.381458	-0.557849	-1.11025	-0.797103	-0.927761	-0.124045	-0.0713573	-0.73431	0.134818	-0.581908	0.000397227	-0.516583
MAPK14_Y182_M1	-0.21348	-1.24381	-0.780735	0.0312864	0.150958	-0.107563	-0.39233	-0.339133	-0.0297485	-0.208014	-0.979829	-1.13061	-0.158995	-0.310453	-0.950384	-0.333554	-0.42527	-0.165496	-0.727231	-0.437075	-0.824271	-0.443596	0.0623761	0.242666	0.499609	0.288527	0.328213	0.036005	0.215136	-0.379406	0.443304	0.301319	-0.0209412	0.064353	-0.413314	-0.174607	-0.168125	-0.209231	-0.0728146	-1.09149	-0.280069	-0.85533	-0.69498	-0.604095	-0.199147	-2.37644	-2.06414	-1.83559	-2.24519
IL16_S946_M1	-1.12197	-1.5493	-1.02345	-1.03767	0.757524	0.75039	-1.33973	-1.21077	1.35154	1.04107	0.205117	-1.08444	-0.555037	-1.14769	-1.05744	0.277451	0.704684	0.522378	-1.06663	-0.710344	-0.704122	-1.20068	-0.827769	0.232602	0.0663959	0.0995814	-0.0755575	-1.28265	0.488659	0.508317	-0.194978	-0.718181	0.170929	0.663001	0.428927	0.132567	-1.51899	0.763748	0.882318	-1.40875	-0.379408	-0.331271	-0.0277247	0.00256823	0.648359	-0.626337	-0.32357	-1.31889	-0.636353
CYLD_S418_M2	-0.48198	-0.960908	-0.545965	-0.29963	-0.422143	-0.609231	-0.370007	-1.80933	1.17004	0.802257	-0.091578	-1.22517	-0.957318	-1.57896	-0.921064	-1.1345	0.0105887	-0.939063	-2.73217	-0.649633	-2.18368	-1.02325	-0.102628	-2.14744	-0.095421	-0.637924	-0.372729	-0.586335	-0.384953	-1.31767	-0.594708	-1.79342	0.31477	-0.299593	-0.203706	-0.477261	-0.508047	0.12088	0.636922	-1.08385	-0.582309	-0.00623312	-0.0346944	-0.269525	0.642981	0.709829	0.738429	0.321831	0.446022
MAPK14_Y182_M2	-1.19495	-1.04607	-0.461676	-0.874816	0.684235	0.562206	-0.570818	-0.433668	0.596332	0.328979	-1.01427	-0.917198	-0.741847	-0.930421	-1.01696	-1.4659	0.460608	-0.407201	-0.523015	-0.227508	-0.453109	-1.17694	0.0152666	-0.582318	0.40917	-0.0630675	-0.515688	-0.939942	0.183988	0.102109	-0.435572	-0.184936	-0.695689	-0.102039	0.404615	-0.613448	-1.14648	0.297433	0.492112	-1.45369	-0.370839	-1.18876	-0.910152	-0.0233961	-0.113878	-2.15286	-1.2494	-1.60098	-1.67298
PAK2_S58_M1	-0.536016	0.124468	-0.394178	0.212424	-1.1798	-0.685427	-1.45468	-0.836593	1.28191	1.61291	-1.16706	-0.285347	-0.840474	-0.224176	0.0361769	0.319745	-0.880641	0.0380762	-0.6537	-0.0774381	-0.355333	-1.18411	-0.45899	-0.087803	0.430351	-0.432992	0.240993	-0.305067	0.109902	-0.326545	0.406372	-1.41872	-1.04329	-0.670208	0.23081	0.139451	-0.387025	-0.675908	-0.648114	-0.488645	-0.693302	0.297442	-0.987199	-0.36314	-0.84366	-0.400237	-1.43398	-0.617311	-0.496318
LAT2_S51_M2	-1.37586	-1.68563	-0.261817	-0.547528	0.964424	0.219019	-0.709268	-0.984893	2.1739	2.55022	-0.538233	-1.9113	-1.16766	-0.54458	-0.0172986	0.734266	-0.399211	-1.15633	-1.54734	-0.580223	-0.470069	-1.71815	-0.63815	-1.10192	-0.394524	-0.214541	0.563372	-0.307617	-1.10521	-0.240663	-0.382518	-0.429298	0.706438	-0.00905588	0.451701	-0.0597515	-0.270768	0.0779021	0.532665	-0.81871	-0.749635	-0.903563	-0.0424833	-0.472146	0.0856004	-0.189661	-0.0341149	-1.51711	-1.2265
MYO9B_S1267_M2	0.368629	-0.734462	1.68173	2.44663	-1.27723	-1.02583	-0.178367	-0.261514	-1.66563	-0.659433	-0.995425	-0.670255	-0.213449	-0.512075	-1.05585	2.1844	-0.856445	-0.713571	-0.500611	-0.851274	1.98027	-0.448563	-0.746047	-0.513647	-0.0248483	-0.84748	-1.31855	-0.563494	-0.683357	-0.579641	-0.700223	-0.321506	2.8377	-0.459524	-0.246268	0.478677	0.231387	0.134533	-0.173022	0.290793	0.406927	0.818611	0.741332	0.635865	0.571571	-0.139623	-0.479702	-0.92074	-1.03774
LAT2_S44_M2	-1.2669	-1.42474	-0.285717	-0.558607	0.954281	0.210297	-0.656829	-0.961789	2.37476	2.4426	-0.521411	-2.21157	-1.08513	-0.544505	0.0386416	0.697213	-0.338227	-1.21102	-1.48382	-0.73449	-0.761709	-1.86401	-0.709481	-0.895726	-0.415919	-0.0427181	0.539752	-0.303114	-1.05331	-0.0948087	-0.363605	-0.435075	0.680966	0.0859144	0.420054	-0.0695496	-0.295764	0.0391705	0.521549	-0.841029	-0.835143	-1.04216	-0.130915	-0.488968	0.0488223	-0.0709826	-0.165217	-1.49941	-1.21567
ATF2_T71_M2	-0.0860198	0.169609	-0.136932	-0.0835263	-0.308472	-0.922064	-0.508965	-0.374129	-1.07064	-0.12795	-0.202937	-0.318878	-0.396642	-0.326853	-0.0837753	-0.259799	-0.0967887	-0.163189	-0.550114	-0.75191	-0.00601716	-0.660666	-0.287215	-0.419164	-0.213479	-1.23146	0.218218	-0.0014513	-0.49837	-0.665986	-0.0671947	-0.0855976	0.873502	0.0563544	0.407987	0.767161	0.60245	0.710705	0.567834	0.225489	0.147582	0.933586	0.804905	0.802647	0.845724	-0.701547	-4.9142	-0.930448	-0.952892
CYLD_S422_M2	-0.396975	-0.984733	-1.07485	-0.22754	-1.82503	-0.515213	-0.292933	-1.14128	1.13803	0.7963	-0.0342248	-1.04424	-0.885733	-1.76767	-2.86996	-1.39262	0.0607054	0.302913	0.131934	-1.1266	-1.20986	-0.899909	-0.0444922	-0.425208	-0.0377962	-0.206314	-0.295463	-0.493938	-0.30682	-0.423852	-0.501718	-0.431301	0.343341	-0.227506	-1.29545	-2.45227	-0.421196	0.163185	0.642675	-0.903975	-0.490197	0.0450751	0.0186297	-1.05889	0.648305	0.710419	0.736993	0.349902	0.465297
FOXO3_S413_M1	-0.0577662	0.0105196	-1.36892	-1.21228	1.02193	0.321654	0.0307339	-0.233716	1.09869	1.27851	0.0303522	-1.78806	-0.482168	-0.72395	-1.31296	0.575268	-0.0306666	0.114626	-1.19142	-0.447722	-0.452729	-0.869962	0.541893	-0.351899	-2.35624	-0.30743	-0.733929	-0.837323	-0.146298	-0.594695	-0.341027	-0.00757783	0.568572	0.277774	-0.523668	0.241423	0.89877	-0.606851	-1.10184	-0.704931	0.304865	-1.42285	0.490335	-0.162565	-0.874193	0.23809	-0.310435	-1.00787	-0.747848
NEDD4_S670_M1	-0.127342	-0.672001	-1.00738	-0.42888	-1.01938	-0.144188	-1.79458	-0.121631	1.09515	0.670828	-1.35978	-0.771391	-1.15734	-0.449283	-0.00943691	-0.0559849	-0.454198	-0.687249	-1.36873	-0.316509	-0.133244	-0.837657	-0.842931	0.572212	-0.971324	-0.432449	-0.745766	-1.17421	-0.52298	-0.749039	-0.010851	0.642286	-0.17486	0.0251326	0.629987	0.75666	-0.452644	-0.422631	0.282529	-0.396261	-0.259019	0.731909	-0.706291	0.213803	0.381916	-3.07564	-0.355418	-0.294635	-1.83879
INPP5D_T963_M2	1.86793	-0.269723	-2.32801	-1.26823	-0.403925	-1.41487	0.264768	0.0282299	-2.01641	-0.822263	-0.114768	0.0870827	0.565198	1.12277	-0.707181	-0.590445	-0.163682	0.33639	-0.401453	-0.75434	-0.217972	0.0244013	-0.503553	1.12904	1.95328	0.593489	-0.057468	0.240322	0.65899	0.249818	0.830935	0.130072	-0.976747	-0.128681	0.946382	-0.263629	-0.883465	-0.0775471	-0.74522	0.113356	-0.244598	-0.0410773	-1.36479	0.0473056	-0.325453	-0.323323	-0.244453	-1.2276	-1.24821
MYO9B_T1271_M2	0.624902	-0.0856666	-3.06969	-3.14938	-0.490565	-0.273351	0.272548	0.218988	-0.68549	-0.215625	-0.253769	-0.0443071	0.220753	0.0575875	-0.373553	-2.42674	-0.164242	-0.0722094	0.0619309	-0.160912	-3.06218	0.0984982	-0.143421	0.0184356	0.37144	-0.158469	-0.461911	0.0244651	-0.0527469	0.0140637	-0.0636101	0.1577	-3.00474	0.0272645	0.228809	0.695792	0.536497	0.474107	0.271465	0.574764	0.656172	0.914764	0.892206	0.797045	0.761022	0.297507	0.0817191	-0.266062	-0.281027
TAX1BP1_S683_M1	-0.813059	-0.383942	-0.421707	-0.859451	-0.400525	-0.886127	-0.759271	-0.827579	1.54527	1.34299	-1.45843	-0.706185	-0.70426	-0.280917	-0.282266	-0.664725	0.571353	-0.38889	-0.371187	-1.04618	-0.250704	-0.0364002	-0.748996	-0.612995	-0.359574	-0.856113	-0.315014	-1.33223	-0.34171	-0.724911	-0.599944	-0.316866	1.11025	-0.343796	0.791674	-1.22402	-0.746265	-0.992075	-0.588945	-0.791539	-0.543643	0.996033	0.901318	-0.828694	-0.650014	-0.72625	-0.0887215	-0.514586	-0.42057
INPP5D_S971_M2	1.64888	-0.366036	-2.35649	-1.17027	-0.412347	-1.01941	0.313454	-0.21125	-2.06055	-0.823643	0.0253376	0.122842	0.499692	1.13854	-0.607835	-0.0969038	-0.118155	0.508526	-0.454993	-0.960315	-0.261338	0.160985	-0.645661	1.05687	1.6943	0.395292	-0.208473	0.437994	0.642117	0.0448435	0.764315	0.214359	-1.22234	-0.0520588	1.03207	-0.447781	-0.934262	-0.0212592	-0.584832	0.0141372	-0.286584	-0.0925616	-1.45149	0.121053	-0.248845	-0.340181	-0.20218	-1.20302	-1.41385
MAPK14_T180_M2	-0.458763	-0.00322529	-1.40946	0.121326	0.82483	0.736256	0.121503	0.196186	-1.69589	0.64437	0.201217	-0.588392	-1.41252	-1.33424	-0.0651215	-0.13736	0.63994	-1.41679	0.168323	0.294144	-1.70582	0.0857749	0.411635	0.422579	-1.69508	-1.47176	0.1477	0.102402	0.539752	0.533388	0.246247	0.335159	0.396535	-1.59501	0.646745	0.0195602	0.30547	0.559632	0.705888	-0.305886	-1.64853	-0.146817	-0.153229	0.157883	0.587049	-0.474032	-2.29063	-0.257044	-1.71246
MAPK14_T175_M2	-0.029871	-1.61647	0.27548	-0.078303	-1.5685	0.627835	0.164705	-1.72189	0.779941	0.506227	0.00288308	-1.81172	0.145399	0.143931	-0.0546282	0.130672	0.619346	0.392299	0.172763	0.316999	0.278024	-1.66054	0.42697	-0.185732	0.693394	0.464547	0.190068	-0.443154	-1.55887	0.407243	0.188894	0.3236	0.135612	0.225345	0.568983	-1.50258	-0.337064	0.453267	0.59376	-1.0588	0.317364	-0.133549	-1.83013	-2.18687	-0.0929597	-1.87325	-1.57975	-0.377253	-1.79466
STAT1_T719_M1	0.970789	1.14653	-0.640954	-0.354816	-0.634268	-0.433679	0.0155927	-1.0393	-1.00538	0.886609	1.25599	-0.276866	-0.479036	-0.738033	-0.647343	-0.203302	-0.238197	-1.16331	-0.946797	-0.17803	1.8218	-0.941477	1.17562	1.54559	1.22423	1.92073	-0.748588	-0.59631	-1.10138	-0.325393	-1.2109	-0.386934	-0.478539	-1.0048	-0.822741	1.32998	0.197877	-0.591127	1.27234	0.0290992	-0.565783	-0.607836	0.129811	-0.620288	-1.29829	-0.742101	-1.03644	-1.17778	-0.767084
RPS6KA3_S392_M3	-0.0995535	-0.761057	0.0655738	-1.16704	1.04934	1.1189	-0.79109	-0.282705	1.06616	1.40395	-2.64015	0.975526	-0.354468	-0.457673	0.874079	-0.0095516	0.892731	1.10608	-1.14924	-0.787745	1.04426	-0.795401	0.240274	0.90329	-0.148828	-1.24292	0.236836	-0.0910434	-1.47567	-0.730368	1.48806	-0.260695	-0.285936	1.44234	-0.00814405	-0.34318	-0.137766	-1.96697	-0.590202	-0.545391	0.0923821	-0.34447	-0.662669	-0.332399	-1.11487	0.321958	-0.0936909	-0.404987	-0.147972
ARHGEF2_S172_M1	0.677492	0.557923	-0.872103	-0.191437	0.915031	0.0423952	0.719238	0.572878	0.775518	0.787671	-0.644661	-2.10314	0.277083	-1.06302	0.0570712	-0.0123731	0.0320898	0.23633	-1.91684	-0.628375	-0.669068	-0.538865	0.25374	0.413093	0.873092	0.249169	-1.28522	-1.16598	-0.136738	0.133794	-1.72016	-0.794843	0.857001	-0.55956	-2.16241	-0.309906	1.18505	-1.91595	0.443433	0.454216	-1.79246	0.0943552	0.404203	-0.341235	-0.571573	-1.48383	-1.02069	-1.86212	-0.454694
ITPKB_S43_M1	-0.658359	-1.05263	-1.48296	-0.569788	0.715197	0.0867151	-0.258785	0.266624	0.636972	0.553684	1.42112	0.645896	-0.0639304	-0.0943716	-0.388505	2.16475	0.81521	1.03999	-0.20053	0.0648793	0.0963249	0.592953	1.15548	1.6724	-0.273576	-0.576705	0.75594	0.400669	0.800663	0.899828	-0.581065	-1.9021	-0.898847	-0.53899	-1.23863	-0.767173	-0.611521	-0.884293	-1.30478	-0.851332	-0.0415739	-0.852224	-0.468899	-0.222881	-0.0944712	-1.24811	0.970685	0.0413933	-0.626837
UNG_S64_M1	-1.07356	1.03263	1.09734	-0.811972	1.64866	1.68613	1.07373	1.15627	-0.671552	-1.64639	-1.189	-1.07296	0.963307	-0.891359	1.32074	1.2578	-0.0185964	1.37596	-0.474969	0.769577	0.975291	0.828676	-0.832669	-1.04067	0.739417	1.10607	0.740682	-0.826676	-0.492639	-0.705261	-1.52305	0.871741	0.0372071	-0.775569	-0.680067	-1.40656	-0.277371	-0.171784	-0.534618	-0.10941	-0.380195	-0.685176	-0.51369	-0.849076	-0.138932	-0.874557	-0.639988	-0.351798	-1.3665
RPS6KA3_S386_M3	-0.878532	-0.966172	-1.34526	-2.11709	1.02823	1.10307	0.242871	-0.405109	1.04633	1.4098	-0.75615	0.948797	-0.482329	-0.593381	0.839636	-0.587161	0.859705	1.08927	-0.786624	0.660492	1.02276	-1.38979	0.157637	0.871068	-1.24904	-0.511687	0.153937	-0.198873	-0.0773423	0.105689	-0.337617	0.209309	-0.408585	1.4511	-0.659416	0.406751	1.02671	-1.44812	-0.735987	-1.38169	-1.0542	-1.36659	-0.813965	-0.461696	-1.00068	-0.932906	-0.384596	-0.851079	-0.991857
RPS6KA1_S380_M1	-0.924522	-1.66322	0.556935	-0.746846	1.2789	0.652835	0.10394	0.34841	0.309505	-0.0983511	1.50608	0.477376	0.0255588	0.436781	0.313471	2.06719	1.13326	0.86101	-0.809081	-0.307802	0.174469	-0.600442	0.627747	0.728647	-0.534314	-0.797112	-0.422633	-0.585472	0.584993	0.896108	-1.54322	-1.02147	-0.723588	-0.193214	-0.653885	-2.28427	-0.858075	-0.171243	-0.484113	-1.17846	-0.534754	-1.55334	-1.20557	-0.559195	-0.323243	-1.66566	-1.2346	-2.68708	-2.65183
PDE4D_S77_M1	0.463634	-1.78099	0.677548	0.52283	0.84482	0.645175	-2.05388	-0.0373189	-2.24201	0.900454	-1.85217	0.550787	-0.343922	-1.18717	-1.76829	0.151419	-1.36173	-1.5216	-0.282416	0.505248	0.884636	-0.0421024	0.738809	0.488332	0.1433	0.35815	0.555072	0.519464	0.687019	0.353352	0.180051	-1.87069	0.755237	0.332232	0.0957107	0.74953	0.708966	-1.57131	0.666029	-0.00555378	0.197444	0.486112	0.0384541	0.355107	0.455853	0.0269342	0.830785	0.430141	0.792659
WIPF_340_M1	-1.19408	-2.32669	0.0169415	0.129295	1.0671	1.28597	-0.014649	-0.741184	0.854627	1.63554	0.775644	0.366018	-0.677088	-0.309931	0.823353	1.35692	0.753556	1.26916	-1.31119	-0.968134	-0.456078	-0.0543076	0.119237	1.04462	-0.287791	-0.324793	0.685893	-0.0631896	0.128845	1.37822	-1.00759	-1.00043	-0.811356	-0.659442	-0.163614	-1.17605	-1.76735	-0.526743	-0.0678072	-1.53724	-0.679194	-1.04353	-1.47653	-0.500128	0.164347	-1.54017	-0.906583	-1.54589	-2.2914
ADAM17_T735_M1	-0.235076	-0.747187	-0.215077	0.111365	0.899988	0.25374	0.222817	0.102708	-0.194601	0.518999	1.07401	0.220309	0.0205592	-0.210811	-0.559907	-0.00104205	0.875524	0.340214	-0.344407	-0.0509024	-0.803728	0.0260024	0.400579	0.444728	0.463214	0.679441	0.0966428	-0.879151	0.581098	0.619809	-0.411955	-0.0652986	-0.639375	-0.0395947	-0.812291	-1.56466	-1.60063	0.174732	-0.165484	-0.832763	-0.273613	-1.31878	-1.22699	-0.24672	-0.0778968	-2.26323	-1.98796	-2.61857	-3.3454
IRS2_S1162_M3	1.13668	1.20804	-0.86733	1.08539	-1.07702	1.16355	-0.978839	1.20886	-1.25833	-1.13075	-0.866335	-0.866369	-0.887026	1.23696	0.844514	-0.854922	-0.811082	-0.935629	-0.88848	-0.983643	0.831305	-0.813371	-1.04345	1.19699	-1.03387	1.15115	-1.0774	0.815671	-1.16825	-1.00019	0.728776	1.0902	0.964485	1.03481	0.882428	-1.24192	0.558163	-0.938715	0.952911	1.09707	1.06	0.824365	0.810529	-0.936403	0.979869	1.01497	1.05347	-0.857033	-1.06775
MSH6_S261_M2	-0.583296	-0.820891	-0.814037	-1.01893	0.799412	-0.656801	1.14925	0.616033	1.67735	1.49469	0.613213	0.631229	1.28494	0.822469	0.797494	-0.498539	-1.04853	-0.914866	-1.55844	1.12899	-0.824192	1.15333	0.76078	0.846843	-1.07624	1.25564	-0.802216	0.983258	-1.00488	0.495785	-0.37906	1.13738	0.997049	0.886333	-1.29694	-0.868456	-1.23491	-0.690374	1.50944	-1.08724	-0.839237	-0.976764	-0.671614	-1.10647	-1.16347	1.7157	-0.965384	1.22812	1.20968
FES_S411_M3	0.978868	0.960389	1.14674	0.808498	1.11767	-0.971213	-1.12246	0.112452	-1.4844	0.528702	-0.900407	-0.873253	-1.17968	1.00016	-0.880987	-0.945618	-1.50735	-1.13378	-0.871166	-1.47802	-0.849964	-0.436124	-1.00019	0.5868	-1.046	-0.855789	-0.704282	-0.770482	-0.897357	-1.35006	0.256664	-1.05947	-1.14684	-0.895425	-0.853064	0.114501	1.15345	-1.11047	1.07898	1.08312	0.772077	-0.655218	0.453048	0.891925	0.892995	0.64451	0.894984	-1.18288	1.02811
ATG9A_Y15_M1	-0.0294613	-0.122899	1.20066	-1.37835	1.04844	0.994679	-0.000392245	0.836937	-1.42446	-0.0738987	-1.91626	0.349473	0.186376	0.474762	0.950777	1.20904	0.320776	1.0303	-1.74269	0.248531	0.270397	-0.867251	-2.18754	0.962069	-1.34566	-1.00155	-0.602735	-1.1154	-0.689731	0.619466	-1.57493	1.0247	-0.0812839	1.21316	0.492465	0.911598	-0.460851	0.926296	-0.523155	-0.43876	-1.47768	0.710611	0.37488	0.863348	0.555509	-1.40934	0.891781	0.64121	-0.337533
TAX1BP1_S491_M1	0.900668	-0.195506	1.44635	0.393357	0.897042	0.0844382	-0.851276	-2.13377	-1.41558	-1.00174	-0.848854	0.28777	0.337283	-0.175734	-1.29647	-0.0804028	0.975479	0.954655	-0.140627	-0.229118	0.874285	0.161775	-0.645728	-0.892704	-1.32971	1.03394	-0.998834	-0.678766	0.404031	0.0155978	-0.388534	0.727679	-0.145014	-0.287123	0.840846	-0.197856	-1.47751	-0.814504	0.615218	0.491942	-0.617907	0.0861679	-1.58909	-0.484179	-0.194617	-0.644364	0.0785159	-0.748867	-0.563882
KIF2C_S628_M1	0.521819	1.07673	-1.24045	-0.712469	-0.460907	-0.8507	1.04821	-1.16777	-0.602694	-1.10718	1.1611	1.00757	1.30998	1.32688	0.875108	-1.24124	1.00573	1.13884	1.32602	1.29955	0.825887	-1.14432	0.997927	-1.30588	1.26645	0.747901	0.835717	0.82395	1.01261	1.01231	-1.02172	-0.995836	-1.24738	1.1644	-0.971536	-0.751525	0.774601	0.786966	-0.639263	0.926593	-0.834873	0.807932	-0.841071	-0.955845	-0.503961	-1.14362	-0.750788	-0.879934	-0.88166
PML_S527_M1	0.0727976	0.182285	-0.26187	1.00477	0.945992	-0.401936	-1.13863	-0.71501	1.47328	3.80385	1.1645	-0.524668	-0.655803	-1.42812	-1.01171	0.702064	0.0308082	-0.377345	-0.482396	-0.274075	-0.129162	0.348392	0.672807	0.157763	-0.350062	1.56235	1.05243	0.0797932	0.949404	-0.682735	0.47917	0.270188	1.13894	0.904167	-0.812329	1.6819	1.57083	1.08417	-0.0832165	-0.111577	0.132559	1.34851	1.34469	0.6009	0.147115	0.711379	0.332844	0.353117	0.846705
TAB3_S385_M1	-0.505669	-0.071457	1.36465	0.661815	0.915211	1.02886	-0.843621	-0.100864	0.75809	1.35332	0.787636	0.866469	-0.645917	-0.378735	0.23552	-0.0709065	0.691289	0.980084	-0.526723	0.00701208	0.223373	-0.0887406	0.969347	1.05418	0.21891	0.779465	0.907302	0.41493	1.11095	0.223678	0.137546	0.92636	0.420186	0.844564	0.404669	0.961109	0.615089	1.16617	0.330916	0.215231	0.589924	0.0174123	0.65753	0.792562	-0.0480347	0.175919	0.544937	-1.04814	0.260812
PML_S518_M2	0.442978	0.172067	0.809745	0.739124	0.855951	0.296168	-0.0999278	-0.188665	2.34359	2.37014	0.18716	0.24974	-0.870154	0.437273	-0.392936	-0.38768	-0.532442	0.140911	-0.223921	-0.614791	1.68602	0.503607	-0.517044	0.568271	0.903864	-0.0963177	0.157327	0.467315	0.248022	-0.651455	1.282	0.11336	0.733221	0.102715	0.868021	1.33882	1.41264	0.688265	0.546838	0.562613	-0.213786	0.406111	0.633342	0.977646	0.833045	0.305753	0.313429	0.292379	0.791928
MYO9B_S1261_M1	0.957925	0.508514	0.406565	0.414412	0.464099	0.434964	0.196167	0.556843	0.199318	0.816868	0.652462	0.457157	0.515488	0.521236	0.200342	0.454911	0.355865	0.428156	0.280062	0.603452	0.235161	0.237847	0.39445	0.439228	0.890451	0.935355	0.653033	0.256464	0.574557	0.0367363	0.6469	0.475506	0.131726	0.41316	0.177964	0.260293	0.153729	0.446821	-0.170281	0.292544	0.175996	-0.3466	-0.105506	-0.168178	-0.363967	0.627571	0.289749	0.598926	0.344958
TANK_S384_M1	-0.698545	-0.779718	-0.37656	-1.02532	1.27685	-0.839525	1.44724	-0.509506	-0.730231	-0.408517	-0.783154	-0.812936	-0.725718	-0.826177	-0.591961	-0.317715	-0.735699	-0.962893	-0.868101	-0.977867	-0.434773	0.928745	-0.468872	-0.704755	-0.568624	-0.691644	-0.488848	0.962256	0.938857	-0.377914	-0.506316	-0.814536	-0.446371	-0.577221	-0.506092	-0.798035	-0.733697	-0.716392	-0.768693	1.0411	-0.513305	-0.575306	-0.550889	1.31287	1.04961	-0.65284	-1.18955	-0.806173	0.910871
NFKBIE_S157_M1	-2.03945	-0.77183	-0.154108	-1.03933	-0.0113703	0.460071	-1.11685	-0.438873	1.08938	0.47939	-0.958304	-0.966365	-0.587986	-0.307787	-0.191844	0.141298	-0.371162	-0.343293	-0.376658	-0.576991	-0.615073	-1.18471	-0.404018	-0.317199	-0.269925	-0.303622	-1.2963	-1.15308	-0.720865	-0.387096	-0.656722	-0.462748	-1.18374	-0.205723	0.0251201	-1.06963	-0.139038	0.64213	0.0394654	-0.693081	-0.493367	-0.149547	-0.245065	0.0349367	-0.465175	-1.23742	-1.188	-1.18187	-0.812307
TANK_S225_M1	-0.268809	-0.153381	-0.542981	-0.418023	-0.24046	-0.426766	-0.511449	-0.36105	-0.444441	-0.373281	-0.356244	-0.156773	-0.571977	-0.689389	-0.422955	-0.174567	-0.498395	-0.410182	-0.490403	-0.291842	-0.595549	-0.416441	-0.287583	-0.704177	-0.996119	-0.0365018	0.0316076	-0.209884	-0.807995	-1.08716	-0.206703	-0.0851079	-0.0702189	-0.38218	-0.428548	-0.676884	-0.637321	0.0443174	-0.696214	-0.605413	-0.476993	-0.624259	-0.318752	-0.187891	-0.337703	-0.478868	-0.686615	-0.50225	-0.274724
TANK_S208_M1	-0.598272	-0.538685	-0.502352	-0.679021	-0.684944	-0.662077	-0.79912	-1.03453	-0.712491	1.45047	-0.202066	-0.820126	-0.865977	1.66387	-0.463365	-0.424636	-0.701865	-0.773206	-1.21459	1.07419	-0.589026	-0.367479	-0.588769	-0.275582	-0.859926	-0.426433	-0.806889	-0.550241	-0.2287	-0.364351	-0.73416	-0.633769	-0.107417	0.0529152	-0.537881	-0.541145	0.0560042	-0.448159	-0.537242	-0.652921	-0.622849	-0.682401	-0.710701	-0.514191	1.48469	-0.0367845	-0.628771	-0.462809	-0.534364
XIAP_S406_M1	-0.864454	-0.688107	-0.431306	-0.534924	-0.514488	0.0415051	-0.554092	-0.936746	-0.522406	-0.14295	-0.551792	-0.303248	-0.896237	-0.393961	-1.04488	-0.282041	-0.532431	-1.07174	-0.739439	-0.546281	-0.140485	-0.781981	-0.334924	-0.0823556	-0.268407	0.895429	-0.479475	-0.379465	-0.531238	-0.161299	-0.722496	-0.805821	-0.0638236	-0.839489	1.21245	-0.474483	-0.398521	-0.362079	0.902599	-0.419767	-0.643324	-1.04804	-0.545695	-0.19434	-0.892154	-0.548147	-0.39591	-0.832696	-0.65252
RNF31_S383_M1	-0.512487	-0.321767	-0.429907	-0.293597	-0.348218	-0.392266	-0.460481	-0.605144	-0.438925	-0.239675	-0.383675	-0.331185	-0.377609	-0.59875	-0.377399	-0.462533	-0.271475	-0.772753	-0.332261	-0.633993	-0.576289	-0.779907	-0.514227	-0.183092	1.80392	-0.569837	-0.432238	-0.307687	-0.318859	-0.373957	-0.804782	-0.733248	0.0886134	-0.419962	-0.506564	-0.468145	-0.242018	-0.324856	-0.678229	0.177992	-0.582502	-0.586898	-0.764969	-0.290461	-0.626045	-0.774085	-0.606357	-0.845277	-0.204342
TRAF2_S262_M1	-0.149317	-0.349201	-0.405758	-0.133287	-0.620117	-0.371727	-0.582053	-0.559588	-0.320686	1.6106	-0.518078	-0.475676	-0.466848	-0.693152	-0.0964936	0.224113	-0.322627	2.27885	-0.552393	-0.368377	-0.566624	-0.393617	-0.389739	-0.442943	-0.912013	-0.661312	-0.568998	-0.450516	1.61467	-0.258873	-0.282502	-0.414619	-0.104942	-0.531795	-0.0757217	-0.486869	-0.402957	-0.638605	-0.520487	-0.257053	-0.773225	-0.433157	-0.446704	-0.645495	-0.575601	-0.266515	-0.756064	-0.485369	-0.161072
MAP3K11_T708_M2	-0.965663	-0.804785	-0.403698	-0.779405	-0.740893	-0.550817	-0.735149	-0.149003	-1.146	-0.333363	-0.595417	1.43756	-0.90613	-0.791067	-0.266894	-0.402135	-0.348334	-0.469543	-0.756172	-0.584049	-0.651114	-0.640779	-0.384053	-0.762061	0.850456	-0.436361	-0.582376	-0.609347	-0.543974	-0.719157	-0.449588	1.19855	-0.312203	-0.992476	-0.792314	-0.924465	-0.716236	1.16899	-0.529912	-0.804473	-0.660803	1.50517	-0.813043	-0.710545	-0.614081	1.29772	1.10303	-0.498616	-0.472697
Ext. D. Fig. 1i
	Enrichment factor
Interleukin-1-mediated signaling pathway	2.28
mRNA transcirption form RNA polymerase II promoter	2.28
Necroptosis	2.28
Rac GTPase binding	1.88
Rho GTPAse binding	1.8
Actin filament binding	1.79
Activation of innate immune response	1.67
MAPK signaling pathway	1.34
Ext. D. Fig. 1j
	Ben. Hoch. FDR
Regulation of cell death	9.2447e-50
Innate immune respone	1.7e-34
Transcription	1.99e-30
Regulation of cytokine production	4e-30
Response to lippolysaccharide	6.9e-20
MAPK signaling pathway	2.563e-15
RNA polymerase II regulatory region DNA binding	9.8571e-13
Response to exogenous dsRNA	1.459e-08
Ext. D. Fig. 1k
	Enrichment factor
Response to peptidoglycan	40.7
Cytoplasmic pattern recognition receptor signaling pathway	30.545
Stress activated MAPK cascade	26.06
RIGI like recepotr signaling pathway	25.454
Negative regulation of type I interferon production	24.4
Response to exogenous dsRNA	22.2
[truncated: 69 more columns]

## Sheet: Ext. D. Fig. 2a, c, e
Ext. D. Fig. 2a
MAP3K7 S389	UT					TNF
UT	0.195064	1.40073	-0.132494	-1.47477		1.33389	1.29522	-2.02061	-0.9456
TAK1i	-0.18636	-0.90583	-0.3761	-2.68685		-0.833286	-0.96189	0.49138	0.678785
IKK2i	0.516532	-0.11275	0.535716	-0.35986		0.684821	-0.74229	0.308247	0.112249
p38i	0.522577	0.281555	-0.89603	-0.58376		0.777024	-1.31994	0.347733	0.756977
MEK1i	-1.99048	-0.28648	0.295034	0.239344		1.25032	1.55217	0.995463	-0.143831
JNKi	0.400697	-0.91994	-0.58023	-1.1429		1.47163	1.37392	0.952537	0.832681
IKBKB S672	UT					TNF
UT	0.964791	0.75774	1.39384	0.263164		-0.08747	-0.94171	-1.38134	-1.75939
TAK1i	0.589561	-0.12691	-0.0297	0.607048		-1.08499	-0.09682	-0.88659	-0.72167
IKK2i	0.443751	0.689128	0.756101	0.082362		-0.90174	0.113969	-1.05605	-0.31002
p38i	1.91234	0.85569	1.47235	0.963272		-1.64627	-0.49713	-0.79194	-1.27171
MEK1i	0.592864	2.04784	0.389551	1.17235		-0.55262	-0.91831	-0.79641	-1.51433
JNKi	1.18576	0.801824	0.85427	1.37683		-0.65659	0.207483	-1.39322	-1.07095
IKBKB S697	UT					TNF
UT	-0.67221	0.213852	-0.69921	-0.31516		1.14729	0.773327	0.899853	0.9947
TAK1i	-0.97856	-1.39746	-1.13055	-2.16631		-0.78855	-0.05897	0.293425	-0.78208
IKK2i	-0.69077	-1.05544	-0.70292	-1.21799		0.064619	-0.512	-0.15862	-0.69716
p38i	-0.42308	-0.14907	-0.73619	-1.36975		1.49001	1.51186	0.979109	0.96133
MEK1i	-0.85989	0.341623	0.284195	-2.24028		1.3621	1.5778	1.30563	1.37284
JNKi	0.075539	-0.05515	-0.22702	0.199332		1.38366	1.0716	0.847656	0.933066
MAPK14 Y182	UT					TNF
UT	0.379939	0.352581	0.491758	0.304764		0.936879	1.19093	0.886827	0.782581
TAK1i	-2.22511	-1.94557	-1.81462	-1.82417		-2.03018	-2.02036	-1.65057	-1.85209
IKK2i	-0.47915	-0.49752	-0.71417	-0.68639		0.961306	1.06963	0.706394	0.731938
p38i	0.060501	0.000793	-0.00986	0.217107		0.836955	0.631765	0.291039	0.455782
MEK1i	-0.12262	0.007138	-0.57327	-0.48336		0.614899	0.519496	0.334496	0.14588
JNKi	0.407073	0.371098	0.389531	0.436944		1.2652	1.27095	0.91912	0.957702
MAP2K2 S293	UT					TNF
UT	-0.03356	-0.13078	0.071203	0.090796		0.875339	1.17805	1.03064	0.977037
TAK1i	-0.30936	-0.46862	-0.06543	-0.08391		-0.10453	0.07238	0.075064	0.133205
IKK2i	-0.45531	-0.20698	-0.09411	-0.43977		-0.32917	-0.48128	-0.20838	0.13734
p38i	-1.5567	0.33916	0.313654	0.580338		0.573128	1.23282	1.31303	1.33079
MEK1i	-3.17193	-1.70438	-3.26556	-2.47426		0.52788	0.283679	0.82488	1.02499
JNKi	-0.12728	0.109735	0.565063	0.158523		0.437942	0.17587	0.688055	0.590757
MAPK1 Y187	UT					TNF
UT	0.633303	0.657714	0.694937	0.69785		0.931137	1.02804	0.862671	0.874928
TAK1i	-0.95321	-1.13594	-1.07198	-0.806031		-1.37129	-1.5339	-1.08902	-0.644168
IKK2i	0.128448	0.0640472	0.0737005	0.169935		0.167885	0.183561	0.689582	0.751049
p38i	1.48687	1.3084	1.34122	1.2014		1.36368	1.50595	1.4859	1.32185
MEK1i	-1.48237	-1.25121	-1.65479	-1.1986		-1.07671	-1.76536	-0.829241	-1.17222
JNKi	-0.487225	-0.3895	-0.222722	-0.100814		-0.0478368	-0.281153	0.843587	0.0976522
JUN S63	UT					TNF
UT	-0.82367	-1.06693	-0.09036	-0.08949		1.64305	1.65363	2.05057	2.12044
TAK1i	-1.21355	-0.09004	-0.48939	0.505855		-1.09859	-0.72845	-0.89166	-0.78469
IKK2i	-0.63445	-1.46923	0.044045	-0.43966		0.55396	0.608355	1.29225	0.927082
p38i	-1.01374	-1.41333	-0.7694	-0.40219		0.258555	0.461613	1.23895	1.27084
MEK1i	0.161577	-0.37725	-0.52722	-0.83559		0.810417	0.928135	1.62008	1.67916
JNKi	-0.65388	-0.68015	-0.33059	-0.72637		-0.97362	-1.21101	-0.58815	0.584081
Ext. D. Fig. 2c
	DMSO	DMSO	DMSO	DMSO	DMSO_TNF	DMSO_TNF	DMSO_TNF	DMSO_TNF	TAK1i	TAK1i	TAK1i	TAK1i	TAK1i_TNF	TAK1i_TNF	TAK1i_TNF	TAK1i_TNF	IKKi	IKKi	IKKi	IKKi	IKKi_TNF	IKKi_TNF	IKKi_TNF	IKKi_TNF	p38i	p38i	p38i	p38i	p38i_TNF	p38i_TNF	p38i_TNF	p38i_TNF	MEKi	MEKi	MEKi	MEKi	MEKi_TNF	MEKi_TNF	MEKi_TNF	MEKi_TNF	JNKi	JNKi	JNKi	JNKi	JNKi_TNF	JNKi_TNF	JNKi_TNF	JNKi_TNF	Mean DMSO
TNIK_S640_M1	0.0791841	-0.76729	0.510783	-0.0335927	2.15175	2.03309	1.84424	2.00431	-0.915111	-0.563114	-0.936915	-0.49055	-1.10577	-0.938282	-1.10615	-0.839742	-0.743288	-0.715198	-1.00291	-0.716678	0.6726	0.80785	0.791178	0.590055	-0.642563	-0.599563	-0.653881	-0.542412	-1.0517	-1.11455	-1.14744	-1.24925	-0.387265	-0.372175	-0.36431	-0.369452	0.196574	0.164346	-0.128238	-0.574336	0.167473	0.487667	0.746964	0.404089	1.58058	1.67591	1.64332	1.51977	-0.0527287
ATF2_T132_M1	NaN	-0.491851	NaN	-0.574011	1.917	2.10249	NaN	1.58649	-1.00714	-0.422185	-2.07011	-0.633471	0.480794	-0.142402	NaN	-0.0171324	-0.249141	-0.719054	-0.54064	-1.40875	0.187517	0.809759	0.942671	NaN	0.650376	NaN	-1.18792	-1.06485	1.1346	0.907996	0.327743	0.823793	0.957248	0.660223	-0.431017	-1.53077	-0.22849	NaN	0.251265	-0.195476	NaN	-1.88778	0.371706	-0.106911	NaN	0.797421	NaN	NaN	-0.532931
MIB2_S309_M1	-0.433963	-0.640763	-0.25368	0.0439544	1.48994	1.05825	1.75906	1.64573	-1.38374	-1.49345	-1.57632	-1.23973	-1.20478	-0.996827	-1.49891	-1.06096	-0.751361	0.0690662	-0.238428	0.195518	0.86174	0.91287	0.506389	0.620139	-0.546305	-0.515111	-0.70502	-0.789182	-0.210066	-0.122308	-0.42753	-0.0723688	-0.803246	-0.495363	-1.04133	-1.19353	0.218576	0.167332	-0.229333	0.015947	1.18711	1.23599	0.628911	0.920342	2.06502	1.77914	1.38594	1.15664	-0.321113
ATF2_S112_M1	-0.893117	-0.74346	-0.917458	-0.9272	1.8351	1.39626	1.39331	1.32032	-0.935204	-0.846195	-0.891185	-0.890006	-0.799274	-1.07295	-0.824361	-0.793731	-0.740529	-0.804101	-0.89043	-0.806035	-0.0675456	-0.00122265	-0.00996634	-0.18579	-0.336053	-0.442824	-0.388993	-0.613693	1.83358	1.87954	2.01715	1.89259	-0.193508	-0.453741	-0.63285	-0.628222	1.64167	1.38471	1.38884	1.33572	0.0864494	-0.327876	-0.883058	-0.57312	0.133578	-0.049034	-0.0263209	0.0502193	-0.870309
JUN_S63_M1	NaN	NaN	-1.55675	-1.55548	0.968426	0.983844	1.56209	1.66388	NaN	NaN	NaN	NaN	NaN	NaN	NaN	NaN	NaN	NaN	-1.36095	NaN	-0.618118	-0.538877	0.457406	-0.074567	NaN	NaN	NaN	NaN	-1.04845	-0.752647	0.379749	0.426215	NaN	NaN	NaN	NaN	-0.244521	-0.0730327	0.934978	1.02103	NaN	NaN	NaN	NaN	NaN	NaN	NaN	-0.574239	-1.55611
ATF2_S266_M2	NaN	NaN	NaN	NaN	1.45789	NaN	0.813648	1.60629	NaN	NaN	NaN	NaN	NaN	NaN	NaN	NaN	-0.103908	-0.611446	NaN	-1.31958	NaN	NaN	NaN	NaN	NaN	NaN	-0.817867	NaN	NaN	-0.00579898	NaN	0.454957	NaN	NaN	-1.25856	NaN	NaN	NaN	NaN	NaN	NaN	NaN	NaN	-0.215629	NaN	NaN	NaN	NaN	NaN
ATF2_S265_M2	NaN	NaN	NaN	NaN	1.45789	NaN	0.813648	1.60629	NaN	NaN	NaN	NaN	NaN	NaN	NaN	NaN	-0.103908	-0.611446	NaN	-1.31958	NaN	NaN	NaN	NaN	NaN	NaN	-0.817867	NaN	NaN	-0.00579898	NaN	0.454957	NaN	NaN	-1.25856	NaN	NaN	NaN	NaN	NaN	NaN	NaN	NaN	-0.215629	NaN	NaN	NaN	NaN	NaN
TAB2_S450_M1	0.405983	0.326625	0.650704	0.740323	1.14485	1.31991	1.04668	1.04646	-1.33877	-1.47933	NaN	-1.17292	-1.18192	-1.2507	-1.14017	-1.22028	-0.25295	-0.0741947	-0.156508	-0.201275	1.08425	0.895712	0.844185	1.05359	-1.59604	-1.50145	-1.14188	-1.30782	-0.972363	-1.06044	-0.877596	-1.01055	-0.724738	-0.803765	-0.863714	NaN	0.774836	0.957577	0.925584	0.661883	0.967299	0.729197	0.904216	0.884042	1.16704	0.98369	1.01244	0.802316	0.530909
MAPK14_T175_M2	0.558482	0.414116	NaN	0.421569	NaN	1.33674	1.0559	0.958676	NaN	-1.87788	-1.74726	-1.73852	-2.01801	-2.19144	-1.60744	-1.78843	NaN	-0.41367	-0.656175	-0.667163	NaN	1.15748	0.786236	0.845728	0.00799903	-0.00428971	-0.0880224	0.183308	0.886699	NaN	0.192436	0.587672	-0.0588746	0.102956	-0.400086	-0.450109	0.775419	0.576267	0.388199	0.231029	0.464031	0.409777	0.399579	0.547765	NaN	1.36038	NaN	1.05892	0.464722
RIPK3_S410_M1	NaN	NaN	-0.769696	-0.406559	0.682002	0.38357	1.89192	1.34407	NaN	NaN	NaN	NaN	NaN	NaN	NaN	NaN	NaN	NaN	NaN	NaN	NaN	-1.64329	0.129868	-0.412892	NaN	NaN	NaN	NaN	-1.1078	NaN	-0.720527	-0.533991	NaN	NaN	NaN	NaN	0.816575	0.840051	-0.194163	NaN	-1.77721	0.495633	-1.64462	0.125286	0.245629	0.986805	-0.0546596	1.324	-0.588128
TNIP1_S77_M2	-0.889879	-0.388839	-0.556654	-0.272071	0.961224	NaN	NaN	1.13389	NaN	NaN	NaN	NaN	NaN	0.858155	NaN	NaN	-0.34537	-0.49112	-0.731058	-0.992971	-0.758104	-0.175739	NaN	-0.386802	-0.638153	0.927103	0.944185	-1.88161	0.58313	0.658716	NaN	1.05318	-1.36539	-1.44551	-0.5443	-0.490078	NaN	NaN	NaN	1.63715	-0.499378	NaN	-0.648054	-0.308247	NaN	1.52152	1.65399	1.87708	-0.526861
ATF2_T69_M2	-0.314318	-0.421407	-1.0842	-1.08716	1.14994	1.17714	0.923722	0.879111	-0.908904	-1.02771	-1.28593	-1.31657	-1.11253	-1.0002	-1.15186	-1.53051	-0.490842	-0.431526	-0.956734	-1.07092	1.03464	1.07148	0.725571	0.777098	-0.745018	-0.646889	-0.927615	-1.0216	1.25089	1.30523	1.12407	1.11002	-0.988408	-0.898824	-1.38889	-1.05583	1.20456	1.1755	0.914399	0.860346	0.681006	0.759004	0.537077	0.434012	1.03104	1.10598	0.85005	0.782518	-0.72677
MAP2K2_S293_M2	-0.608358	-0.795142	-0.407079	-0.369438	1.13784	1.71941	1.4362	1.33323	-1.13823	-1.4442	-0.669591	-0.705094	-0.744704	-0.404818	-0.399662	-0.28796	-1.41863	-0.941529	-0.724688	-1.38877	-1.17629	-1.46853	-0.944219	-0.280017	NaN	0.107725	0.0587217	0.571081	0.557227	1.82464	1.97873	2.01287	NaN	NaN	NaN	NaN	0.470296	0.0011327	1.0409	1.42535	-0.788411	-0.333051	0.541733	-0.239319	0.297507	-0.205992	0.778028	0.591097	-0.545004
MAP2K2_S295_M2	-0.608358	-0.795142	-0.407079	-0.369438	1.13784	1.71941	1.4362	1.33323	-1.13823	-1.4442	-0.669591	-0.705094	-0.744704	-0.404818	-0.399662	-0.28796	-1.41863	-0.941529	-0.724688	-1.38877	-1.17629	-1.46853	-0.944219	-0.280017	NaN	0.107725	0.0587217	0.571081	0.557227	1.82464	1.97873	2.01287	NaN	NaN	NaN	NaN	0.470296	0.0011327	1.0409	1.42535	-0.788411	-0.333051	0.541733	-0.239319	0.297507	-0.205992	0.778028	0.591097	-0.545004
ATF2_T71_M1	-0.15809	-0.274693	-0.375477	-0.712946	0.769606	0.747425	1.10566	1.32844	-1.02153	-1.19341	-1.43778	-1.26962	-1.27043	-1.19757	-1.43411	-1.53047	-0.427628	NaN	-1.21542	-0.71051	0.637999	0.792605	0.925376	0.912766	-0.648469	-0.800091	-0.993962	-1.0253	0.815667	1.34582	1.51523	1.67445	-0.999029	-1.00837	-0.915412	-0.819947	1.12425	1.34863	1.38365	1.00427	0.420562	0.726598	0.205302	0.0975263	0.506683	0.658739	0.740687	0.652323	-0.380302
ATF2_T71_M2	-0.395476	-0.561572	NaN	-0.464641	1.01105	1.12346	0.843414	0.836719	-1.01053	-1.11994	-1.35775	-1.49295	-1.19806	-1.09461	-1.23428	-1.58299	-0.30321	-0.473286	-1.05458	-1.07643	1.00229	0.968228	0.735194	0.739417	-0.474688	-0.769228	-0.753311	-1.11432	1.22464	1.26721	1.04962	1.03615	-1.08375	-1.00125	-1.45257	-1.14584	1.1255	1.09728	0.918492	0.823856	0.79844	0.782036	0.572711	0.457355	1.11091	1.08704	0.823014	0.781198	-0.473896
IKBKB_S697_M1	-0.754505	0.174181	-0.782802	-0.380277	1.15252	0.76057	0.893181	0.992591	-1.07559	-1.51464	-1.23489	-2.32048	-0.876444	-0.111761	0.257582	-0.869662	-0.773959	-1.15617	-0.786689	-1.32654	0.0177687	-0.586592	-0.216208	-0.780658	-0.493396	-0.2062	-0.821568	-1.4856	1.51173	1.53463	0.976251	0.957616	-0.951214	0.308098	0.247908	NaN	1.37767	1.60374	1.31848	1.38892	0.0292141	-0.107767	-0.287903	0.158962	1.40026	1.07319	0.838474	0.927993	-0.435851
MAPK14_Y182_M2	0.379939	0.352581	0.491758	0.304764	0.936879	1.19093	0.886827	0.782581	-2.22511	-1.94557	-1.81462	-1.82417	-2.03018	-2.02036	-1.65057	-1.85209	-0.479145	-0.497516	-0.714166	-0.686386	0.961306	1.06963	0.706394	0.731938	0.0605011	0.000792665	-0.00986488	0.217107	0.836955	0.631765	0.291039	0.455782	-0.122623	0.00713756	-0.57327	-0.483356	0.614899	0.519496	0.334496	0.14588	0.407073	0.371098	0.389531	0.436944	1.2652	1.27095	0.91912	0.957702	0.38226
TNIP1_S79_M2	-1.053	-0.60161	-0.752794	-0.496415	0.287457	1.13544	1.24946	0.784589	-0.806926	-0.946015	-0.684948	-0.408722	0.503412	0.521802	1.50383	1.32078	-0.562449	-0.693755	-0.909914	-1.14587	-0.93428	-0.409629	0.680352	-0.587274	-0.826216	0.583916	0.599306	-1.94644	0.26138	0.529202	1.38732	0.819675	-1.48138	-1.55356	-0.741665	-0.692816	1.60976	1.47127	1.82191	1.2236	-0.701194	-0.826164	-0.835137	-0.529005	1.34006	1.11942	0.373236	NaN	-0.725954
ATF2_S266_M1	NaN	-1.26555	-0.23554	0.566768	1.42501	1.26855	0.568582	0.179924	NaN	-1.11264	-1.07933	-2.33604	-0.972913	-1.47351	-1.09155	-0.752466	NaN	-1.58067	-0.9883	-0.80605	0.201458	0.138625	-0.272885	NaN	0.399561	-0.410312	-0.053897	-0.237963	0.799035	0.413733	NaN	0.528251	0.133055	NaN	-0.402968	-2.00426	1.15341	0.977805	0.865744	0.468449	1.08518	0.664224	-0.0605916	-0.129103	1.2389	1.59036	1.2009	1.39901	-0.31144
MAPK14_T185_M2	0.205342	0.329982	0.448939	0.219515	0.92901	1.05327	0.721081	0.607494	-1.98088	-1.92954	NaN	-1.83352	-2.62833	-2.12233	-1.6107	-1.83267	-0.52007	-0.52761	-0.553181	-0.674914	0.917215	1.00351	0.656672	0.642796	0.14623	0.049942	-0.133455	0.284107	0.815122	0.582258	0.217408	0.348425	NaN	-0.0468019	-0.730488	NaN	0.465279	0.498054	0.32037	NaN	0.387985	0.371025	0.41546	0.356833	1.19513	1.19883	0.858202	0.879028	0.300945
TAB3_S506_M1	-1.73921	NaN	NaN	NaN	0.964664	1.34606	0.0957222	NaN	NaN	NaN	NaN	NaN	NaN	NaN	NaN	NaN	NaN	NaN	NaN	NaN	0.265746	0.365767	NaN	NaN	NaN	NaN	NaN	NaN	NaN	NaN	NaN	NaN	NaN	NaN	NaN	NaN	NaN	NaN	NaN	-0.352942	NaN	NaN	-0.945808	NaN	NaN	NaN	NaN	NaN	-1.73921
MAPK14_Y182_M1	0.295966	0.227175	0.609509	0.890081	0.658613	0.681218	0.90828	0.859858	-2.05401	-1.97493	-1.91734	-2.15388	-1.89345	-2.22854	-1.99352	-1.99523	-0.674279	-0.200144	-0.186983	-0.303499	0.496004	0.55211	0.988716	1.00358	0.623535	0.318288	0.246878	0.297488	0.771565	0.78942	0.886048	0.967729	-0.351535	0.0505923	-0.457166	-0.0915426	0.380662	0.585157	0.0991922	0.239126	0.197862	0.302739	0.0388539	0.507022	0.836093	0.680238	0.781154	0.705282	0.505683
NFKB1_S903_M2	-0.71767	-0.816406	-0.15648	-1.27168	0.0424138	0.695499	0.738116	1.22134	-0.671799	-0.429504	0.976165	1.36069	0.215341	0.150235	1.17171	0.197478	-1.47169	-1.44911	-0.378926	0.981569	-0.126711	-0.215024	0.763172	1.0826	-0.988768	-0.197308	0.608646	1.02041	0.815461	0.738522	1.32555	1.44624	-1.18047	-0.162663	0.583052	0.365302	1.09611	-0.299375	0.644444	0.366893	-1.91713	-3.15878	-1.44122	-1.03038	-0.78774	-0.0380038	0.807002	-0.507107	-0.74056
NFKB1_S907_M2	-0.607979	-0.722903	-0.123795	-1.16447	0.12202	0.738067	0.816259	1.26763	-0.627906	-0.393894	0.990652	1.32693	0.19081	0.0880922	1.10944	0.113531	-1.39054	-1.40895	-0.359134	0.976345	-0.126138	-0.248589	0.703978	1.06513	-0.938814	-0.148783	0.549647	1.06568	0.961914	0.729208	1.31931	1.48619	-1.2109	-0.182888	0.436915	0.322695	1.03331	-0.467922	0.527351	0.288423	-1.86117	-3.24279	-1.60429	-0.987167	-0.868289	-0.0105529	0.953001	-0.484658	-0.654786
NFKBIE_S157_M1	-0.444249	-0.66292	-0.161175	-0.796966	0.691536	0.824195	0.426973	0.713117	-0.868352	-1.06365	-0.187438	-0.12409	-0.615367	-0.72649	0.0621219	-0.0293019	-0.957685	-1.03841	-0.625786	-0.247557	-1.128	-0.904853	-0.519521	-0.493805	-1.10806	-1.09918	-0.532655	-0.1057	1.95923	2.37368	1.82612	1.07524	-0.403025	-0.737929	-0.0725285	0.0224387	1.63265	2.43326	0.845419	1.64343	-1.30344	-1.36497	-0.751776	-0.422014	0.84515	0.75432	0.783126	0.584875	-0.516328
CYLD_S422_M2	-1.36924	-1.41935	-0.869325	-1.73321	0.874112	1.06351	0.339472	0.174254	-1.20442	-1.1445	-1.52527	-0.565035	1.33515	1.14098	0.919605	0.57447	-0.641681	-0.769152	-1.79556	-1.55946	1.06972	0.975373	0.706204	0.573027	-0.94928	-0.787575	-0.574973	-0.607429	1.21232	1.05463	0.732898	0.663184	-0.274516	-0.756552	-0.946537	-0.560806	1.39121	1.10047	0.735214	0.929402	-0.706948	-0.730262	0.0366605	-0.372169	1.29532	1.22957	0.903911	0.832589	-1.34778
CYLD_S418_M2	-1.36924	-1.41935	-0.869325	-1.73321	0.874112	1.06351	0.339472	0.174254	-1.20442	-1.1445	-1.52527	-0.565035	1.33515	1.14098	0.919605	0.57447	-0.641681	-0.769152	-1.79556	-1.55946	1.06972	0.975373	0.706204	0.573027	-0.94928	-0.787575	-0.574973	-0.607429	1.21232	1.05463	0.732898	0.663184	-0.274516	-0.756552	-0.946537	-0.560806	1.39121	1.10047	0.735214	0.929402	-0.706948	-0.730262	0.0366605	-0.372169	1.29532	1.22957	0.903911	0.832589	-1.34778
MAP3K7_S371_M1	NaN	NaN	NaN	0.611993	0.260839	0.268017	0.69964	0.760076	-2.02032	NaN	NaN	NaN	NaN	NaN	NaN	NaN	NaN	NaN	-0.580245	NaN	NaN	NaN	NaN	NaN	NaN	NaN	NaN	NaN	NaN	NaN	NaN	NaN	NaN	NaN	NaN	NaN	NaN	NaN	NaN	NaN	NaN	NaN	NaN	NaN	NaN	NaN	NaN	NaN	0.611993
MAPK14_T180_M1	NaN	NaN	-0.212601	-1.11069	1.22467	1.63072	-0.387915	-0.599168	NaN	NaN	NaN	NaN	NaN	NaN	NaN	NaN	NaN	NaN	NaN	NaN	0.427767	0.253098	-0.0130013	-0.402842	-0.0683927	-0.569996	NaN	-0.311736	2.4511	1.50437	0.540356	-1.14371	NaN	NaN	NaN	NaN	NaN	-1.44324	NaN	NaN	-1.03195	-1.49079	-0.823708	-0.867348	0.547687	0.804384	0.546386	0.546541	-0.661644
RBCK1_T136_M1	NaN	NaN	NaN	NaN	NaN	NaN	0.23953	0.56232	-1.86803	NaN	NaN	NaN	NaN	NaN	NaN	-2.16916	NaN	NaN	NaN	NaN	-0.408821	NaN	NaN	-0.426507	NaN	NaN	NaN	NaN	NaN	0.8691	0.623482	NaN	NaN	NaN	NaN	NaN	0.830661	0.9371	0.576918	NaN	NaN	NaN	NaN	NaN	NaN	NaN	0.0449362	0.188471	NaN
TNIP1_S82_M2	NaN	NaN	NaN	NaN	-0.0396852	0.614935	0.728375	0.265857	-1.3176	-1.45599	-1.19624	-0.921413	-0.0138976	NaN	0.981456	0.799336	NaN	NaN	NaN	NaN	NaN	NaN	0.162149	-1.08558	NaN	NaN	NaN	-2.43705	-0.268008	-0.0733534	0.865542	0.246805	NaN	NaN	NaN	NaN	1.08685	0.949061	1.29793	NaN	NaN	-1.33674	NaN	NaN	0.818518	NaN	0.396752	0.931999	NaN
TANK_S208_M1	NaN	-1.87765	-1.66624	NaN	0.189963	0.490141	0.469599	0.410632	NaN	NaN	NaN	-1.94218	0.621691	0.447931	0.531767	-0.035956	NaN	NaN	NaN	NaN	-0.334593	0.240122	0.325928	0.118452	NaN	NaN	-2.02853	-2.01996	0.699859	0.505317	0.652453	0.413023	-1.84079	NaN	NaN	NaN	0.793118	0.793901	0.474912	0.467763	NaN	NaN	NaN	NaN	0.969451	0.817523	0.63015	0.682209	-1.77195
TANK_S225_M1	NaN	NaN	NaN	NaN	0.444427	0.408177	0.264372	0.419886	NaN	NaN	NaN	NaN	NaN	NaN	-1.04793	-1.03409	NaN	NaN	NaN	-2.61287	NaN	-1.26883	-0.857826	NaN	NaN	NaN	-2.06828	NaN	0.528017	0.723341	0.65578	0.634061	NaN	NaN	NaN	NaN	0.76689	0.884045	0.796078	0.494704	NaN	NaN	NaN	NaN	0.364524	0.506928	0.519982	0.478611	NaN
MAP2K2_T394_M1	-0.70313	-0.577362	-1.2308	-1.51885	0.589691	0.864662	-0.0134665	0.0506246	-1.39996	-1.78119	-1.33592	-1.37537	-1.18589	-1.45311	-1.15693	-1.3334	-0.116844	-0.465593	-0.890422	-1.00492	0.814471	1.0369	0.592145	0.353599	0.619752	0.299594	0.157701	0.182277	0.441641	0.521098	0.498135	0.399364	-1.07104	-1.11065	-0.824381	-0.639429	1.1371	1.13023	1.06855	0.551457	1.44798	1.32096	0.848698	1.00181	1.55242	1.5046	1.14593	1.05726	-1.00754
RBCK1_S359_M1	NaN	NaN	NaN	NaN	0.215032	0.386177	0.422215	0.267899	NaN	NaN	-2.56035	NaN	0.109862	-0.444049	0.706804	-0.0426862	NaN	-0.609003	-0.458763	-0.64064	0.342045	0.0126813	0.480733	-0.128756	NaN	NaN	-2.368	NaN	0.660934	0.462135	0.642141	0.302103	NaN	NaN	NaN	NaN	-0.573089	1.0964	0.564538	NaN	-2.59584	NaN	NaN	NaN	1.14481	0.795632	0.9434	0.865629	NaN
TRAF2_S262_M1	-1.22177	-1.57891	NaN	NaN	-0.126536	0.970279	-0.00827212	NaN	NaN	NaN	NaN	NaN	NaN	NaN	NaN	NaN	NaN	NaN	NaN	NaN	NaN	-2.82583	NaN	NaN	NaN	NaN	NaN	NaN	-0.415218	0.00698343	0.756941	0.0625841	NaN	NaN	NaN	NaN	0.641959	0.30544	0.587333	1.28411	NaN	NaN	NaN	NaN	0.0487957	0.356537	0.46458	0.690998	-1.40034
TANK_S129_M2	NaN	NaN	-1.86219	-2.20691	0.332826	0.443793	0.136602	-0.0122702	NaN	NaN	NaN	NaN	-0.631888	-0.514475	-0.328524	-0.740135	NaN	NaN	NaN	NaN	-0.837775	NaN	-1.42593	-1.06444	NaN	NaN	NaN	NaN	1.18888	1.04208	0.931595	0.674895	NaN	NaN	NaN	NaN	1.50991	1.35907	1.01447	1.06991	NaN	NaN	NaN	NaN	-0.0315283	-0.0573865	0.103581	-0.094168	-2.03455
TANK_S126_M2	NaN	NaN	-1.86219	-2.20691	0.332826	0.443793	0.136602	-0.0122702	NaN	NaN	NaN	NaN	-0.631888	-0.514475	-0.328524	-0.740135	NaN	NaN	NaN	NaN	-0.837775	NaN	-1.42593	-1.06444	NaN	NaN	NaN	NaN	1.18888	1.04208	0.931595	0.674895	NaN	NaN	NaN	NaN	1.50991	1.35907	1.01447	1.06991	NaN	NaN	NaN	NaN	-0.0315283	-0.0573865	0.103581	-0.094168	-2.03455
TANK_S384_M1	NaN	NaN	NaN	NaN	0.328525	0.582021	-0.237652	NaN	NaN	NaN	-0.846693	-0.0226795	NaN	NaN	NaN	NaN	NaN	-1.32232	-1.33669	NaN	NaN	NaN	NaN	NaN	-0.641195	-2.43561	-0.0865108	-0.523066	1.51118	1.3385	0.735409	0.640091	NaN	-0.283258	NaN	NaN	1.42587	NaN	0.645728	-0.27592	-1.42266	NaN	NaN	-0.665769	1.0348	0.981427	0.664275	0.212193	NaN
MAPK3_Y204_M1	-0.130845	-0.105703	-0.556859	-0.332953	0.228347	0.551717	0.0628366	-0.105994	NaN	NaN	NaN	NaN	NaN	NaN	NaN	NaN	-1.18581	NaN	-1.32581	-1.0638	-0.734851	-0.878647	-0.610748	-0.967912	1.366	1.15046	0.931986	0.749283	1.29074	1.45606	1.21404	1.06135	NaN	NaN	NaN	NaN	NaN	NaN	NaN	NaN	NaN	NaN	NaN	NaN	-2.0629	NaN	NaN	NaN	-0.28159
TANK_S384_M2	NaN	NaN	NaN	NaN	NaN	0.360329	0.095079	-0.153873	NaN	NaN	NaN	NaN	-2.56435	NaN	-1.58166	NaN	NaN	NaN	NaN	NaN	NaN	NaN	-1.99068	NaN	NaN	NaN	NaN	NaN	0.669963	0.467064	0.270194	0.0996434	NaN	NaN	NaN	NaN	0.647655	0.490428	0.357828	-0.130603	NaN	NaN	NaN	NaN	0.838655	0.843855	0.698674	0.581805	NaN
TANK_S380_M2	NaN	NaN	NaN	NaN	NaN	0.360329	0.095079	-0.153873	NaN	NaN	NaN	NaN	-2.56435	NaN	-1.58166	NaN	NaN	NaN	NaN	NaN	NaN	NaN	-1.99068	NaN	NaN	NaN	NaN	NaN	0.669963	0.467064	0.270194	0.0996434	NaN	NaN	NaN	NaN	0.647655	0.490428	0.357828	-0.130603	NaN	NaN	NaN	NaN	0.838655	0.843855	0.698674	0.581805	NaN
XIAP_S406_M1	NaN	NaN	NaN	NaN	0.0499373	-0.0193513	0.0582911	0.0620809	NaN	NaN	-1.48349	NaN	-1.02347	-0.829741	0.118093	-0.370346	NaN	NaN	NaN	NaN	NaN	NaN	-0.436121	NaN	-1.87352	NaN	-2.71676	NaN	0.442746	0.651196	1.13355	0.771674	NaN	NaN	NaN	NaN	0.311977	0.83026	1.47878	1.18564	NaN	NaN	NaN	NaN	0.2951	0.0607598	0.683133	0.619579	NaN
IKBKB_S675_M1	NaN	NaN	NaN	NaN	-0.783624	1.19178	-1.48078	-1.56274	NaN	NaN	NaN	NaN	0.699791	0.73447	0.171225	0.236087	NaN	NaN	NaN	NaN	-0.54554	-0.417552	-1.46028	NaN	NaN	NaN	NaN	NaN	1.18133	0.950779	0.0969836	-1.54808	NaN	NaN	NaN	NaN	0.917373	0.722435	-1.13874	-1.03304	NaN	NaN	NaN	NaN	1.39431	1.00359	0.376251	0.293974	NaN
RNF31_S383_M1	NaN	NaN	NaN	NaN	-0.281613	0.439036	-1.76612	-2.07129	NaN	NaN	NaN	NaN	NaN	NaN	NaN	-0.240702	NaN	NaN	NaN	NaN	-1.03546	-0.968168	NaN	NaN	NaN	NaN	NaN	NaN	0.853104	0.747855	0.222108	NaN	NaN	NaN	NaN	NaN	1.02266	1.14442	NaN	NaN	NaN	NaN	NaN	NaN	1.01654	0.705679	0.157692	0.0542571	NaN
NFKB2_S872_M1	NaN	NaN	NaN	NaN	-1.14803	-0.87514	1.15017	NaN	NaN	NaN	NaN	NaN	NaN	NaN	NaN	NaN	NaN	NaN	NaN	NaN	0.549008	NaN	0.0259121	NaN	NaN	NaN	NaN	NaN	NaN	0.116876	0.114311	-0.268148	NaN	NaN	NaN	NaN	-0.880577	1.7341	1.85907	NaN	NaN	NaN	NaN	NaN	-1.26524	-1.16095	0.0693454	-0.0207032	NaN
NFKBIB_S183_M1	0.340554	0.27077	-0.0550554	0.589276	NaN	0.165346	-1.06293	-1.15253	-0.448622	-0.332547	0.183926	0.537351	0.174751	0.952657	0.474541	0.0384404	0.159231	-0.52089	0.251825	0.00319649	-1.13222	-1.55158	-0.995595	-0.102888	0.544687	0.752039	1.40664	1.33398	-0.705491	-0.110507	0.49157	NaN	2.69781	NaN	NaN	2.13657	0.0403309	NaN	1.28223	1.09738	-0.551112	-1.33141	0.378675	-0.273112	-0.890812	-1.45136	-1.4583	-2.17682	0.286386
IKBKB_S672_M1	0.964791	0.75774	1.39384	0.263164	-0.0874696	-0.941715	-1.38134	-1.75939	0.589561	-0.126911	-0.0297035	0.607048	-1.08499	-0.0968226	-0.886592	-0.721669	0.443751	0.689128	0.756101	0.0823618	-0.901737	0.113969	-1.05605	-0.310017	1.91234	0.85569	1.47235	0.963272	-1.64627	-0.49713	-0.791941	-1.27171	0.592864	2.04784	0.389551	1.17235	-0.552622	-0.918307	-0.796408	-1.51433	1.18576	0.801824	0.85427	1.37683	-0.656587	0.207483	-1.39322	-1.07095	0.844883
RIPK3_T416_M1	0.884025	0.570183	-0.494099	0.935454	NaN	NaN	NaN	NaN	-1.58384	0.438696	0.785786	0.794452	NaN	NaN	0.50659	NaN	NaN	-1.45712	-1.45673	-0.850848	0.730926	NaN	NaN	NaN	NaN	-1.11868	1.36904	NaN	NaN	NaN	NaN	NaN	-0.284013	-0.841884	NaN	1.07207	NaN	NaN	NaN	NaN	NaN	NaN	NaN	NaN	NaN	NaN	NaN	NaN	0.473891
Ext. D. Fig. 2e
	UT								TNF
UT	0.107184	-0.21535	0.246557	0.271152	0.043439	-0.10252	-0.11408	-0.15983	1.66529	1.5311	1.46888	1.51322	0.966116	0.930007	1.29911	0.878176
TAK1i	-0.95336	-0.95106	-0.83645	-0.84708	-1.10186	-1.07534	-1.20096	-1.22642	-0.91451	-1.00096	-0.81991	-0.89572	-1.43469	-1.28853	-1.41544	-1.29883
IKK2i	-0.73198	-0.62699	-0.45463	-0.51933					1.20688	1.22119	0.964022	1.09563
p38i	-1.21772	-1.35913	-1.03309	-1.15147					-0.94404	-1.12134	-0.83439	-0.89923
p38i2	-1.20034	-1.18022	-1.25275	-1.12701					-1.19383	-1.29374	-1.14025	-1.36792
MEK1i	-0.97693	-1.09242	-0.81717	-0.77514					0.690537	0.580703	0.648071	0.510237
JNKi	0.48714	0.6053	0.688822	0.715106					1.48194	1.41435	1.49835	1.37771
IKKei+TBK1i	0.687691	0.486817	0.774128	0.868582					1.0194	1.0877	1.09144	1.39384
[truncated: 11 more columns]

## Sheet: Ext. D. Fig. 3a-j
Ext. D. Fig. 3a
	CTSD				HIST1H3A				PKM
membrane	0.83	0.85	0.85	0.85	0.02	0.02	0.02	0.03	0.1	0.09	0.1	0.09
nucleus	0.17	0.14	0.14	0.13	0.97	0.98	0.98	0.97	0.04	0.04	0.03	0.04
cytosol	0.01	0.01	0.01	0.02	0	0	0	0	0.86	0.86	0.87	0.87
Ext. D. Fig. 3b
	membrane_DMSO	membrane_DMSO	membrane_DMSO	membrane_DMSO	membrane_TNF	membrane_TNF	membrane_TNF	membrane_TNF	membrane_TNF_7Oxo	membrane_TNF_7Oxo	membrane_TNF_7Oxo	membrane_TNF_7Oxo	Mean membrane_DMSO	Mean membrane_TNF	Mean membrane_TNF_7Oxo
ATF2	0.736204	0.469212	0.468997	0.253991	-2.07135	-0.985711	-1.44187	-0.496386	0.73937	0.686469	0.846898	0.794176	0.482101	-1.24883	0.766728
FRMD8	-0.105838	0.463771	-0.114457	0.476542	-1.10923	-1.57765	-1.49456	-0.603612	1.2443	1.04034	0.907319	0.873076	0.180004	-1.19626	1.01626
SAMD4B	0.419301	0.281454	0.0159504	-0.0802329	-0.62042	-1.12957	-1.77363	-1.18452	1.47652	1.12308	0.693323	0.778742	0.159118	-1.17704	1.01792
NME7	1.21551	1.14145	0.308953	0.337575	-0.384403	-0.819632	-1.70194	-1.76843	0.0378179	0.973526	0.329516	0.330066	0.750871	-1.1686	0.417732
RHBDF2	0.256742	-0.219554	0.904677	-0.0105506	-1.67984	-1.2738	-0.400907	-1.2788	0.378067	1.08671	1.13053	1.10673	0.232829	-1.15834	0.925509
DIEXF	1.03559	0.861511	-0.278237	0.258728	-0.821159	-1.84338	-0.239476	-1.57423	0.12511	0.751462	1.29013	0.433948	0.469398	-1.11956	0.650162
SAP130	0.743571	0.546508	1.03882	1.04364	-1.2977	-1.31949	-0.0978363	-1.75188	0.760068	0.857717	-0.375722	-0.14769	0.843134	-1.11673	0.273593
SOS1	0.850849	0.713747	0.802818	0.511079	-1.26699	0.254371	-2.25299	-1.19769	0.391144	0.243316	0.566605	0.383743	0.719623	-1.11583	0.396202
RAP1GDS1	1.02313	1.03927	0.0231995	1.30966	-0.77891	-1.32547	-0.55856	-1.80027	0.974506	0.0914787	-0.375049	0.377011	0.848816	-1.1158	0.266987
PLEKHA2	0.206789	0.106852	0.586949	0.283685	-0.529307	-2.29473	-0.59073	-1.02019	0.913258	0.0718335	0.833223	1.43237	0.296069	-1.10874	0.81267
SMAP	0.171132	0.686869	2.0956	0.446731	-0.884278	-0.774411	-0.990413	-1.74911	-0.147626	0.28461	0.351472	0.509425	0.850083	-1.09955	0.24947
FBXO30	0.463193	0.419911	0.472835	0.424414	-1.23862	0.450029	-1.46581	-2.12713	0.684965	0.823243	0.386417	0.706552	0.445088	-1.09538	0.650294
TRIM24	0.635482	0.274828	1.12134	0.0486863	-1.69189	-0.97118	-1.4811	-0.219233	1.71951	0.203652	-0.0943499	0.454257	0.520084	-1.09085	0.570767
NUP58	0.557546	0.338658	0.437656	0.692911	-2.2436	-1.65263	0.248767	-0.696382	0.380616	0.511902	1.00335	0.421206	0.506693	-1.08596	0.579268
ZMYM4	0.567819	0.994023	-0.575988	0.647361	-0.402351	-1.1753	-1.33029	-1.41125	0.773229	1.61777	0.580824	-0.285839	0.408304	-1.0798	0.671496
MIS12	0.853123	0.123925	0.434615	0.440957	-0.964571	0.267488	-1.97282	-1.61928	0.103621	1.27293	0.24316	0.816855	0.463155	-1.0723	0.609141
RBM7	1.30471	-1.05504	0.877453	0.835614	-0.920023	-1.31638	-0.791559	-1.13955	0.0538514	1.0761	0.0508606	1.02396	0.490685	-1.04188	0.551195
SEPHS1	2.00249	0.225475	-0.407933	0.648232	-0.487103	-1.71277	-0.603076	-1.27811	0.453499	0.378813	-0.124881	0.905369	0.617066	-1.02027	0.4032
GNE	0.753562	0.0322767	1.05546	0.78695	-1.34905	-0.248485	-2.12729	-0.296297	-0.743536	0.79825	0.426606	0.911554	0.657062	-1.00528	0.348218
MBP	1.04789	-0.71494	1.03425	1.03865	-0.510197	-1.6626	-1.37996	-0.417993	1.11024	-0.245752	0.898146	-0.197725	0.601461	-0.992688	0.391227
HMGCS1	-0.567274	0.732615	0.175326	1.10059	-0.859363	-0.996449	-1.03739	-0.981855	-0.775227	0.396231	1.86133	0.951455	0.360315	-0.968763	0.608448
FBXL6	1.0304	1.03721	0.9821	1.16503	-1.25185	-1.02245	-0.99103	-0.559706	-0.985661	1.17917	-0.515972	-0.0672397	1.05368	-0.956259	-0.097425
DR1	1.04888	0.944122	0.922395	1.03964	-1.01459	-1.36077	0.46503	-1.77374	-0.623266	0.407214	0.345046	-0.399957	0.98876	-0.921019	-0.0677407
IRF5	0.726314	0.122575	0.318936	0.460969	-0.329159	-0.764068	-0.427861	-2.14433	1.30661	-0.0371589	-0.771175	1.53835	0.407198	-0.916356	0.509157
GPALPP1	0.584085	1.25994	0.759729	0.651658	-0.0148364	-1.39605	-0.757923	-1.46737	-0.773988	1.62935	-0.122633	-0.351955	0.813852	-0.909046	0.0951935
RAD18	0.261016	0.961287	1.79731	0.701427	-0.629163	-1.11706	-1.03815	-0.780928	0.980649	0.411361	-1.33314	-0.214614	0.93026	-0.891324	-0.0389357
GAPVD1	1.31277	0.384828	0.958696	0.475707	-2.15879	-1.36488	0.776989	-0.744933	0.222424	0.400011	0.0377049	-0.300526	0.783001	-0.872904	0.0899035
NCOA6	1.03736	1.37997	0.603156	0.568614	0.0641622	-1.74544	-1.20665	-0.490322	-0.844111	1.27719	-0.452874	-0.191067	0.897277	-0.844562	-0.0527148
GABPA	-0.0565543	0.622818	1.68893	0.468281	-1.2346	0.191812	-0.165976	-2.11969	0.0719642	-0.261463	1.12742	-0.332946	0.68087	-0.832113	0.151243
TTLL12	1.25804	1.16943	0.475269	-0.0268857	-0.898024	-1.00518	0.432163	-1.84886	1.19218	0.401792	-0.294426	-0.855488	0.718963	-0.829977	0.111014
DENND4B	1.003	-0.133394	1.6426	1.66443	-1.62412	-0.721777	-0.79288	-0.054317	-0.438863	-0.649292	-0.168761	0.273372	1.04416	-0.798274	-0.245886
RAF1	0.667441	1.02837	0.791277	0.235778	-0.475416	-0.258021	-0.520607	-1.83491	0.98129	-1.76278	0.294557	0.853027	0.680716	-0.772239	0.0915236
C11orf54	1.10604	0.958486	0.273754	0.638955	0.0316337	-0.0887488	-0.47851	-2.51906	0.412817	0.812434	-0.962528	-0.185272	0.744309	-0.763672	0.0193628
NAB2	0.520925	0.766651	-0.0297506	-0.582458	-0.718375	-0.900827	-0.814433	-0.584951	-0.131563	2.70398	0.122733	-0.351929	0.168842	-0.754646	0.585805
WDR62	2.47546	0.516065	0.490762	-0.0862644	-0.546742	-1.6513	-0.278956	-0.536748	0.725834	-0.33982	-0.264983	-0.503313	0.849006	-0.753436	-0.0955703
BLOC1S4	1.38354	1.4408	1.32876	1.13731	-0.831608	-0.655553	-0.339346	-1.14137	-0.693101	-0.607109	-0.36957	-0.652753	1.3226	-0.741969	-0.580633
ELOA	0.259128	1.1995	0.392534	0.252958	-1.45406	-0.437016	0.337738	-1.408	0.665221	1.43668	0.270133	-1.51481	0.52603	-0.740334	0.214304
PMF1	0.117197	-0.0348063	0.801149	2.49907	-0.0885772	-0.795065	-1.06156	-1.00145	-0.413559	0.142106	0.667182	-0.831685	0.845653	-0.736664	-0.108989
ASPSCR1	1.27744	0.947904	0.0307381	0.507137	-1.12183	-1.09144	-1.32471	0.655678	0.610038	1.09646	-0.184346	-1.40307	0.690805	-0.720577	0.0297718
SPECC1	0.470056	0.406798	2.18255	-0.0151524	-0.321322	-1.36071	-1.00878	-0.0164462	-0.591395	-1.19769	0.864954	0.587144	0.761064	-0.676816	-0.0842481
ADPGK	0.708331	1.18634	1.06651	1.07584	-0.832116	-0.696737	-0.39904	-0.756162	1.29322	-0.337349	-0.687772	-1.62107	1.00926	-0.671014	-0.338241
IPO11	0.859844	1.0063	1.32624	0.749463	-0.597589	-1.58868	0.452377	-0.941716	0.959897	-0.309399	-1.18293	-0.73381	0.985462	-0.668901	-0.316561
ING1	0.905837	0.866086	1.464	0.760781	-0.946961	0.679686	-1.50447	-0.877439	-0.445026	-0.629379	0.780984	-1.05411	0.999176	-0.662295	-0.336881
H2AFZ;H2AFV	1.59873	0.876859	1.71801	0.229725	-0.609298	-1.0869	-1.04248	0.129132	-1.38751	-0.056065	-0.0903669	-0.279829	1.10583	-0.652387	-0.453444
CCDC88A	0.547303	0.558907	0.669748	0.503407	-1.53051	-0.708412	0.570183	-0.901265	0.705956	0.771501	0.804187	-1.99101	0.569841	-0.642501	0.0726595
DYM	1.8637	-0.424386	0.30668	2.146	-1.01228	-0.729231	-0.513815	-0.179477	-0.295734	-0.782313	-0.297007	-0.0821379	0.972999	-0.608701	-0.364298
SERPINB2	1.20991	1.2875	1.03933	0.00804102	-0.854385	0.140024	-0.290704	-1.41606	0.976756	-0.118319	-1.70745	-0.274647	0.886196	-0.605281	-0.280915
WDR76	1.76247	0.032703	0.837162	1.21606	-1.0607	-0.864655	0.502132	-0.965419	0.804839	-0.315741	-0.905113	-1.04374	0.9621	-0.597161	-0.364939
CAST	0.69428	1.64086	1.1132	0.0067278	0.135383	-1.60402	-1.15221	0.249702	-0.967289	-1.03187	0.762535	0.152704	0.863765	-0.592786	-0.270979
SMAD4	1.15731	1.1671	-0.0688936	1.27655	-1.47647	-0.486747	-0.11833	-0.219732	-1.12857	1.23158	-1.16943	-0.16437	0.883016	-0.575319	-0.307697
DUSP12	1.55988	1.05088	0.960152	0.854923	-0.255411	-0.324365	-0.726846	-0.853021	-1.65563	-0.868294	0.782687	-0.524958	1.10646	-0.539911	-0.566549
MCMBP	1.43479	-0.843837	1.3228	1.27777	-0.179426	-0.870115	-0.660222	-0.420951	-0.841927	-0.740543	-0.75187	1.27353	0.797882	-0.532679	-0.265203
AKR7A2	0.967087	1.03748	1.02298	0.953569	-0.855608	-0.20115	0.857307	-1.87286	-0.863635	-0.752758	-0.721622	0.429215	0.995279	-0.518079	-0.4772
BCAT1	1.05172	1.29128	1.38257	-0.273654	-0.124211	-1.20639	-0.22551	-0.449672	0.91433	-0.426182	-1.86933	-0.0649477	0.862978	-0.501447	-0.361531
SUPV3L1	1.58684	1.13619	1.46082	0.279987	0.156731	-0.729304	-0.691194	-0.655156	-0.0102243	-1.18729	-1.44756	0.100162	1.11596	-0.479731	-0.636227
INPP4A	2.02056	0.135811	-0.0498527	1.51843	-0.161366	0.0337313	-1.2058	-0.568716	-1.01044	-0.466958	-0.993631	0.748232	0.906238	-0.475539	-0.430699
DDX10	1.72893	0.456871	0.8686	0.65268	-1.1108	-1.29343	-0.0228371	0.567655	0.0853147	-1.83824	-0.0710349	-0.0236982	0.926769	-0.464854	-0.461916
KRT1	1.70751	0.702865	0.485209	-0.0403423	-0.904913	-0.443412	-0.433047	-0.0247491	1.58339	0.044254	-1.16802	-1.50876	0.713811	-0.45153	-0.262281
THAP12	0.847294	0.671356	0.490503	1.03011	-0.551278	-0.0653562	0.397837	-1.50855	1.33631	-0.177071	-1.91274	-0.558425	0.759817	-0.431837	-0.32798
HMGN4	0.979049	1.59111	0.338533	0.773292	-0.61414	-0.154654	-0.735626	0.00708692	-0.893207	-1.3769	-1.21378	1.29924	0.920497	-0.374333	-0.546163
PSPH	1.06374	0.863975	0.928022	0.389767	-0.642092	-0.215739	-0.286314	-0.341036	0.988115	0.592138	-1.14827	-2.19231	0.811377	-0.371295	-0.440082
ECD	1.60732	0.137149	0.967498	0.706316	0.256313	-0.913581	-1.0312	0.241757	-1.77355	0.943627	-0.926504	-0.215139	0.854571	-0.361678	-0.492893
STK11	0.313931	0.63414	1.43102	0.762873	-0.755399	-1.15397	0.210424	0.318728	-0.691722	-2.16432	0.374125	0.720171	0.785491	-0.345054	-0.440437
SRPRA	1.46799	0.88754	1.33021	0.939509	0.858789	-0.454911	-0.428686	-1.00217	-0.812504	-0.802687	-1.02155	-0.961519	1.15631	-0.256746	-0.899566
UBA7	0.934913	0.551418	1.09542	0.867318	-0.750245	0.796696	-0.179365	-0.502837	0.828573	-0.863524	-0.649172	-2.12919	0.862266	-0.158938	-0.703329
Ext. D. Fig. 3c
	TNF		TNF+TAK1i
Death domain-mediated complex assembly	59.761
Regulation of necrotic cell death	32.2		17.97
Cellular response to tumor necrosis factor	13
IkappB phosphorylation			31
Transcription coactivator activity	-32
Jak-STAT Signaling pathway			-9.1
Ext. D. Fig. 3d
	membrane_DMSO	membrane_DMSO	membrane_DMSO	membrane_DMSO	membrane_TNF	membrane_TNF	membrane_TNF	membrane_TNF	membrane_TNF_7Oxo	membrane_TNF_7Oxo	membrane_TNF_7Oxo	membrane_TNF_7Oxo	Mean membrane_DMSO	Mean membrane_TNF	Mean membrane_TNF_7Oxo
TAB2	-0.894177	-0.956205	-0.400098	-0.894731	-0.922132	-1.23037	0.895893	-0.0975183	1.34218	1.15597	0.932941	1.06824	-0.786303	-0.338531	1.12483
CHUK	-1.14067	-0.000723673	-0.658469	-0.795105	-0.655515	0.819466	-1.24089	-0.814895	1.03102	1.0974	0.805205	1.55318	-0.648742	-0.472959	1.1217
MAP3K7	-1.97831	-0.119679	0.0390866	0.104015	-1.2755	-0.656314	-0.23101	-0.28426	1.12593	1.00984	1.05407	1.21213	-0.488721	-0.611771	1.10049
ATAD2B	-0.629312	-0.659685	-0.331362	-0.851323	-1.00034	-0.678073	0.433281	-0.606158	0.778109	2.45852	0.741591	0.344753	-0.617921	-0.462823	1.08074
TYMP	-0.694364	-1.08987	-1.16517	0.874	-0.656065	0.859371	-1.02046	-1.03847	1.11745	0.861746	1.08486	0.866962	-0.518851	-0.463905	0.982756
RBCK1	-0.807595	0.811968	-0.477139	-1.13315	-1.25285	0.927179	-1.35421	-0.51118	0.805054	1.07437	0.883269	1.03429	-0.40148	-0.547766	0.949246
CEP170	-0.988263	-0.882273	1.02379	-0.968278	-1.1709	-0.864916	0.990755	-0.80728	1.22879	0.71446	0.85281	0.871311	-0.453756	-0.463086	0.916841
RNPEPL1	-0.728685	-1.4283	0.978138	-0.573813	-0.716753	1.08572	-1.01369	-1.13313	0.948492	0.945721	0.762677	0.873617	-0.438164	-0.444462	0.882627
CGAS	0.409715	0.162303	0.397523	0.414626	0.961801	0.0748317	0.96241	0.832629	-1.88831	-2.07564	-0.0260054	-0.225885	0.346042	0.707918	-1.05396
SSR2	0.750406	1.02354	-0.166431	0.812994	1.07219	-0.907247	0.823851	1.02525	-1.17008	-0.905971	-1.29524	-1.06326	0.605128	0.50351	-1.10864
Ext. D. Fig. 3e
	nucleus_DMSO	nucleus_DMSO	nucleus_DMSO	nucleus_DMSO	nucleus_TNF	nucleus_TNF	nucleus_TNF	nucleus_TNF	nucleus_TNF_7Oxo	nucleus_TNF_7Oxo	nucleus_TNF_7Oxo	nucleus_TNF_7Oxo	Mean nucleus_DMSO	Mean nucleus_TNF	Mean nucleus_TNF_7Oxo
ERF	-0.74036	-0.796642	-0.572226	-0.705665	-0.0406663	-0.915795	-0.88975	-0.607288	1.19305	1.21578	1.45213	1.40742	-0.703723	-0.613375	1.3171
TRAPPC2;TRAPPC2;TRAPPC2B	-0.939845	-0.806222	-0.624522	-0.0453136	-0.8746	-0.558528	-0.622967	-0.742392	1.0025	1.63322	1.11423	1.46444	-0.603976	-0.699622	1.3036
RIPK1	-1.00283	-0.444331	-1.12383	1.02458	-0.638708	-0.711766	-0.963096	-0.675112	1.07635	1.2875	1.16597	1.00528	-0.386603	-0.747171	1.13377
MKNK1	-0.152514	-1.05212	-0.180326	0.0717211	-0.919754	-1.59673	0.051832	-0.683209	1.40826	1.48476	1.30844	0.259631	-0.328309	-0.786966	1.11528
NCBP2-AS2	-0.619469	-0.0574579	-0.651242	-0.808876	-0.572179	-0.41604	-0.566584	-0.754017	-0.412779	1.36525	1.81123	1.68216	-0.534261	-0.577205	1.11147
TUBE1	-1.26938	-0.395636	1.08388	-0.900646	-0.585288	-0.102098	-0.570429	-1.40407	1.43076	0.824121	0.73654	1.15225	-0.370446	-0.66547	1.03592
NUDT15	-0.691906	0.275521	-0.830915	-1.13406	-0.448649	-0.737657	-0.525482	0.0047679	1.87801	1.48099	1.21939	-0.490013	-0.595339	-0.426755	1.02209
ENTPD6	-1.14201	-0.923255	-1.26467	0.781565	-0.843815	-0.42257	0.714926	-0.934025	0.719722	1.01723	0.858274	1.43864	-0.637094	-0.371371	1.00846
C16orf54	0.343197	-0.745477	-0.220808	-0.601125	-1.12589	0.433755	-0.7723	-1.27421	0.368194	2.20276	1.07287	0.319033	-0.306053	-0.684661	0.990714
UVRAG	0.379809	-1.13837	-1.38685	-1.08797	-0.92778	0.605901	-0.986138	0.621151	0.976146	1.00443	1.07878	0.86089	-0.808345	-0.171717	0.980062
PSTPIP2	-1.12503	-0.911767	0.951803	-0.980095	0.905242	-0.678213	-0.809893	-1.18293	0.957359	1.06258	0.814856	0.996091	-0.516271	-0.441449	0.95772
PLCL2	0.606097	0.802237	0.493997	0.679263	0.564239	0.590355	0.439383	0.284513	-1.60777	-1.52476	0.465762	-1.79332	0.645399	0.469623	-1.11502
CTBP1	0.579156	0.591106	0.526783	0.568622	0.556167	0.452273	0.592029	0.614627	0.488851	-1.66052	-1.63391	-1.67518	0.566417	0.553774	-1.12019
NFATC2IP	0.790571	0.981658	0.374078	0.258153	0.509546	0.628271	0.64669	0.328556	-1.33073	-1.77884	0.320224	-1.72817	0.601115	0.528266	-1.12938
Ext. D. Fig. 3f
	TNF	TNF+TAK1i
membrane	40
nucleus	36
cytoplasm	159
Ext. D. Fig. 3g
	membrane_DMSO	membrane_DMSO	membrane_DMSO	membrane_DMSO	membrane_TNF	membrane_TNF	membrane_TNF	membrane_TNF	membrane_TNF_7Oxo	membrane_TNF_7Oxo	membrane_TNF_7Oxo	membrane_TNF_7Oxo	Mean membrane_DMSO	Mean membrane_TNF	Mean membrane_TNF_7Oxo
PEAK1_S854_M2	-0.516787	-0.579339	-0.539388	-0.415668	1.47933	1.07152	1.23093	1.52062	-0.856793	-0.625348	-0.685095	-1.08398	-0.512795	1.3256	-0.812805
PEAK1_T852_M2	-0.591775	-0.406297	-0.577739	-0.235854	1.48049	1.03536	1.16229	1.53868	-1.00877	-0.454209	-1.01036	-0.931818	-0.452916	1.30421	-0.851289
BCL11A_S205_M2	-0.577989	-0.565968	-0.210746	-0.260364	1.0088	1.11086	1.36953	1.42196	-1.09385	-0.395104	-0.162416	-1.64472	-0.403766	1.22779	-0.824024
BCL11A_T208_M2	-0.386407	-0.209479	0.142274	-0.197927	1.01913	1.16822	1.16894	1.51125	-1.15083	-1.26242	-0.626949	-1.17581	-0.162885	1.21689	-1.054
PEAK1_T860_M1	-0.526704	-0.766601	NaN	-0.596914	0.848886	0.803681	0.776336	1.08423	NaN	NaN	NaN	-1.62291	-0.630073	0.878283	-1.62291
RLF_S1016_M3	NaN	NaN	NaN	NaN	0.136449	-0.0473809	0.35814	1.63418	-0.956313	NaN	NaN	-1.12508	NaN	0.520347	-1.04069
ELMSAN1_T655_M2	NaN	NaN	-1.53133	NaN	0.899757	0.731708	0.34048	-0.440615	NaN	NaN	NaN	NaN	-1.53133	0.382833	NaN
MAPK10_Y223_M2	NaN	NaN	NaN	NaN	-0.536738	0.43621	1.172	-1.07147	NaN	NaN	NaN	NaN	NaN	2.23517e-08	NaN
MAPK10_T216_M2	NaN	NaN	NaN	NaN	-0.391999	1.07144	0.516881	-1.19632	NaN	NaN	NaN	NaN	NaN	-7.45058e-09	NaN
RPS6KB2_S416_M3	NaN	NaN	NaN	NaN	-1.19177	0.778133	0.873394	-0.459757	NaN	NaN	NaN	NaN	NaN	7.45058e-09	NaN
AZI2_S358_M1	NaN	NaN	NaN	NaN	0.475111	-1.21155	1.08768	-0.351246	NaN	NaN	NaN	NaN	NaN	0	NaN
Ext. D. Fig. 3h
	nucleus_DMSO	nucleus_DMSO	nucleus_DMSO	nucleus_DMSO	nucleus_TNF	nucleus_TNF	nucleus_TNF	nucleus_TNF	nucleus_TNF_7Oxo	nucleus_TNF_7Oxo	nucleus_TNF_7Oxo	nucleus_TNF_7Oxo	Mean nucleus_DMSO	Mean nucleus_TNF	Mean nucleus_TNF_7Oxo
PEAK1_S854_M2	-0.319064	-0.868111	NaN	NaN	0.892829	1.14843	0.948856	1.33993	0.00122723	-0.982349	-1.20582	-0.955932	-0.593588	1.08251	-0.785717
PEAK1_T852_M2	-0.312195	-0.865108	NaN	NaN	0.885911	1.36793	0.838674	1.21332	0.0103493	-0.980149	-1.20519	-0.953546	-0.588651	1.07646	-0.782133
EIF4EBP2_Y34_M2	NaN	NaN	NaN	NaN	-0.364698	-0.0265561	1.36803	0.228863	-1.90017	0.560058	0.134478	NaN	NaN	0.30141	-0.401879
Ext. D. Fig. 3i
	cyto_DMSO	cyto_DMSO	cyto_DMSO	cyto_DMSO	cyto_TNF	cyto_TNF	cyto_TNF	cyto_TNF	cyto_TNF_7Oxo	cyto_TNF_7Oxo	cyto_TNF_7Oxo	cyto_TNF_7Oxo	Mean cyto_DMSO	Mean cyto_TNF	Mean cyto_TNF_7Oxo
BCL9_S907_M2	-1.10079	-0.321393	-0.828824	-0.381508	1.89354	1.06874	1.28754	0.843852	-1.02819	-0.548785	-0.388581	-0.495588	-0.658129	1.27342	-0.615287
BCL9_S917_M2	-1.10437	-0.211191	-0.702627	-0.324838	1.64305	1.18106	1.33592	0.88642	-1.35625	-0.475411	-0.550384	-0.321368	-0.585756	1.26161	-0.675854
KDM1B_S13_M2	-0.204117	-0.254278	-0.426065	-0.344125	1.48966	1.61159	1.14679	0.670741	-1.1742	-1.28983	-0.94341	-0.282752	-0.307146	1.2297	-0.922549
KDM1B_S17_M2	-0.181363	-0.233651	-0.412719	-0.327305	1.58421	1.58848	0.972753	0.730576	-1.19257	-1.31309	-0.951991	-0.263332	-0.288759	1.21901	-0.930246
SLC39A3_Y133_M3	0.372191	-0.175053	-1.07357	-1.17465	1.45578	1.2262	1.27205	0.604799	-0.17064	-0.500295	-0.316172	-1.52064	-0.51277	1.13971	-0.626937
FRMD8_S24_M2	0.283702	0.10244	0.340901	-0.19618	0.938589	1.29097	0.913039	1.13688	-1.04888	-1.35429	-0.850656	-1.55651	0.132716	1.06987	-1.20259
CEP131_S78_M1	-0.224496	0.44303	0.160287	0.333025	1.04371	0.964427	1.09736	1.10733	-1.14148	-1.23353	-1.06048	-1.48919	0.177962	1.05321	-1.23117
PITPNM1_S593_M2	-0.385879	-0.38141	-0.373993	-0.715649	0.745483	0.731418	1.05515	1.18258	-1.8577	NaN	NaN	NaN	-0.464233	0.928658	-1.8577
PITPNM1_S600_M2	-0.385879	-0.38141	-0.373993	-0.715649	0.745483	0.731418	1.05515	1.18258	-1.8577	NaN	NaN	NaN	-0.464233	0.928658	-1.8577
BCL9_S873_M2	-1.45756	-0.874863	-0.654528	-0.566904	1.17975	0.990004	0.568475	0.815635	NaN	NaN	NaN	NaN	-0.888465	0.888465	NaN
FRMD8_S24_M1	-0.732378	-0.73315	-0.895675	-1.15215	0.431746	1.44701	0.517111	1.11749	NaN	NaN	NaN	NaN	-0.878339	0.878339	NaN
ATF7_T51_M2	-1.03159	-1.01027	-0.88452	-0.501448	1.27921	1.01067	1.10566	0.0322812	NaN	NaN	NaN	NaN	-0.856956	0.856956	NaN
BCL9_S878_M2	-1.42803	-0.824326	-0.596051	-0.505269	1.28558	1.12698	0.0800466	0.861068	NaN	NaN	NaN	NaN	-0.838419	0.838419	NaN
ATF7_T53_M2	-1.03899	-1.02258	-0.897952	-0.331008	1.23489	1.00718	1.18376	-0.135309	NaN	NaN	NaN	NaN	-0.82263	0.82263	NaN
CBFA2T3_S459_M1	-0.1597	-1.14029	NaN	-1.49352	0.84575	1.0514	0.115655	0.78071	NaN	NaN	NaN	NaN	-0.931172	0.698379	NaN
BCL7A_S121_M2	NaN	NaN	NaN	NaN	0.799993	NaN	0.418628	0.239879	-1.4585	NaN	NaN	NaN	NaN	0.486166	-1.4585
NFIC_T472_M2	NaN	NaN	NaN	NaN	-0.221863	-0.53547	0.945471	1.51737	-0.934475	-0.77103	NaN	NaN	NaN	0.426376	-0.852753
MCRS1_S22_M3	NaN	NaN	NaN	NaN	0.1787	NaN	-0.747443	1.39219	-1.16411	NaN	0.340655	NaN	NaN	0.274484	-0.411725
MCRS1_T18_M3	NaN	NaN	NaN	NaN	0.1787	NaN	-0.747443	1.39219	-1.16411	NaN	0.340655	NaN	NaN	0.274484	-0.411725
CDCA5_T111_M3	NaN	NaN	NaN	NaN	0.18139	0.750651	-0.84376	0.994236	-1.57016	0.48764	NaN	NaN	NaN	0.270629	-0.541259
EEPD1_S113_M3	NaN	-1.22574	NaN	NaN	1.14636	-0.456292	-0.590701	0.739269	0.362577	-1.20182	1.22635	NaN	-1.22574	0.209659	0.129034
TAF3_T432_M2	NaN	NaN	NaN	NaN	-1.1259	0.340992	0.784906	NaN	NaN	NaN	NaN	NaN	NaN	1.98682e-08	NaN
ATF7_S108_M2	NaN	NaN	NaN	NaN	1.28318	-0.771633	0.304223	-0.815769	NaN	NaN	NaN	NaN	NaN	0	NaN
ZMYM3_S192_M2	NaN	NaN	NaN	NaN	-0.689638	-0.249505	-0.535703	1.47485	NaN	NaN	NaN	NaN	NaN	-3.72529e-09	NaN
CEP120_S388_M3	NaN	NaN	NaN	NaN	0.93414	0.462241	-0.0461385	-1.84413	-0.193966	NaN	0.687856	NaN	NaN	-0.123472	0.246945
ZMYM3_S194_M2	NaN	NaN	NaN	NaN	NaN	-0.735422	-0.978789	0.730873	0.983337	NaN	NaN	NaN	NaN	-0.327779	0.983337
Ext. D. Fig. 3j
	membrane_DMSO	membrane_DMSO	membrane_DMSO	membrane_DMSO	membrane_TNF	membrane_TNF	membrane_TNF	membrane_TNF	membrane_TNF_7Oxo	membrane_TNF_7Oxo	membrane_TNF_7Oxo	membrane_TNF_7Oxo	nucleus_DMSO	nucleus_DMSO	nucleus_DMSO	nucleus_DMSO	nucleus_TNF	nucleus_TNF	nucleus_TNF	nucleus_TNF	nucleus_TNF_7Oxo	nucleus_TNF_7Oxo	nucleus_TNF_7Oxo	nucleus_TNF_7Oxo	cyto_DMSO	cyto_DMSO	cyto_DMSO	cyto_DMSO	cyto_TNF	cyto_TNF	cyto_TNF	cyto_TNF	cyto_TNF_7Oxo	cyto_TNF_7Oxo	cyto_TNF_7Oxo	cyto_TNF_7Oxo	Mean membrane_DMSO	Mean membrane_TNF	Mean membrane_TNF_7Oxo	Mean nucleus_DMSO	Mean nucleus_TNF	Mean nucleus_TNF_7Oxo	Mean cyto_DMSO	Mean cyto_TNF	Mean cyto_TNF_7Oxo
RPS6KB2	NaN	NaN	NaN	NaN	NaN	NaN	NaN	NaN	NaN	NaN	-1.71204	NaN	-0.557186	-0.749253	-0.423404	-0.370137	-1.14566	-0.947821	-1.89559	-1.0905	-0.387005	-0.922741	-0.868569	-0.0580505	0.888431	0.522562	0.590737	0.937578	1.11133	1.20231	1.06916	0.954783	1.22836	1.09858	1.09786	0.426257	NaN	NaN	-1.71204	-0.524995	-1.26989	-0.559092	0.734827	1.0844	0.962763
MAPK8/10	NaN	NaN	NaN	NaN	NaN	NaN	NaN	NaN	NaN	NaN	NaN	NaN	NaN	NaN	NaN	NaN	NaN	NaN	NaN	NaN	NaN	NaN	NaN	NaN	1.70473	0.895065	0.225843	0.0856014	-0.634874	0.999228	-1.05057	-0.124389	0.807292	-0.0824544	-1.59101	-1.23446	NaN	NaN	NaN	NaN	NaN	NaN	0.72781	-0.202652	-0.525158
AZI2	NaN	NaN	NaN	NaN	NaN	NaN	NaN	NaN	NaN	NaN	NaN	NaN	NaN	NaN	NaN	NaN	NaN	NaN	NaN	NaN	NaN	NaN	NaN	NaN	-0.63884	1.34553	0.9762	NaN	0.593172	-1.03274	-0.926136	0.800708	-0.915212	1.31945	-1.0562	-0.465928	NaN	NaN	NaN	NaN	NaN	NaN	0.560963	-0.141248	-0.279475
RLF	NaN	NaN	NaN	NaN	NaN	NaN	NaN	NaN	-3.26906	NaN	NaN	NaN	-0.145986	0.448211	-0.0568027	0.861395	0.670842	0.147764	0.74067	0.599236	0.0159575	0.291237	0.880268	0.210814	NaN	NaN	NaN	-0.468398	NaN	NaN	-0.917827	NaN	NaN	-0.00831767	NaN	NaN	NaN	NaN	-3.26906	0.276704	0.539628	0.349569	-0.468398	-0.917827	-0.00831767
ELMSAN1	0.800128	NaN	NaN	NaN	NaN	NaN	NaN	NaN	NaN	NaN	NaN	NaN	-0.41528	-0.682543	-0.33932	0.141119	0.282743	-1.93745	-0.223692	2.07601	0.11096	-1.01868	1.15783	0.048176	NaN	NaN	NaN	NaN	NaN	NaN	NaN	NaN	NaN	NaN	NaN	NaN	0.800128	NaN	NaN	-0.324006	0.0494036	0.0745709	NaN	NaN	NaN
BCL11A	NaN	NaN	NaN	NaN	NaN	NaN	NaN	NaN	NaN	NaN	NaN	NaN	-0.678816	0.323398	0.723916	0.959486	-1.07324	-0.820944	-1.97705	1.04877	-0.0739378	-0.412881	1.08227	0.899036	NaN	NaN	NaN	NaN	NaN	NaN	NaN	NaN	NaN	NaN	NaN	NaN	NaN	NaN	NaN	0.331996	-0.705618	0.373622	NaN	NaN	NaN
PEAK1	NaN	NaN	NaN	NaN	NaN	NaN	NaN	NaN	0.035395	NaN	NaN	NaN	NaN	NaN	NaN	NaN	NaN	NaN	NaN	NaN	NaN	NaN	NaN	NaN	-0.594672	0.378838	1.26346	NaN	NaN	0.326738	NaN	NaN	-0.868001	0.922458	0.517331	-1.98155	NaN	NaN	0.035395	NaN	NaN	NaN	0.349208	0.326738	-0.352439
EIF4EBP2	NaN	NaN	NaN	NaN	NaN	NaN	NaN	NaN	NaN	NaN	NaN	NaN	NaN	NaN	NaN	NaN	NaN	NaN	NaN	NaN	NaN	NaN	NaN	NaN	-1.10486	0.690768	0.214412	-0.179382	1.77666	0.67404	-0.536294	0.874021	-0.373676	0.604675	-0.786039	-1.85431	NaN	NaN	NaN	NaN	NaN	NaN	-0,09476687759161	0,6971056163311	-0,602338738739491
KDM1B	NaN	-0.916653	NaN	NaN	-1.1462	-1.34053	-1.2406	-1.22983	NaN	NaN	-2.11481	NaN	0.488861	0.545703	0.636848	0.626045	0.815176	0.570816	0.805689	0.727019	0.481191	0.6129	0.780175	0.898204	NaN	NaN	NaN	NaN	NaN	NaN	NaN	NaN	NaN	NaN	NaN	NaN	-0.916653	-1.23929	-2.11481	0.574364	0.729675	0.693117	NaN	NaN	NaN
ATF7	NaN	NaN	NaN	NaN	NaN	NaN	NaN	NaN	NaN	NaN	NaN	NaN	0.401195	0.572818	0.50914	0.807184	-0.401921	-0.693921	-0.170325	-0.24503	0.42699	0.425708	0.818029	0.483047	NaN	NaN	NaN	NaN	NaN	NaN	NaN	NaN	NaN	-2.93291	NaN	NaN	NaN	NaN	NaN	0.572584	-0.377799	0.538443	NaN	NaN	-2.93291
CDCA5	NaN	NaN	NaN	-1.3867	NaN	NaN	NaN	NaN	NaN	NaN	-1.48564	NaN	0.446445	0.485122	0.45109	0.550142	0.559168	0.422692	0.473876	0.435739	0.459814	0.316701	0.509634	0.453762	NaN	NaN	NaN	NaN	NaN	NaN	NaN	-2.69184	NaN	NaN	NaN	NaN	-1.3867	NaN	-1.48564	0.4832	0.472869	0.434977	NaN	-2.69184	NaN
BCL9	0.241864	0.291204	-0.152464	0.0211224	0.113891	0.476635	0.0691511	-0.0933577	0.202283	0.189601	-0.294585	0.196741	-0.0681958	0.587272	0.372887	0.259239	0.322353	0.362289	0.622855	0.119389	0.350352	0.0946255	0.348269	0.0493585	NaN	NaN	NaN	NaN	NaN	NaN	NaN	NaN	-4.68278	NaN	NaN	NaN	0.100431	0.14158	0.0735102	0.2878	0.356722	0.210651	NaN	NaN	-4.68278
NFIC	NaN	-3.32134	NaN	NaN	NaN	NaN	NaN	NaN	NaN	NaN	NaN	NaN	0.213932	0.300722	0.231834	0.371118	0.324575	0.139491	0.32445	0.329766	0.244316	0.242158	0.346913	0.252062	NaN	NaN	NaN	NaN	NaN	NaN	NaN	NaN	NaN	NaN	NaN	NaN	-3.32134	NaN	NaN	0.279402	0.279571	0.271362	NaN	NaN	NaN
BCL7A	NaN	NaN	NaN	NaN	NaN	NaN	NaN	NaN	NaN	NaN	NaN	NaN	-0.38895	0.0329593	1.01481	-0.281912	0.981318	0.523861	-0.142898	0.320056	-2.67823	0.421689	-0.611232	0.808529	NaN	NaN	NaN	NaN	NaN	NaN	NaN	NaN	NaN	NaN	NaN	NaN	NaN	NaN	NaN	0.0942261	0.420584	-0.51481	NaN	NaN	NaN
ZMYM3	NaN	NaN	NaN	NaN	NaN	NaN	NaN	NaN	NaN	NaN	NaN	NaN	-0.20312	0.0155663	0.183671	-0.0966739	1.24809	-2.04336	-0.308969	2.15851	-0.0156279	-0.55097	-0.350065	-0.0370525	NaN	NaN	NaN	NaN	NaN	NaN	NaN	NaN	NaN	NaN	NaN	NaN	NaN	NaN	NaN	-0.0251392	0.263568	-0.238429	NaN	NaN	NaN
MCRS1	NaN	NaN	NaN	NaN	NaN	-2.71603	NaN	NaN	NaN	NaN	2.04243	NaN	-0.453364	-0.058506	0.0845586	0.189735	0.336695	-0.0857418	0.710235	0.349131	-0.191662	-0.579278	0.260323	0.11148	NaN	NaN	NaN	NaN	NaN	NaN	NaN	NaN	NaN	NaN	NaN	NaN	NaN	-2.71603	2.04243	-0.059394	0.32758	-0.0997841	NaN	NaN	NaN
CBFA2T3	NaN	NaN	NaN	NaN	NaN	NaN	NaN	NaN	NaN	NaN	NaN	NaN	-0.299696	-0.154752	0.112173	-0.0174411	0.957444	-1.58498	-1.31308	1.40254	0.176465	-0.96631	1.66972	0.0179088	NaN	NaN	NaN	NaN	NaN	NaN	NaN	NaN	NaN	NaN	NaN	NaN	NaN	NaN	NaN	-0.089929	-0.134517	0.224446	NaN	NaN	NaN
MCTP2	0.0267727	0.424435	-0.314357	-0.324548	1.20264	-0.0348967	1.84409	-1.04481	-0.288081	-1.23991	0.625326	0.483068	0.00254217	0.240249	-0.517774	NaN	1.83298	NaN	0.463756	-2.67958	NaN	-0.0817375	-0.584407	-0.0357525	NaN	NaN	NaN	NaN	NaN	NaN	NaN	NaN	NaN	NaN	NaN	NaN	-0.0469244	0.491754	-0.104899	-0.091661	-0.127615	-0.233965	NaN	NaN	NaN
TAF3	NaN	NaN	NaN	NaN	NaN	NaN	NaN	NaN	NaN	NaN	NaN	NaN	-0.433583	0.77288	-1.50824	-0.064162	1.3467	-0.313097	0.840922	-0.139655	1.42233	-1.64978	0.370323	-0.644633	NaN	NaN	NaN	NaN	NaN	NaN	NaN	NaN	NaN	NaN	NaN	NaN	NaN	NaN	NaN	-0.308277	0.433717	-0.12544	NaN	NaN	NaN
SLC39A3	0.997178	1.07411	0.952846	0.975849	1.04037	0.940806	0.996501	0.991948	0.977642	0.887968	0.642216	0.825991	-0.72085	-0.61036	-0.898863	-1.04033	-0.678434	-0.558622	-0.868908	-1.93244	-0.861605	-0.76306	-1.31004	-1.05991	NaN	NaN	NaN	NaN	NaN	NaN	NaN	NaN	NaN	NaN	NaN	NaN	0.999995	0.992406	0.833454	-0.8176	-1.0096	-0.998655	NaN	NaN	NaN
EEPD1	1.0557	-0.023323	1.26232	1.20579	1.38624	0.690106	1.47919	1.17654	1.02741	0.0442397	0.100934	0.124684	-0.581675	-0.816382	-0.829299	-1.1849	-0.439205	-0.228697	-0.553964	-2.37445	0.12621	-0.612528	-0.883543	-1.15141	NaN	NaN	NaN	NaN	NaN	NaN	NaN	NaN	NaN	NaN	NaN	NaN	0.875122	1.18302	0.324317	-0.853063	-0.899079	-0.630317	NaN	NaN	NaN
CEP131	1.21009	0.855317	0.772191	0.756874	0.854936	0.8262	0.849311	0.88956	0.817024	0.769746	0.701032	0.708585	-0.931016	-0.971763	-0.823412	-0.98521	NaN	-1.43641	-1.31057	NaN	-1.23535	-1.20315	NaN	-1.11398	NaN	NaN	NaN	NaN	NaN	NaN	NaN	NaN	NaN	NaN	NaN	NaN	0.898617	0.855002	0.749097	-0.92785	-1.37349	-1.18416	NaN	NaN	NaN
CEP120	0.638102	0.285735	0.864199	0.789218	0.668978	0.404446	0.727499	0.42913	0.332421	0.182958	0.519021	0.668418	-1.12257	NaN	-1.75849	NaN	NaN	NaN	NaN	NaN	NaN	-1.71629	-1.91278	NaN	NaN	NaN	NaN	NaN	NaN	NaN	NaN	NaN	NaN	NaN	NaN	NaN	0.644314	0.557513	0.425705	-1.44053	NaN	-1.81453	NaN	NaN	NaN
PITPNM1	0.577526	0.234917	0.411295	0.491119	0.718983	NaN	0.385085	1.17606	0.385882	0.325916	0.111977	0.538529	NaN	NaN	-1.65545	NaN	-1.81506	NaN	NaN	NaN	NaN	-1.88678	NaN	NaN	NaN	NaN	NaN	NaN	NaN	NaN	NaN	NaN	NaN	NaN	NaN	NaN	0.428714	0.760043	0.340576	-1.65545	-1.81506	-1.88678	NaN	NaN	NaN

## Sheet: Ext. D. Fig. 4b,c,d,e,h,i,n
Ext. D. Fig. 4b
	wt							XIAP ko							XIAP wt							S5A							S406A							S430A
UT	3.95	5.2	2.14					18.3	8.65	16.1	6.74	10.8	4.04		27	30.5	12.3	16.3	7.84			18.4	29.3	17.4	19.9	7.3			17	25.3	13.9	18	7.54			15	23.2	10	16.1	7.55
Dox	3.87	5.17	2.4					19	8.79	12.8	7.96	11.1	4.17		28.7	29.3	11.4	16.7	8.44			17.3	23.8	17	19.9	7.53			15.5	25.5	15.7	20.8	8.09			14.7	17.9	18.8	17.1	7.33
TNF	6.8	6.33	9.74					37.8	19.3	28.3	13.2	61.8	42		45.6	52.8	35.7	67.4	71.5			41.2	50.2	36.4	77.3	69.5			34.9	45.2	37.4	72.6	66.6			35.2	46.8	31.8	68.1	74.6
TNF+Dox	6.17	6.72	10.6					35.4	18.2	27.4	13.1	58	47.1		41.8	42.4	19.9	47.9	35.2			29.4	34.3	25.5	54.1	33.1			27.6	36.8	24	51.6	32.6			29	40.6	25.7	45.4	35.1
TNF+SM		10.1	37.2							37.7	20.9	75.2	72.7			54.5	41.3	71.6	78				52.6	45.1	79.9	77.2				58.4	35.9	73.5	80.3				49.7	40.1	69	83.7
TNF+SM+Dox		9.85	45.3							33.6	20.7	71.8	76			44.2	23	52.5	44.4				37.3	29.8	58.8	39.5				37.4	24.3	57.1	42.4				31.9	31.6	49.5	43.5
Ext. D. Fig. 4c
	wt									XIAP ko									XIAP wt									S5D									S406D									S430D
UT	2.29	2.09	2.02	1.63						14.1	6.63	6.34							21.5	12.3	9.97	8.24						11.7	8.57	10.6	8.45						16.3	8.43	9.51	9.51	22.8	11.8	23.2	9.9		9.79	8.62	8.62	13.4
Dox	3.22	2.61	1.82	1.91						15.1	6.1	8.16	16.4						19.5	11.4	9.11	7.4						10.8	7.81	10.6	7.39						15.4	8.84	8.17	8.17	20.4	12.1	21.6	9.86		10.2	7.75	7.75	11.3
TNF	4.89	3	2.37	3.44						30.2	14.2	15.1	32.1						56.2	34	34	27.4						44.8	33.6	34.6	25.4						33	29.6	39.1	39.1	45	35.7		27.1		35.8	39.2	39.2	34.2
TNF+Dox	4.56	3.85	3.85	3.08						34.8	17.6	16.5	32.5						33.7	23.1	21.9	18.4						22.4	20.6	17.3	18						26.4	20.2	21.4	21.4	31.1	21.5	31.3	21.8		24.8	22.9	22.9	21.1
TNF+SM	5.2	5.53	4.56	4.55						37.3	17.6	20.2	40.6						57.5	38.7	38.7	33.3						42.6	33.8	38.2	32.9						40.1	36.8	41.7	41.7	45.7	47.5	45	33.4		39.5	36.4	36.4	38.9
TNF+SM+Dox	6.03	5.94	4.28	4.84						35.5	26.7	15.2	37.5						37.5	30.6	20.6	21.7						24.7	34.4	24.7	19.7						26.3	19.4	21.3	21.3	35.2	20	33.5	21.8		25.6	19	19	18.4
Ext. D. Fig. 4d
Ext. D. Fig. 4e
	co	co	co	co	TNF	TNF	TNF	TNF	TNF_TAKi	TNF_TAKi	TNF_TAKi	TNF_TAKi_Idun	TNF_TAKi_Idun	TNF_TAKi_Idun	TNF_TAKi_Idun	Mean co	Mean TNF	Mean TNF_TAKi	Mean TNF_TAKi_Idun
Ripk1_S313_M1	-0.156827	-0.230938	0.00705572	-0.0537944	1.11259	1.37096	1.65344	1.46004	-0.042515	0.0226462	-0.31599	-1.26426	-1.21473	-1.12789	-1.2198	-0.108626	1.39926	-0.111953	-1.20667
Tnip1_S447_M1	-1.51016	0.379281	0.20052	-0.0476471	1.38102	1.26435	1.08999	1.29488	-1.28705	0.541597	-0.380053	-0.315233	-0.190108	-1.18695	-1.23445	-0.244501	1.25756	-0.375168	-0.731684
Tnfaip3_S220_M1	-0.374392	0.382899	-0.7981	-1.37508	1.10302	1.15108	1.15936	1.65314	-0.915816	-0.227287	-1.46044	0.0889739	0.594066	-1.08277	0.101342	-0.541169	1.26665	-0.867848	-0.0745975
Ikbke_S665_M1	-0.141833	0.248739	-0.118919	1.02344	1.06232	0.951419	0.794438	1.78111	-1.44413	-1.37958	-0.523673	-1.43335	-0.831269	0.0786985	-0.0674038	0.252855	1.14732	-1.1158	-0.563331
Tank_S262_M1	-0.581364	-1.16467	-0.763995	-0.713544	1.55529	0.714266	0.903397	0.973279	0.0871026	-1.15393	-0.276745	1.54806	0.841897	-0.810337	-1.1587	-0.805894	1.03656	-0.447858	0.10523
Cyld_S341_M1	0.450048	0.346655	0.522296	-1.96804	0.875061	1.20074	1.2306	0.456972	-1.48051	-0.713146	-1.65018	0.177699	0.0952873	0.355006	0.101509	-0.162261	0.940845	-1.28128	0.182375
Ripk1_S321_M1	0.982141	0.956314	1.13786	1.06891	0.448054	1.06169	0.532453	0.856022	-1.31973	-0.835741	-0.795877	-0.932717	-1.14131	-1.17778	-0.840271	1.03631	0.724554	-0.983784	-1.02302
Tank_S106_M1	0.291189	0.695853	0.837683	1.05282	0.288026	0.37844	0.599406	0.828121	-2.5196	-1.74232	-0.897169	-0.169244	0.129894	-0.097961	0.324864	0.719385	0.523498	-1.7197	0.0468883
Tank_S257_M2	0.390252	0.72795	0.411987	0.697248	0.274246	0.455013	0.48191	0.70026	-2.39155	-2.12589	-0.782582	-0.273784	0.568193	0.306306	0.560438	0.556859	0.477857	-1.76667	0.290288
Ripk1_S415_M1	0.712857	0.205176	-0.139031	0.591806	0.20324	0.641744	0.0330333	1.01635	-2.5081	-1.81825	-0.82821	0.184065	0.917937	0.144755	0.642635	0.342702	0.473591	-1.71819	0.472348
Tank_S257_M1	-1.43202	-0.413339	-0.98859	-1.08217	0.756993	-0.36951	0.151558	1.21415	-0.851843	-0.966948	-0.623251	1.17696	0.93391	1.18946	1.30464	-0.979028	0.438297	-0.814014	1.15124
Tank_S260_M2	0.308367	0.747497	0.6418	0.785866	0.119952	0.290905	0.559615	0.613797	-1.67366	-2.58088	-1.10317	-0.114342	0.472598	0.167302	0.76436	0.620882	0.396067	-1.78591	0.322479
Tbk1_S716_M1	0.446719	0.465253	0.511035	0.160385	0.53065	0.123636	0.105147	0.375827	-2.14441	-2.40923	-0.675637	0.0858397	0.927357	0.753387	0.744043	0.395848	0.283815	-1.74309	0.627657
Cyld_S414_M2	0.80399	0.922271	1.04524	0.978034	-0.0459652	0.424796	0.109205	0.440274	-0.775891	-0.859918	-2.93168	-0.295296	0.0735505	-0.0679703	0.17936	0.937384	0.232077	-1.5225	-0.0275889
Cyld_S418_M2	0.7963	0.915929	1.0403	0.972329	-0.0633458	0.412783	0.0935932	0.428437	-0.526377	-0.908947	-2.98196	-0.315519	0.0575325	-0.0856018	0.164548	0.931214	0.217867	-1.47243	-0.0447599
Rbck1_S359_M1	0.973612	0.876256	0.894516	1.22862	0.433138	0.0391302	-0.300093	0.330863	-2.66646	-0.226216	-0.909952	-0.640437	0.564471	-0.885873	0.28842	0.993251	0.125759	-1.26754	-0.168355
Ripk3_T167_M2	-1.60635	-1.17136	-0.608559	-1.06704	0.132665	-0.086491	0.824345	-0.555123	-0.706329	-0.480062	0.216678	1.49274	0.997665	1.53338	1.08383	-1.11333	0.078849	-0.323238	1.2769
Tnfaip3_S217_M1	-0.020832	-1.65761	-1.43506	-0.843096	-0.598697	0.106676	-0.10952	0.574219	2.47093	-0.102277	0.298692	0.555285	0.438072	0.873109	-0.549895	-0.98915	-0.00683035	0.889117	0.329143
Ripk1_S25_M1	-1.48893	-1.50786	-1.41195	-1.31845	-0.0545676	-0.0700141	-0.0983357	-0.0907433	0.546082	0.549173	0.544323	1.1786	1.10829	1.09568	1.0187	-1.4318	-0.0784152	0.546526	1.10032
Ikbkb_S672_M2	-0.56163	-0.160984	0.0783105	0.0528588	-0.351143	-0.191956	-0.356218	0.340852	-0.640402	-2.86959	0.574485	1.00347	0.780721	1.21207	1.08915	-0.147861	-0.139616	-0.978501	1.02135
Ikbkb_S675_M2	-0.56163	-0.160984	0.0783105	0.0528588	-0.351143	-0.191956	-0.356218	0.340852	-0.640402	-2.86959	0.574485	1.00347	0.780721	1.21207	1.08915	-0.147861	-0.139616	-0.978501	1.02135
Ripk3_S168_M2	-1.4295	-0.587342	-0.483983	-0.598579	0.218414	-0.936375	0.873863	-0.996885	-0.671359	-0.897143	0.298026	1.50725	1.0381	1.54576	1.11976	-0.774852	-0.210246	-0.423492	1.30272
Ikbkb_S675_M1	0.504726	0.697256	0.90394	0.909726	-2.1328	0.292386	0.305877	0.586396	-1.73113	-1.73819	-0.0371129	0.356505	0.421112	0.32848	0.332838	0.753912	-0.237036	-1.16881	0.359734
Ripk3_S115_M1	-0.981067	-1.32083	-1.29965	-0.675722	0.564297	0.649238	-1.61029	-1.04062	0.705778	0.817219	0.656754	0.888064	0.801963	0.938634	0.906226	-1.06932	-0.359343	0.726584	0.883722
Ripk3_S305_M1	-0.113166	-2.00048	-0.358115	-0.474286	-0.199774	-0.540838	-0.619519	-1.31688	0.0499706	0.151342	0.11399	1.48861	1.2082	1.47731	1.13363	-0.736512	-0.669253	0.105101	1.32694
Ripk3_S289_M1	0.716985	-0.553482	-0.262312	-0.53216	-1.41653	-0.424429	-0.703451	-0.230508	0.339148	-1.09311	-1.22363	1.45744	1.24918	1.4344	1.24244	-0.157742	-0.693728	-0.659195	1.34587
Ripk1_S14_M1	-1.45414	-1.08779	-0.806191	0.0831769	-0.478021	-1.27057	-0.827385	-0.618423	0.346827	0.469052	0.546472	1.24044	1.27479	1.29127	1.2905	-0.816236	-0.7986	0.454117	1.27425
Ext. D. Fig. 4h
	apoptosis	necroptosis
RNA splicing	1.93	1.27
mRNAprocessing	1.57
Nucleoplsasm	1.23
mRNA stabilization		2.5582
Endocytosis		1.32
Membrane organization		1.212
Ext. D. Fig. 4i
	apoptosis	necroptosis
mRNA transcription	4.09
Nuclear periphery	3.8181
Spliceosome	2.0363
mRNA processing	1.9718
Positive regulation of portein import into nucleus		7.9862
Dna unwinding involved in replication		6.2393
Cell junction		1.5441
Ext. D. Fig. 4n
	apoptosis	necroptosis
Cdk5 kinase substrate motif	2.5	2.968
Cdc2 kinase substrate motif	1.36	1.52
Cdk1246 kinase substrate motif	1.36	1.52
[truncated: 1 more columns]

[truncated: 2 more sheets: Ext. D. Fig. 5a-h, Ext. D. Fig. 6 a-k]
